# Supplementary material for: Ancient Species Diversity and Niche Adaptation in Tannerella and Porphyromonas Revealed Through Pangenomics
Source: Genome Biol Evol. 2026 Jun 8;18(6):evag136. doi: 10.1093/gbe/evag136 (PMC13298647; doi:10.1093/gbe/evag136)
Supplement: evag136_Supplementary_Data [file evag136_supplementary_data.zip]

Archive with 2 entries (2 files):
- supplementary figures_revision_1_clean_accepted.pdf
- supplementary_tables_S1-S6.xlsx
