# Supplementary material for: Ancient Species Diversity and Niche Adaptation in Tannerella and Porphyromonas Revealed Through Pangenomics
Source: Genome Biol Evol. 2026 Jun 8;18(6):evag136. doi: 10.1093/gbe/evag136 (PMC13298647; doi:10.1093/gbe/evag136)
Supplement: evag136_Supplementary_Data [file evag136_supplementary_data.zip › supplementary_tables_S1-S6.xlsx]

## Sheet: Table S1
Supplementary Table S1. Metadata for Tannerella MAG and isolate genomes.
*NCBI genome accession is provided for all genomes currently on NCBI. TBAdded indicates that the genome is being uploaded and accessesions will be added once upload is complete. NA indicates that the genome is not on NCBI and was retrieved from an alternate source.
**Oral site: AC - ancient calculus; MC - modern calculus; PQ - plaque; SL - saliva; BM - buccal mucosa; TN - tongue
MAG ID	NCBI genome accession*	Publication (MAG)	Publicaiton doi	Project accession	Length	Completeness (%) checkM	Contamination (%) checkM	Completeness (%) checkM2	Contamination (%) checkM2	Secondary_sample_accession	MAG_metagenome_source	Study (metagenome source)	Oral_site**	Age BP (Before Present)	Country	Continent	Sample_host	dRep_primary_species_cluster	Figure_primary_species_cluster	Source	Species_group	Species_name
CM_cf__CF_TNFC002SA_t1M15__bin.5	NA	Pasolli2019	10.1016/j.cell.2019.01.001	NA	1929039	78.03760455	0.769230769	78.91	1.18	NA	Passoli2019	Pasolli2019	SL	7	Italy	Europe	Human	9	3	MAG	T. serpentiformis	T. serpentiformis
CM_periimplantitis__SP_163SPI_T016__bin.5	NA	Pasolli2019	10.1016/j.cell.2019.01.001	NA	2025601	57.07435212	1.678321678	58.6	0.13	NA	Passoli2019	Pasolli2019	PQ	7	Italy	Europe	Human	5	5	MAG	T. forsythia	T. forsythia
CM_periimplantitis__SP_163SPT_T016__bin.6	NA	Pasolli2019	10.1016/j.cell.2019.01.001	NA	2939306	96.6025641	0	98.99	0	NA	Passoli2019	Pasolli2019	PQ	7	Italy	Europe	Human	5	5	MAG	T. forsythia	T. forsythia
CM_periimplantitis__SP_184SPT_T016__bin.18	NA	Pasolli2019	10.1016/j.cell.2019.01.001	NA	2326969	90.71969697	1.346153846	89.55	0.53	NA	Passoli2019	Pasolli2019	PQ	7	Italy	Europe	Human	5	5	MAG	T. forsythia	T. forsythia
CM_periimplantitis__SP_189SPI_T016__bin.21	NA	Pasolli2019	10.1016/j.cell.2019.01.001	NA	3065839	96.98717949	0	99.75	0	NA	Passoli2019	Pasolli2019	PQ	7	Italy	Europe	Human	5	5	MAG	T. forsythia	T. forsythia
CM_periimplantitis__SP_261SPI_T016__bin.2	NA	Pasolli2019	10.1016/j.cell.2019.01.001	NA	2361786	81.72610723	0.897435897	81.31	0.63	NA	Passoli2019	Pasolli2019	PQ	7	Italy	Europe	Human	5	5	MAG	T. forsythia	T. forsythia
CM_periimplantitis__SP_264SPI_T016__bin.9	NA	Pasolli2019	10.1016/j.cell.2019.01.001	NA	2891758	96.93514329	0.011655012	91.98	0.05	NA	Passoli2019	Pasolli2019	PQ	7	Italy	Europe	Human	5	5	MAG	T. forsythia	T. forsythia
CM_periimplantitis__SP_281SPI_T016__bin.5	NA	Pasolli2019	10.1016/j.cell.2019.01.001	NA	2772271	92.87179487	1.841971754	85.81	1.32	NA	Passoli2019	Pasolli2019	PQ	7	Italy	Europe	Human	5	5	MAG	T. forsythia	T. forsythia
CM_periimplantitis__SP_282SPT_T016_R__bin.15	NA	Pasolli2019	10.1016/j.cell.2019.01.001	NA	2238089	91.31324558	0	88.11	0.15	NA	Passoli2019	Pasolli2019	PQ	7	Italy	Europe	Human	9	3	MAG	T. serpentiformis	T. serpentiformis
CM_periimplantitis__SP_283SPT_T016__bin.9	NA	Pasolli2019	10.1016/j.cell.2019.01.001	NA	2269530	89.54751131	0	86.45	0.16	NA	Passoli2019	Pasolli2019	PQ	7	Italy	Europe	Human	9	3	MAG	T. serpentiformis	T. serpentiformis
CM_periimplantitis__SP_304SPI_T016__bin.12	NA	Pasolli2019	10.1016/j.cell.2019.01.001	NA	3003971	98.52564103	3.076923077	99.55	1.24	NA	Passoli2019	Pasolli2019	PQ	7	Italy	Europe	Human	5	5	MAG	T. forsythia	T. forsythia
CM_periimplantitis__SP_305SPI_T016__bin.11	NA	Pasolli2019	10.1016/j.cell.2019.01.001	NA	2977073	98.14102564	0.769230769	99.57	0	NA	Passoli2019	Pasolli2019	PQ	7	Italy	Europe	Human	5	5	MAG	T. forsythia	T. forsythia
CM_periimplantitis__SP_344SPT_T016__bin.26	NA	Pasolli2019	10.1016/j.cell.2019.01.001	NA	1688690	60.34482759	0	64.29	0.06	NA	Passoli2019	Pasolli2019	PQ	7	Italy	Europe	Human	9	3	MAG	T. serpentiformis	T. serpentiformis
CM_periimplantitis__SP_383SPI_T016__bin.5	NA	Pasolli2019	10.1016/j.cell.2019.01.001	NA	2321779	85.57102701	1.112368024	79	2026-05-01	NA	Passoli2019	Pasolli2019	PQ	7	Italy	Europe	Human	5	5	MAG	T. forsythia	T. forsythia
CM_periimplantitis__SP_502SPI_T016__bin.5	NA	Pasolli2019	10.1016/j.cell.2019.01.001	NA	3033311	98.91025641	0	99.69	0.03	NA	Passoli2019	Pasolli2019	PQ	7	Italy	Europe	Human	5	5	MAG	T. forsythia	T. forsythia
CMC001.B.bin.r.30	GCA_982187045.1	Velsko2026	tba	PRJEB104944	2602429	84.8	3.85	84.91	7.71	ERS5710596	Velsko2023	Velsko2023	PQ	7	Cameroon	Africa	Human	9	3	MAG	T. serpentiformis	T. serpentiformis
CMC001.B.bin.r.74	GCA_982185765.1	Velsko2026	tba	PRJEB104944	1346328	55.28	1.25	51.92	1.29	ERS5710596	Velsko2023	Velsko2023	PQ	7	Cameroon	Africa	Human	13	6	MAG	T. serpentiformis	unnamed
CMC003.B.bin.r.40	GCA_982188005.1	Velsko2026	tba	PRJEB104944	2104875	84.89	2026-03-03	84.35	2026-01-03	ERS5710600	Velsko2023	Velsko2023	PQ	7	Cameroon	Africa	Human	9	3	MAG	T. serpentiformis	T. serpentiformis
CMC004.B.bin.r.40	GCA_982187785.1	Velsko2026	tba	PRJEB104944	1349620	52.59	0	53.36	2026-01-01	ERS5710602	Velsko2023	Velsko2023	PQ	7	Cameroon	Africa	Human	13	6	MAG	T. serpentiformis	unnamed
CMC004.B.bin.r.7	GCA_982187945.1	Velsko2026	tba	PRJEB104944	1487411	62.52	0.19	54.1	0.17	ERS5710602	Velsko2023	Velsko2023	PQ	7	Cameroon	Africa	Human	11	5	MAG	T. serpentiformis	Tannerella sp. oral taxon 808
CMC005.B.bin.r.20	GCA_982188225.1	Velsko2026	tba	PRJEB104944	2240632	87.99	0.96	86.38	1.67	ERS5710604	Velsko2023	Velsko2023	PQ	7	Cameroon	Africa	Human	9	3	MAG	T. serpentiformis	T. serpentiformis
CMC006.B.bin.r.3	GCA_982186835.1	Velsko2026	tba	PRJEB104944	1568702	61.13	0	65.66	0.28	ERS5710606	Velsko2023	Velsko2023	PQ	7	Cameroon	Africa	Human	9	3	MAG	T. serpentiformis	T. serpentiformis
CMC006.B.bin.r.93	GCA_982189225.1	Velsko2026	tba	PRJEB104944	1320560	52.03	1.37	46.44	0.62	ERS5710606	Velsko2023	Velsko2023	PQ	7	Cameroon	Africa	Human	13	6	MAG	T. serpentiformis	unnamed
CMC007.B.bin.r.29	GCA_982215215.1	Velsko2026	tba	PRJEB104944	1334535	66.75	0.22	58.38	0.18	ERS5710607	Velsko2023	Velsko2023	PQ	7	Cameroon	Africa	Human	11	5	MAG	T. serpentiformis	Tannerella sp. oral taxon 808
CMC008.B.bin.r.44	GCA_982191615.1	Velsko2026	tba	PRJEB104944	930990	50.78	0	45.33	0	ERS5710609	Velsko2023	Velsko2023	PQ	7	Cameroon	Africa	Human	9	3	MAG	T. serpentiformis	T. serpentiformis
CMC008.B.bin.r.47	GCA_982191585.1	Velsko2026	tba	PRJEB104944	1987768	78.32	0.38	78.39	0.24	ERS5710609	Velsko2023	Velsko2023	PQ	7	Cameroon	Africa	Human	13	6	MAG	T. serpentiformis	unnamed
CMC009.A.bin.r.64	GCA_982188355.1	Velsko2026	tba	PRJEB104944	1951011	84.96	0	81.8	0.18	ERS5710610	Velsko2023	Velsko2023	PQ	7	Cameroon	Africa	Human	9	3	MAG	T. serpentiformis	T. serpentiformis
CMC009.B.bin.r.50	GCA_982189055.1	Velsko2026	tba	PRJEB104944	2440869	86.86	5.64	81.85	4.36	ERS5710611	Velsko2023	Velsko2023	PQ	7	Cameroon	Africa	Human	9	3	MAG	T. serpentiformis	T. serpentiformis
CMC010.B.bin.r.91	GCA_982218765.1	Velsko2026	tba	PRJEB104944	2552599	89.98	2026-02-04	87.7	4.71	ERS5710613	Velsko2023	Velsko2023	PQ	7	Cameroon	Africa	Human	9	3	MAG	T. serpentiformis	T. serpentiformis
CMC011.B.bin.r.76	GCA_982190215.1	Velsko2026	tba	PRJEB104944	3041480	98.91	0.77	99.73	0.01	ERS5710615	Velsko2023	Velsko2023	PQ	7	Cameroon	Africa	Human	3	3	MAG	T. forsythia	T. abscondita
CMC011.B.bin.r.81	GCA_982190195.1	Velsko2026	tba	PRJEB104944	1335671	52.59	0	51.55	0.96	ERS5710615	Velsko2023	Velsko2023	PQ	7	Cameroon	Africa	Human	13	6	MAG	T. serpentiformis	unnamed
CMC011.B.bin.r.99	GCA_982190115.1	Velsko2026	tba	PRJEB104944	1374385	67.57	0	58.84	0.13	ERS5710615	Velsko2023	Velsko2023	PQ	7	Cameroon	Africa	Human	9	3	MAG	T. serpentiformis	T. serpentiformis
CMC012.B.bin.r.33	GCA_982192415.1	Velsko2026	tba	PRJEB104944	1098039	55.78	0	47.85	0.21	ERS5710617	Velsko2023	Velsko2023	PQ	7	Cameroon	Africa	Human	9	3	MAG	T. serpentiformis	T. serpentiformis
CMC013.B.bin.r.23	GCA_982193425.1	Velsko2026	tba	PRJEB104944	2201119	86.98	0.71	84.68	0.27	ERS5710619	Velsko2023	Velsko2023	PQ	7	Cameroon	Africa	Human	9	3	MAG	T. serpentiformis	T. serpentiformis
CMC015.B.bin.r.41	GCA_982192845.1	Velsko2026	tba	PRJEB104944	2259468	83.09	3.33	81.56	3.45	ERS5710622	Velsko2023	Velsko2023	PQ	7	Cameroon	Africa	Human	9	3	MAG	T. serpentiformis	T. serpentiformis
CMC018.B.bin.r.133	GCA_982197045.1	Velsko2026	tba	PRJEB104944	2661000	96.03	0	92.93	0.01	ERS5710628	Velsko2023	Velsko2023	PQ	7	Cameroon	Africa	Human	5	5	MAG	T. forsythia	T. forsythia
CMC018.B.bin.r.43	GCA_982199435.1	Velsko2026	tba	PRJEB104944	2611819	94.23	0.96	94.26	0.88	ERS5710628	Velsko2023	Velsko2023	PQ	7	Cameroon	Africa	Human	9	3	MAG	T. serpentiformis	T. serpentiformis
CMC020.B.bin.r.74	GCA_982215605.1	Velsko2026	tba	PRJEB104944	2488837	79.48	7	75.34	8.48	ERS5710630	Velsko2023	Velsko2023	PQ	7	Cameroon	Africa	Human	9	3	MAG	T. serpentiformis	T. serpentiformis
CMC022.B.bin.r.30	GCA_982199855.1	Velsko2026	tba	PRJEB104944	2814433	95.26	0.48	88.42	0.03	ERS5710634	Velsko2023	Velsko2023	PQ	7	Cameroon	Africa	Human	3	3	MAG	T. forsythia	T. abscondita
CMC023.A.bin.r.35	GCA_982196635.1	Velsko2026	tba	PRJEB104944	2591164	95.77	0	91.28	0	ERS5710635	Velsko2023	Velsko2023	PQ	7	Cameroon	Africa	Human	5	5	MAG	T. forsythia	T. forsythia
CMC023.A.bin.r.73	GCA_982197025.1	Velsko2026	tba	PRJEB104944	1258407	68.25	0.38	53.14	1.45	ERS5710635	Velsko2023	Velsko2023	PQ	7	Cameroon	Africa	Human	9	3	MAG	T. serpentiformis	T. serpentiformis
CMC023.B.bin.r.60	GCA_982202645.1	Velsko2026	tba	PRJEB104944	1635124	77.28	0.13	70.22	0.44	ERS5710636	Velsko2023	Velsko2023	PQ	7	Cameroon	Africa	Human	9	3	MAG	T. serpentiformis	T. serpentiformis
CMC023.B.bin.r.64	GCA_982202635.1	Velsko2026	tba	PRJEB104944	1707050	68.01	2.56	62.07	1.91	ERS5710636	Velsko2023	Velsko2023	PQ	7	Cameroon	Africa	Human	11	5	MAG	T. serpentiformis	Tannerella sp. oral taxon 808
CMC024.B.bin.r.29	GCA_982202485.1	Velsko2026	tba	PRJEB104944	2939999	96.6	2.31	98.56	0.38	ERS5710638	Velsko2023	Velsko2023	PQ	7	Cameroon	Africa	Human	3	3	MAG	T. forsythia	T. abscondita
CMC024.B.bin.r.49	GCA_982202405.1	Velsko2026	tba	PRJEB104944	1474174	50	2026-03-06	49.97	2026-07-12	ERS5710638	Velsko2023	Velsko2023	PQ	7	Cameroon	Africa	Human	13	6	MAG	T. serpentiformis	unnamed
CMC025.B.bin.r.74	GCA_982223065.1	Velsko2026	tba	PRJEB104944	1144225	53.7	1.22	47.83	0.28	ERS12745970	Velsko2023	Velsko2023	PQ	7	Cameroon	Africa	Human	11	5	MAG	T. serpentiformis	Tannerella sp. oral taxon 808
CMC025.B.bin.r.85	GCA_982222035.1	Velsko2026	tba	PRJEB104944	1953086	78.13	0.58	78.96	0.36	ERS12745970	Velsko2023	Velsko2023	PQ	7	Cameroon	Africa	Human	5	5	MAG	T. forsythia	T. forsythia
CMC025.B.bin.r.93	GCA_982222135.1	Velsko2026	tba	PRJEB104944	1995461	77.01	2026-08-03	71.93	2.94	ERS12745970	Velsko2023	Velsko2023	PQ	7	Cameroon	Africa	Human	9	3	MAG	T. serpentiformis	T. serpentiformis
CMC026.B.bin.r.87	GCA_982216755.1	Velsko2026	tba	PRJEB104944	2260546	77.65	1.28	76.88	2.28	ERS5710641	Velsko2023	Velsko2023	PQ	7	Cameroon	Africa	Human	13	6	MAG	T. serpentiformis	unnamed
CMC028.B.bin.r.16	GCA_982204895.1	Velsko2026	tba	PRJEB104944	1433468	55.13	0.1	53.17	0.23	ERS5710645	Velsko2023	Velsko2023	PQ	7	Cameroon	Africa	Human	13	6	MAG	T. serpentiformis	unnamed
CMC028.B.bin.r.2	GCA_982201705.1	Velsko2026	tba	PRJEB104944	2969081	97.37	0	96.55	0.01	ERS5710645	Velsko2023	Velsko2023	PQ	7	Cameroon	Africa	Human	3	3	MAG	T. forsythia	T. abscondita
CMC028.B.bin.r.89	GCA_982204505.1	Velsko2026	tba	PRJEB104944	2509487	85.92	2026-04-04	86.37	4.32	ERS5710645	Velsko2023	Velsko2023	PQ	7	Cameroon	Africa	Human	9	3	MAG	T. serpentiformis	T. serpentiformis
CMC029.B.bin.r.53	GCA_982205875.1	Velsko2026	tba	PRJEB104944	2692683	88.78	5.51	87.78	8.68	ERS5710647	Velsko2023	Velsko2023	PQ	7	Cameroon	Africa	Human	9	3	MAG	T. serpentiformis	T. serpentiformis
CMC030.B.bin.r.25	GCA_982200555.1	Velsko2026	tba	PRJEB104944	1475471	73.07	0	67.54	0.77	ERS5710649	Velsko2023	Velsko2023	PQ	7	Cameroon	Africa	Human	9	3	MAG	T. serpentiformis	T. serpentiformis
CMC031.B.bin.r.26	GCA_982206265.1	Velsko2026	tba	PRJEB104944	2633975	95.72	0.38	94.03	0.13	ERS5710651	Velsko2023	Velsko2023	PQ	7	Cameroon	Africa	Human	9	3	MAG	T. serpentiformis	T. serpentiformis
CMC032.B.bin.r.13	GCA_982208135.1	Velsko2026	tba	PRJEB104944	2559462	91.55	0	92.84	0.14	ERS5710653	Velsko2023	Velsko2023	PQ	7	Cameroon	Africa	Human	9	3	MAG	T. serpentiformis	T. serpentiformis
CMC033.B.bin.r.87	GCA_982220645.1	Velsko2026	tba	PRJEB104944	1362409	53.37	0	53.03	0.53	ERS5710655	Velsko2023	Velsko2023	PQ	7	Cameroon	Africa	Human	9	3	MAG	T. serpentiformis	T. serpentiformis
CMC034.B.bin.r.49	GCA_982207505.1	Velsko2026	tba	PRJEB104944	1225361	61.56	0.38	53.48	0.13	ERS5710657	Velsko2023	Velsko2023	PQ	7	Cameroon	Africa	Human	9	3	MAG	T. serpentiformis	T. serpentiformis
CMC036.B.bin.r.41	GCA_982208395.1	Velsko2026	tba	PRJEB104944	2590588	87	3.14	86.7	3.84	ERS5710661	Velsko2023	Velsko2023	PQ	7	Cameroon	Africa	Human	9	3	MAG	T. serpentiformis	T. serpentiformis
CMC036.B.bin.r.66	GCA_982209145.1	Velsko2026	tba	PRJEB104944	1476916	65.31	2.56	62.57	2026-09-02	ERS5710661	Velsko2023	Velsko2023	PQ	7	Cameroon	Africa	Human	11	5	MAG	T. serpentiformis	Tannerella sp. oral taxon 808
CMC037.B.bin.r.6	GCA_982215565.1	Velsko2026	tba	PRJEB104944	1936878	79.83	2.71	75.8	1.63	ERS5710663	Velsko2023	Velsko2023	PQ	7	Cameroon	Africa	Human	9	3	MAG	T. serpentiformis	T. serpentiformis
CMC038.A.bin.r.69	GCA_982212605.1	Velsko2026	tba	PRJEB104944	1651885	64.66	0	65.98	0.21	ERS5710664	Velsko2023	Velsko2023	PQ	7	Cameroon	Africa	Human	9	3	MAG	T. serpentiformis	T. serpentiformis
CMC038.B.bin.r.104	GCA_982212775.1	Velsko2026	tba	PRJEB104944	1083884	50.79	0	44.27	0.06	ERS5710665	Velsko2023	Velsko2023	PQ	7	Cameroon	Africa	Human	9	3	MAG	T. serpentiformis	T. serpentiformis
CMC038.B.bin.r.136	GCA_982209705.1	Velsko2026	tba	PRJEB104944	2170187	84.84	0.13	82.07	0.32	ERS5710665	Velsko2023	Velsko2023	PQ	7	Cameroon	Africa	Human	13	6	MAG	T. serpentiformis	unnamed
CMC038.B.bin.r.143	GCA_982208715.1	Velsko2026	tba	PRJEB104944	1892917	70.13	0.19	68.34	0.56	ERS5710665	Velsko2023	Velsko2023	PQ	7	Cameroon	Africa	Human	3	3	MAG	T. forsythia	T. abscondita
CMC040.B.bin.r.47	GCA_982222025.1	Velsko2026	tba	PRJEB104944	2097490	79.85	2.82	76.24	1.35	ERS5710667	Velsko2023	Velsko2023	PQ	7	Cameroon	Africa	Human	13	6	MAG	T. serpentiformis	unnamed
CMC040.B.bin.r.89	GCA_982218555.1	Velsko2026	tba	PRJEB104944	1073802	54.11	0.51	46.37	0.03	ERS5710667	Velsko2023	Velsko2023	PQ	7	Cameroon	Africa	Human	9	3	MAG	T. serpentiformis	T. serpentiformis
CMC042.B.bin.r.79	GCA_982211255.1	Velsko2026	tba	PRJEB104944	2782459	84.15	2026-12-07	84.64	4.22	ERS5710670	Velsko2023	Velsko2023	PQ	7	Cameroon	Africa	Human	9	3	MAG	T. serpentiformis	T. serpentiformis
CMC043.B.bin.r.16	GCA_982208795.1	Velsko2026	tba	PRJEB104944	2921892	97.32	1.59	96.94	1.67	ERS5710672	Velsko2023	Velsko2023	PQ	7	Cameroon	Africa	Human	9	3	MAG	T. serpentiformis	T. serpentiformis
CMC045.B.bin.r.31	GCA_982216195.1	Velsko2026	tba	PRJEB104944	1252766	59.35	1.41	54.8	1.16	ERS5710675	Velsko2023	Velsko2023	PQ	7	Cameroon	Africa	Human	11	5	MAG	T. serpentiformis	Tannerella sp. oral taxon 808
CMC045.B.bin.r.62	GCA_982214945.1	Velsko2026	tba	PRJEB104944	2521612	95.31	0	93.46	0.37	ERS5710675	Velsko2023	Velsko2023	PQ	7	Cameroon	Africa	Human	5	5	MAG	T. forsythia	T. forsythia
ERS11702784-megahit_006	GCA_982350465.1	Velsko2026	tba	PRJEB104944	1502876	59.56	2026-07-02	55.36	1.81	ERS11702784	Velsko2022	Velsko2022	AC	199	The Netherlands	Europe	Human	5	5	MAG	T. forsythia	T. forsythia
ERS11702787-megahit_003	GCA_982352295.1	Velsko2026	tba	PRJEB104944	2478079	90.97	2.41	85.63	1.17	ERS11702787	Velsko2022	Velsko2022	AC	199	The Netherlands	Europe	Human	5	5	MAG	T. forsythia	T. forsythia
ERS11702789-megahit_007	GCA_982349645.1	Velsko2026	tba	PRJEB104944	2653171	93.53	2.16	87.45	0.22	ERS11702789	Velsko2022	Velsko2022	AC	199	The Netherlands	Europe	Human	5	5	MAG	T. forsythia	T. forsythia
ERS1202885.bin.r.19	GCA_982269715.1	Velsko2026	tba	PRJEB104944	1242820	53.23	1.69	43.74	1.23	ERS1202885	Lassalle2017	Lassalle2017	SL	7	Philippines	Oceania	Human	9	3	MAG	T. serpentiformis	T. serpentiformis
ERS12516931.bin.r.4	GCA_982271445.1	Velsko2026	tba	PRJEB104944	1508231	56.28	0.64	49.82	1.26	ERS12516931	Pedro2022	Pedro2022	SL	7	Papua New Guinea	Oceania	Human	5	5	MAG	T. forsythia	T. forsythia
ERS12516935.bin.r.16	GCA_982269345.1	Velsko2026	tba	PRJEB104944	1911246	72.68	0	77.07	0.4	ERS12516935	Pedro2022	Pedro2022	SL	7	Papua New Guinea	Oceania	Human	8	2	MAG	T. serpentiformis	unnamed
ERS12516936.bin.r.26	GCA_982269015.1	Velsko2026	tba	PRJEB104944	2643709	94.42	0.59	84.2	1.78	ERS12516936	Pedro2022	Pedro2022	SL	7	Papua New Guinea	Oceania	Human	5	5	MAG	T. forsythia	T. forsythia
ERS12516936.bin.r.40	GCA_982270725.1	Velsko2026	tba	PRJEB104944	1828615	75.38	1.24	66.52	1.38	ERS12516936	Pedro2022	Pedro2022	SL	7	Papua New Guinea	Oceania	Human	9	3	MAG	T. serpentiformis	T. serpentiformis
ERS12516938.bin.r.9	GCA_982273575.1	Velsko2026	tba	PRJEB104944	2863474	98.14	0	99.52	0.04	ERS12516938	Pedro2022	Pedro2022	SL	7	Papua New Guinea	Oceania	Human	5	5	MAG	T. forsythia	T. forsythia
ERS12516939.bin.r.8	GCA_982273435.1	Velsko2026	tba	PRJEB104944	2130831	74.48	0.88	74.08	1.99	ERS12516939	Pedro2022	Pedro2022	SL	7	Papua New Guinea	Oceania	Human	5	5	MAG	T. forsythia	T. forsythia
ERS12516940.bin.r.11	GCA_982275155.1	Velsko2026	tba	PRJEB104944	2696121	95.45	0	94.62	0.56	ERS12516940	Pedro2022	Pedro2022	SL	7	Papua New Guinea	Oceania	Human	5	5	MAG	T. forsythia	T. forsythia
ERS12516943.bin.r.7	GCA_982274905.1	Velsko2026	tba	PRJEB104944	2367525	88.36	0.71	82.89	2026-04-01	ERS12516943	Pedro2022	Pedro2022	SL	7	Papua New Guinea	Oceania	Human	5	5	MAG	T. forsythia	T. forsythia
ERS12516948.bin.r.5	GCA_982272555.1	Velsko2026	tba	PRJEB104944	1894867	81.66	2026-12-02	69.43	2026-07-02	ERS12516948	Pedro2022	Pedro2022	SL	7	Papua New Guinea	Oceania	Human	9	3	MAG	T. serpentiformis	T. serpentiformis
ERS12516950.bin.r.22	GCA_982273285.1	Velsko2026	tba	PRJEB104944	1934495	81.1	0.61	74.51	1.27	ERS12516950	Pedro2022	Pedro2022	SL	7	Papua New Guinea	Oceania	Human	5	5	MAG	T. forsythia	T. forsythia
ERS12516955.bin.r.46	GCA_982279815.1	Velsko2026	tba	PRJEB104944	1514838	61.44	0.6	54.29	1.52	ERS12516955	Pedro2022	Pedro2022	SL	7	Papua New Guinea	Oceania	Human	9	3	MAG	T. serpentiformis	T. serpentiformis
ERS12516961.bin.r.20	GCA_982277695.1	Velsko2026	tba	PRJEB104944	2715197	96.22	0	93.8	0.01	ERS12516961	Pedro2022	Pedro2022	SL	7	Papua New Guinea	Oceania	Human	5	5	MAG	T. forsythia	T. forsythia
ERS12516962.bin.r.14	GCA_982280165.1	Velsko2026	tba	PRJEB104944	1585677	51.72	0	57.04	0.2	ERS12516962	Pedro2022	Pedro2022	SL	7	Papua New Guinea	Oceania	Human	5	5	MAG	T. forsythia	T. forsythia
ERS12516962.bin.r.48	GCA_982279235.1	Velsko2026	tba	PRJEB104944	1464509	63.9	0	58.65	2026-02-02	ERS12516962	Pedro2022	Pedro2022	SL	7	Papua New Guinea	Oceania	Human	10	4	MAG	T. serpentiformis	unnamed
ERS12516963.bin.r.31	GCA_982276205.1	Velsko2026	tba	PRJEB104944	2996410	98.81	0	98.03	0.01	ERS12516963	Pedro2022	Pedro2022	SL	7	Papua New Guinea	Oceania	Human	5	5	MAG	T. forsythia	T. forsythia
ERS12516964.bin.r.34	GCA_982276175.1	Velsko2026	tba	PRJEB104944	2166358	82.93	1.19	79.58	0.39	ERS12516964	Pedro2022	Pedro2022	SL	7	Papua New Guinea	Oceania	Human	9	3	MAG	T. serpentiformis	T. serpentiformis
ERS12516966.bin.r.7	GCA_982279775.1	Velsko2026	tba	PRJEB104944	2982419	98.14	0.19	99.17	0.03	ERS12516966	Pedro2022	Pedro2022	SL	7	Papua New Guinea	Oceania	Human	5	5	MAG	T. forsythia	T. forsythia
ERS12516967.bin.r.35	GCA_982277365.1	Velsko2026	tba	PRJEB104944	2899576	98.53	0	99.36	0.06	ERS12516967	Pedro2022	Pedro2022	SL	7	Papua New Guinea	Oceania	Human	5	5	MAG	T. forsythia	T. forsythia
ERS12516968.bin.r.44	GCA_982280175.1	Velsko2026	tba	PRJEB104944	1926272	73.13	1.44	72.36	1.26	ERS12516968	Pedro2022	Pedro2022	SL	7	Papua New Guinea	Oceania	Human	5	5	MAG	T. forsythia	T. forsythia
ERS12516969.bin.r.4	GCA_982279075.1	Velsko2026	tba	PRJEB104944	2678153	97.82	0.13	89.05	0.33	ERS12516969	Pedro2022	Pedro2022	SL	7	Papua New Guinea	Oceania	Human	5	5	MAG	T. forsythia	T. forsythia
ERS12516970.bin.r.116	GCA_982285605.1	Velsko2026	tba	PRJEB104944	2735543	96.41	0	94.3	0.01	ERS12516970	Pedro2022	Pedro2022	SL	7	Papua New Guinea	Oceania	Human	5	5	MAG	T. forsythia	T. forsythia
ERS12516970.bin.r.137	GCA_982285645.1	Velsko2026	tba	PRJEB104944	1665049	65.52	0	70.05	2.39	ERS12516970	Pedro2022	Pedro2022	SL	7	Papua New Guinea	Oceania	Human	9	3	MAG	T. serpentiformis	T. serpentiformis
ERS12516973.bin.r.24	GCA_982284685.1	Velsko2026	tba	PRJEB104944	2228401	90.48	0.71	87.46	1.36	ERS12516973	Pedro2022	Pedro2022	SL	7	Papua New Guinea	Oceania	Human	9	3	MAG	T. serpentiformis	T. serpentiformis
ERS12516973.bin.r.34	GCA_982282755.1	Velsko2026	tba	PRJEB104944	2808139	97.1	0	95.46	0	ERS12516973	Pedro2022	Pedro2022	SL	7	Papua New Guinea	Oceania	Human	5	5	MAG	T. forsythia	T. forsythia
ERS12516976.bin.r.20	GCA_982285435.1	Velsko2026	tba	PRJEB104944	2550481	90.88	0.6	89.39	0.11	ERS12516976	Pedro2022	Pedro2022	SL	7	Papua New Guinea	Oceania	Human	5	5	MAG	T. forsythia	T. forsythia
ERS12516976.bin.r.42	GCA_982282245.1	Velsko2026	tba	PRJEB104944	2160092	84.66	2.37	79.05	0.39	ERS12516976	Pedro2022	Pedro2022	SL	7	Papua New Guinea	Oceania	Human	9	3	MAG	T. serpentiformis	T. serpentiformis
ERS12516978.bin.r.54	GCA_982282775.1	Velsko2026	tba	PRJEB104944	2852325	96.78	0.58	95.73	0.72	ERS12516978	Pedro2022	Pedro2022	SL	7	Papua New Guinea	Oceania	Human	5	5	MAG	T. forsythia	T. forsythia
ERS12516980.bin.r.30	GCA_982284005.1	Velsko2026	tba	PRJEB104944	2113910	90.43	2026-09-01	89.69	2.96	ERS12516980	Pedro2022	Pedro2022	SL	7	Papua New Guinea	Oceania	Human	9	3	MAG	T. serpentiformis	T. serpentiformis
ERS12516980.bin.r.41	GCA_982282125.1	Velsko2026	tba	PRJEB104944	1217124	50.63	0.78	42.85	0.04	ERS12516980	Pedro2022	Pedro2022	SL	7	Papua New Guinea	Oceania	Human	5	5	MAG	T. forsythia	T. forsythia
ERS12516985.bin.r.28	GCA_982288515.1	Velsko2026	tba	PRJEB104944	2517312	84.23	0.96	78.93	0.82	ERS12516985	Pedro2022	Pedro2022	SL	7	Papua New Guinea	Oceania	Human	5	5	MAG	T. forsythia	T. forsythia
ERS12516988.bin.r.11	GCA_982290215.1	Velsko2026	tba	PRJEB104944	2624761	94.72	0.77	89.95	0.03	ERS12516988	Pedro2022	Pedro2022	SL	7	Papua New Guinea	Oceania	Human	5	5	MAG	T. forsythia	T. forsythia
ERS12516990.bin.r.60	GCA_982286875.1	Velsko2026	tba	PRJEB104944	1495837	53.79	1.15	52.76	0.18	ERS12516990	Pedro2022	Pedro2022	SL	7	Papua New Guinea	Oceania	Human	5	5	MAG	T. forsythia	T. forsythia
ERS12516992.bin.r.4	GCA_982286785.1	Velsko2026	tba	PRJEB104944	2600841	97.99	0.77	96.38	2026-02-01	ERS12516992	Pedro2022	Pedro2022	SL	7	Papua New Guinea	Oceania	Human	9	3	MAG	T. serpentiformis	T. serpentiformis
ERS2985750-megahit_001	GCA_982348435.1	Velsko2026	tba	PRJEB104944	2568341	87.52	2026-04-02	87.14	1.54	ERS2985750	Velsko2019	Velsko2019	AC	199	England	Europe	Human	5	5	MAG	T. forsythia	T. forsythia
ERS2985754-megahit_003	GCA_982350585.1	Velsko2026	tba	PRJEB104944	2265112	73.01	1.85	70.07	1.85	ERS2985754	Velsko2019	Velsko2019	AC	199	England	Europe	Human	5	5	MAG	T. forsythia	T. forsythia
ERS2985770-megahit_012	GCA_982348945.1	Velsko2026	tba	PRJEB104944	2049615	72.24	1.17	72.94	0.99	ERS2985770	Velsko2019	Velsko2019	AC	199	England	Europe	Human	5	5	MAG	T. forsythia	T. forsythia
ERS2985771-megahit_005	GCA_982348085.1	Velsko2026	tba	PRJEB104944	1895948	63.92	2.37	59.74	1.36	ERS2985771	Velsko2019	Velsko2019	AC	199	England	Europe	Human	3	3	MAG	T. forsythia	T. abscondita
ERS2985773-megahit_004	GCA_982351615.1	Velsko2026	tba	PRJEB104944	1628037	59.94	2.72	56.09	3.16	ERS2985773	Velsko2019	Velsko2019	AC	199	England	Europe	Human	5	5	MAG	T. forsythia	T. forsythia
ERS2985774-megahit_007	GCA_982349695.1	Velsko2026	tba	PRJEB104944	1393996	51.68	4.52	41.8	2026-02-02	ERS2985774	Velsko2019	Velsko2019	AC	199	England	Europe	Human	4	4	MAG	T. forsythia	unnamed
ERS3395771-metaspades_019	GCA_982302025.1	Velsko2026	tba	PRJEB104944	1757756	72.23	1.55	69.86	0.72	ERS3395771	Velsko2019	Velsko2019	MC	7	Spain	Europe	Human	5	5	MAG	T. forsythia	T. forsythia
ERS3395772-metaspades_026	GCA_982300795.1	Velsko2026	tba	PRJEB104944	2722791	95.11	0.01	89.76	0	ERS3395772	Velsko2019	Velsko2019	MC	7	Spain	Europe	Human	5	5	MAG	T. forsythia	T. forsythia
ERS3395773-metaspades_014	GCA_982303265.1	Velsko2026	tba	PRJEB104944	2579629	96.36	0.19	95.45	0.56	ERS3395773	Velsko2019	Velsko2019	MC	7	Spain	Europe	Human	13	6	MAG	T. serpentiformis	unnamed
ERS3395773-metaspades_020	GCA_982301045.1	Velsko2026	tba	PRJEB104944	2890508	97.76	0	99.66	0.01	ERS3395773	Velsko2019	Velsko2019	MC	7	Spain	Europe	Human	5	5	MAG	T. forsythia	T. forsythia
ERS3774378-megahit_009	GCA_982355575.1	Velsko2026	tba	PRJEB104944	1971055	74.47	0	85.97	0.84	ERS3774378	FellowsYates2021	FellowsYates2021	AC	199	Nicaragua	North America	Howler monkey	7	1	MAG	T. serpentiformis	unnamed
ERS3774379-megahit_025	GCA_982354185.1	Velsko2026	tba	PRJEB104944	2265448	97.71	1.35	96.78	0.25	ERS3774379	FellowsYates2021	FellowsYates2021	AC	199	Nicaragua	North America	Howler monkey	7	1	MAG	T. serpentiformis	unnamed
ERS3774380-megahit_018	GCA_982355995.1	Velsko2026	tba	PRJEB104944	2168834	96.89	0.19	94.75	0.19	ERS3774380	FellowsYates2021	FellowsYates2021	AC	199	Nicaragua	North America	Howler monkey	7	1	MAG	T. serpentiformis	unnamed
ERS3774391-megahit_006	GCA_982355065.1	Velsko2026	tba	PRJEB104944	2607363	93.33	0.19	94.77	0.46	ERS3774391	FellowsYates2021	FellowsYates2021	AC	199	Democratic Republic of the Congo	Africa	Gorilla	6	6	MAG	T. forsythia	unnamed
ERS3774400-megahit_002	GCA_982356655.1	Velsko2026	tba	PRJEB104944	2816410	96.55	2026-07-02	99.6	2.51	ERS3774400	FellowsYates2021	FellowsYates2021	AC	199	Cameroon	Africa	Gorilla	6	6	MAG	T. forsythia	unnamed
ERS3774422-megahit_015	GCA_982356645.1	Velsko2026	tba	PRJEB104944	1707724	70.5	0.46	69.39	0.29	ERS3774422	FellowsYates2021	FellowsYates2021	AC	199	Uganda	Africa	Chimpanzee	14	8	MAG	T. serpentiformis	unnamed
ERS3774488-metaspades_034	GCA_982303135.1	Velsko2026	tba	PRJEB104944	1597113	64.36	1.79	59.12	1.17	ERS3774488	FellowsYates2021	FellowsYates2021	MC	7	Spain	Europe	Human	9	3	MAG	T. serpentiformis	T. serpentiformis
ERS3774490-metaspades_010	GCA_982300335.1	Velsko2026	tba	PRJEB104944	2700134	93.44	0.38	91.4	0.01	ERS3774490	FellowsYates2021	FellowsYates2021	MC	7	Spain	Europe	Human	3	3	MAG	T. forsythia	T. abscondita
ERS3774491-metaspades_029	GCA_982301925.1	Velsko2026	tba	PRJEB104944	2168995	86.92	0.58	83.14	0.28	ERS3774491	FellowsYates2021	FellowsYates2021	MC	7	Spain	Europe	Human	5	5	MAG	T. forsythia	T. forsythia
ERS4042406-megahit_029	GCA_982362755.1	Velsko2026	tba	PRJEB104944	2827022	96.6	1.54	96.58	0.03	ERS4042406	Fagernas2020	Fagernas2020	AC	1500	England	Europe	Human	3	3	MAG	T. forsythia	T. abscondita
ERS6256718-megahit_016	GCA_982367225.1	Velsko2026	tba	PRJEB104944	1644191	70.57	1.88	65.72	0.47	ERS6256718	Ottoni2021	Ottoni2021	AC	14800	Italy	Europe	Human	3	3	MAG	T. forsythia	T. abscondita
ERS6955108-megahit_002	GCA_982362925.1	Velsko2026	tba	PRJEB104944	2603044	92.4	2.46	90.25	2026-12-02	ERS6955108	Brealey2021	Brealey2021	AC	100	Sweden	Europe	Brown bear	1	1	MAG	T. forsythia	T. forsythia
ERS6955109-megahit_001	GCA_982364865.1	Velsko2026	tba	PRJEB104944	2256706	74.32	3.79	72.84	1.31	ERS6955109	Brealey2021	Brealey2021	AC	100	Sweden	Europe	Brown bear	2	2	MAG	T. forsythia	unnamed
ERS6955110-megahit_003	GCA_982364825.1	Velsko2026	tba	PRJEB104944	2180432	70.62	2.28	64.92	2.47	ERS6955110	Brealey2021	Brealey2021	AC	100	Sweden	Europe	Brown bear	1	1	MAG	T. forsythia	T. forsythia
ERS6955111-megahit_007	GCA_982365345.1	Velsko2026	tba	PRJEB104944	2750705	93.6	0.58	90.18	0.84	ERS6955111	Brealey2021	Brealey2021	AC	100	Sweden	Europe	Brown bear	2	2	MAG	T. forsythia	unnamed
ERS6955112-megahit_001	GCA_982366825.1	Velsko2026	tba	PRJEB104944	2237404	75.88	3.13	77.68	1.16	ERS6955112	Brealey2021	Brealey2021	AC	100	Sweden	Europe	Brown bear	1	1	MAG	T. forsythia	T. forsythia
ERS6955113-megahit_006	GCA_982366475.1	Velsko2026	tba	PRJEB104944	2997574	94.81	0.98	91.14	0.31	ERS6955113	Brealey2021	Brealey2021	AC	100	Sweden	Europe	Brown bear	1	1	MAG	T. forsythia	T. forsythia
ERS6955114-megahit_016	GCA_982364305.1	Velsko2026	tba	PRJEB104944	2392673	83.85	2.17	74.28	2026-03-02	ERS6955114	Brealey2021	Brealey2021	AC	100	Sweden	Europe	Brown bear	1	1	MAG	T. forsythia	T. forsythia
ERS6955119-megahit_001	GCA_982365045.1	Velsko2026	tba	PRJEB104944	3028703	96.54	0	98.58	0	ERS6955119	Brealey2021	Brealey2021	AC	100	Sweden	Europe	Brown bear	2	2	MAG	T. forsythia	unnamed
ERS6955130-megahit_013	GCA_982370905.1	Velsko2026	tba	PRJEB104944	2476243	84.36	2.99	80.48	1.25	ERS6955130	Brealey2021	Brealey2021	AC	100	Sweden	Europe	Brown bear	1	1	MAG	T. forsythia	T. forsythia
ERS6955132-megahit_002	GCA_982368575.1	Velsko2026	tba	PRJEB104944	2845541	96.33	2026-01-01	93.88	0.65	ERS6955132	Brealey2021	Brealey2021	AC	100	Sweden	Europe	Brown bear	1	1	MAG	T. forsythia	T. forsythia
ERS6955138-megahit_011	GCA_982370365.1	Velsko2026	tba	PRJEB104944	2992124	97.31	0.9	98.88	0	ERS6955138	Brealey2021	Brealey2021	AC	100	Sweden	Europe	Brown bear	2	2	MAG	T. forsythia	unnamed
ERS6955142-megahit_027	GCA_982370585.1	Velsko2026	tba	PRJEB104944	1904661	69.86	0.96	67.63	1.72	ERS6955142	Brealey2021	Brealey2021	AC	100	Sweden	Europe	Brown bear	1	1	MAG	T. forsythia	T. forsythia
ERS6955152-megahit_002	GCA_982367555.1	Velsko2026	tba	PRJEB104944	1744183	64.95	0.96	60.31	0.58	ERS6955152	Brealey2021	Brealey2021	AC	100	Sweden	Europe	Brown bear	1	1	MAG	T. forsythia	T. forsythia
ERS6955154-megahit_005	GCA_982369645.1	Velsko2026	tba	PRJEB104944	1753458	61.76	1.23	53.47	2026-03-01	ERS6955154	Brealey2021	Brealey2021	AC	100	Sweden	Europe	Brown bear	1	1	MAG	T. forsythia	T. forsythia
ERS6955158-megahit_005	GCA_982371175.1	Velsko2026	tba	PRJEB104944	2004249	78	2026-05-02	73.02	1.89	ERS6955158	Brealey2021	Brealey2021	AC	100	Sweden	Europe	Brown bear	1	1	MAG	T. forsythia	T. forsythia
ERS6955162-megahit_002	GCA_982371215.1	Velsko2026	tba	PRJEB104944	2357484	80.83	2.34	78.95	1.83	ERS6955162	Brealey2021	Brealey2021	AC	100	Sweden	Europe	Brown bear	1	1	MAG	T. forsythia	T. forsythia
ERS6955168-megahit_003	GCA_982367495.1	Velsko2026	tba	PRJEB104944	1928529	65.77	0.92	60.11	2.66	ERS6955168	Brealey2021	Brealey2021	AC	100	Sweden	Europe	Brown bear	2	2	MAG	T. forsythia	unnamed
ERS6955174-megahit_012	GCA_982370335.1	Velsko2026	tba	PRJEB104944	2292676	82.76	0.81	82.29	2026-06-01	ERS6955174	Brealey2021	Brealey2021	AC	100	Sweden	Europe	Brown bear	1	1	MAG	T. forsythia	T. forsythia
ERSX0002001-megahit_051	TBAdded	Velsko2026	tba	PRJEB104944	2605599	92.23	1.54	88.22	0.41	ERS22873782	Velsko2026RIII	Velsko2026RIII	AC	700	Great Britain	Europe	Human	5	5	MAG	T. forsythia	T. forsythia
ERSX0003003-megahit_009	GCA_982539175.1	Velsko2026	tba	PRJEB104944	2073926	68.73	1.73	61.90	0.92	ERS22873796	Velsko2026RIII	Velsko2026RIII	AC	700	Germany	Europe	Human	3	3	MAG	T. forsythia	T. abscondita
ERSX0004003-megahit_007	GCA_982539535.1	Velsko2026	tba	PRJEB104944	2092161	77.49	0.79	77.06	2.73	ERS15409340	Velsko2024	Velsko2024	AC	350	Rapa_Nui	Oceania	Human	5	5	MAG	T. forsythia	T. forsythia
ERSX0004005-megahit_007	GCA_982537995.1	Velsko2026	tba	PRJEB104944	1740543	64.43	1.49	58.17	2.31	ERS15409342	Velsko2024	Velsko2024	AC	350	Rapa_Nui	Oceania	Human	5	5	MAG	T. forsythia	T. forsythia
ERSX0004011-megahit_003	GCA_982537375.1	Velsko2026	tba	PRJEB104944	2133794	81.08	0.78	76.65	0.46	ERS15409348	Velsko2024	Velsko2024	AC	350	Rapa_Nui	Oceania	Human	5	5	MAG	T. forsythia	T. forsythia
GCA_000510385.1_BU063sc2_genomic	GCA_000510385.1	NA	NA	NA	3038315	98.29	1.35	97.19	0.12	GCA_000510385.1	NCBI	NCBI	PQ	7	USA	North America	Human	9	3	Isolate	T. serpentiformis	T. serpentiformis
GCA_000510505.1_BU063sc5_genomic	GCA_000510505.1	NA	NA	NA	3214909	99.33	1.92	99.07	0.93	GCA_000510505.1	NCBI	NCBI	PQ	7	USA	North America	Human	9	3	Isolate	T. serpentiformis	T. serpentiformis
GCA_000510525.1_BU063sc679_genomic	GCA_000510525.1	NA	NA	NA	3476954	98.18	7.63	93.98	5.79	GCA_000510525.1	NCBI	NCBI	PQ	7	USA	North America	Human	9	3	Isolate	T. serpentiformis	T. serpentiformis
GCA_000510545.1_BU063sc13_genomic	GCA_000510545.1	NA	NA	NA	2785640	82.01	2026-03-03	79.22	2026-08-01	GCA_000510545.1	NCBI	NCBI	PQ	7	USA	North America	Human	9	3	Isolate	T. serpentiformis	T. serpentiformis
GCA_000510565.1_BU063sc811_genomic	GCA_000510565.1	NA	NA	NA	2665364	77.03	4.67	71.17	3.99	GCA_000510565.1	NCBI	NCBI	PQ	7	USA	North America	Human	9	3	Isolate	T. serpentiformis	T. serpentiformis
GCA_002890575.1_ASM289057v1_genomic	GCA_002890575.1	NA	NA	NA	2776130	96.95	2.31	96.37	0.92	GCA_002890575.1	NCBI	NCBI	PQ	7	USA	North America	Human	11	5	Isolate	T. serpentiformis	Tannerella sp. oral taxon 808
GCA_002890585.1_ASM289058v1_genomic	GCA_002890585.1	NA	NA	NA	2698296	96.64	0.99	92.82	0.06	GCA_002890585.1	NCBI	NCBI	PQ	7	USA	North America	Human	11	5	Isolate	T. serpentiformis	Tannerella sp. oral taxon 808
GCA_002890635.1_ASM289063v1_genomic	GCA_002890635.1	NA	NA	NA	2697694	89.89	0.87	88.7	0.17	GCA_002890635.1	NCBI	NCBI	PQ	7	USA	North America	Human	11	5	Isolate	T. serpentiformis	Tannerella sp. oral taxon 808
GCA_006385365.1_ASM638536v1_genomic	GCA_006385365.1	NA	NA	NA	3296274	98.91	0.86	99.96	0.49	GCA_006385365.1	NCBI	NCBI	PQ	7	USA	North America	Human	5	5	Isolate	T. forsythia	T. forsythia
GCA_905372755.1_SRR9217428-mag-bin.24_genomic	GCA_905372755.1	NA	NA	NA	2717455	97.13	0	97.82	0.05	GCA_905372755.1	NCBI	NCBI	none	7	none	unknown	Human	9	3	MAG	T. serpentiformis	T. serpentiformis
GCA_905373495.1_SRR9217473-mag-bin.6_genomic	GCA_905373495.1	NA	NA	NA	2971623	98.91	0	99.35	0.01	GCA_905373495.1	NCBI	NCBI	none	7	none	unknown	Human	5	5	MAG	T. forsythia	T. forsythia
GCA_915063695.1_SRR2037090_bin.3_metaWRAP_v1.1_MAG_genomic	GCA_915063695.1	NA	NA	NA	1941934	76.11	0	75.42	0.1	GCA_915063695.1	NCBI	NCBI	none	7	none	unknown	Human	9	3	MAG	T. serpentiformis	T. serpentiformis
GCA_916438415.1_DRR214959_bin.6_metaWRAP_v1.1_MAG_genomic	GCA_916438415.1	NA	NA	NA	2779021	70.44	0.9	54.03	3.44	GCA_916438415.1	NCBI	NCBI	SL	7	none	unknown	Human	9	3	MAG	T. serpentiformis	T. serpentiformis
GCA_916439295.1_DRR214961_bin.21_metaWRAP_v1.1_MAG_genomic	GCA_916439295.1	NA	NA	NA	2905089	90.23	0.9	79.76	2.64	GCA_916439295.1	NCBI	NCBI	SL	7	none	unknown	Human	9	3	MAG	T. serpentiformis	T. serpentiformis
GCF_000238215.1_ASM23821v1_genomic	GCF_000238215.1	NA	NA	NA	3405521	98.91	0	99.97	0.38	GCF_000238215.1	NCBI	NCBI	PQ	7	USA	North America	Human	5	5	Isolate	T. forsythia	T. forsythia
GCF_001006485.1_ASM100648v1_genomic	GCF_001006485.1	NA	NA	NA	3281748	98.91	0.86	99.97	0.49	GCF_001006485.1	NCBI	NCBI	PQ	7	USA	North America	Human	5	5	Isolate	T. forsythia	T. forsythia
GCF_001547855.1_ASM154785v1_genomic	GCF_001547855.1	NA	NA	NA	3393002	98.91	0	99.84	0.03	GCF_001547855.1	NCBI	NCBI	none	7	none	unknown	Human	5	5	Isolate	T. forsythia	T. forsythia
GCF_001547875.1_ASM154787v1_genomic	GCF_001547875.1	NA	NA	NA	3350939	97.95	0	99.21	0.15	GCF_001547875.1	NCBI	NCBI	none	7	none	unknown	Human	5	5	Isolate	T. forsythia	T. forsythia
GCF_001717525.2_ASM171752v2_genomic	GCF_001717525.2	NA	NA	NA	2973544	99.45	0.19	99.36	0.11	GCF_001717525.2	NCBI	NCBI	PQ	7	United Kingdom	Europe	Human	9	3	Isolate	T. serpentiformis	T. serpentiformis
GCF_001938785.1_ASM193878v1_genomic	GCF_001938785.1	NA	NA	NA	3201941	98.91	0	99.92	0	GCF_001938785.1	NCBI	NCBI	none	7	USA	North America	Human	5	5	Isolate	T. forsythia	T. forsythia
GCF_002529085.1_ASM252908v1_genomic	GCF_002529085.1	NA	NA	NA	3300179	98.91	0.02	99.97	0.39	GCF_002529085.1	NCBI	NCBI	PQ	7	United Kingdom	Europe	Human	5	5	Isolate	T. forsythia	T. forsythia
GCF_002529295.1_ASM252929v1_genomic	GCF_002529295.1	NA	NA	NA	3312685	98.91	1.15	99.96	0.04	GCF_002529295.1	NCBI	NCBI	PQ	7	United Kingdom	Europe	Human	5	5	Isolate	T. forsythia	T. forsythia
GCF_003033925.1_ASM303392v1_genomic	GCF_003033925.1	NA	NA	NA	3013600	99.45	0.19	99.54	0.13	GCF_003033925.1	NCBI	NCBI	PQ	7	United Kingdom	Europe	Human	9	3	Isolate	T. serpentiformis	T. serpentiformis
GCF_003860025.1_ASM386002v1_genomic	GCF_003860025.1	NA	NA	NA	3464932	99.62	0.77	99.94	0	GCF_003860025.1	NCBI	NCBI	none	7	United Kingdom	Europe	Dog	1	1	Isolate	T. forsythia	T. forsythia
GCF_003860135.1_ASM386013v1_genomic	GCF_003860135.1	NA	NA	NA	3315128	99.62	0	99.98	0.01	GCF_003860135.1	NCBI	NCBI	none	7	United Kingdom	Europe	Dog	1	1	Isolate	T. forsythia	T. forsythia
GCF_900096715.1_TFUB22_genomic	GCF_900096715.1	NA	NA	NA	3272368	98.91	0	99.97	0.03	GCF_900096715.1	NCBI	NCBI	PQ	7	none	unknown	Human	5	5	Isolate	T. forsythia	T. forsythia
GCF_900096725.1_TFUB4_genomic	GCF_900096725.1	NA	NA	NA	3233032	98.91	0.38	99.97	0	GCF_900096725.1	NCBI	NCBI	PQ	7	none	unknown	Human	5	5	Isolate	T. forsythia	T. forsythia
GCF_900096735.1_TFUB20_genomic	GCF_900096735.1	NA	NA	NA	3252894	98.91	0.38	99.97	0.03	GCF_900096735.1	NCBI	NCBI	PQ	7	none	unknown	Human	5	5	Isolate	T. forsythia	T. forsythia
GWHAPTL00000000	NA	Zhu2022	10.1016/j.gpb.2021.05.001	NA	2660707	93.22	2026-08-08	90.55	8.81	RDPYD18300364	Zhu2022	Zhu2022	SL	7	China	Asia	Human	8	2	MAG	T. serpentiformis	unnamed
HMP_2012__SRS011115__bin.26	NA	Pasolli2019	10.1016/j.cell.2019.01.001	NA	2223341	82.75862069	1.724137931	85.77	0.16	SRS011115	Passoli2019	HMP_2012	TN	7	USA	North America	Human	9	3	MAG	T. serpentiformis	T. serpentiformis
HMP_2012__SRS012279__bin.14	NA	Pasolli2019	10.1016/j.cell.2019.01.001	NA	2359035	94.7239819	0.224358974	90.09	0.18	SRS012279	Passoli2019	HMP_2012	TN	7	USA	North America	Human	9	3	MAG	T. serpentiformis	T. serpentiformis
HMP_2012__SRS013252__bin.53	NA	Pasolli2019	10.1016/j.cell.2019.01.001	NA	2520987	97.62443439	0.192307692	96.23	0.11	SRS013252	Passoli2019	HMP_2012	PQ	7	USA	North America	Human	9	3	MAG	T. serpentiformis	T. serpentiformis
HMP_2012__SRS013723__bin.46	NA	Pasolli2019	10.1016/j.cell.2019.01.001	NA	1765370	77.88084465	0.576923077	76.57	0.22	SRS013723	Passoli2019	HMP_2012	PQ	7	USA	North America	Human	9	3	MAG	T. serpentiformis	T. serpentiformis
HMP_2012__SRS014271__bin.2	NA	Pasolli2019	10.1016/j.cell.2019.01.001	NA	2286084	90.94611271	0.769230769	87.78	0.22	SRS014271	Passoli2019	HMP_2012	TN	7	USA	North America	Human	9	3	MAG	T. serpentiformis	T. serpentiformis
HMP_2012__SRS015574__bin.56	NA	Pasolli2019	10.1016/j.cell.2019.01.001	NA	1227730	54.54562594	0.897435897	48.64	0.57	SRS015574	Passoli2019	HMP_2012	PQ	7	USA	North America	Human	9	3	MAG	T. serpentiformis	T. serpentiformis
HMP_2012__SRS015650__bin.6	NA	Pasolli2019	10.1016/j.cell.2019.01.001	NA	2004169	67.28805019	1.754079254	63.99	1.98	SRS015650	Passoli2019	HMP_2012	PQ	7	USA	North America	Human	3	3	MAG	T. forsythia	T. abscondita
HMP_2012__SRS015762__bin.18	NA	Pasolli2019	10.1016/j.cell.2019.01.001	NA	1016555	50.78369906	0	40.71	0.21	SRS015762	Passoli2019	HMP_2012	TN	7	USA	North America	Human	9	3	MAG	T. serpentiformis	T. serpentiformis
HMP_2012__SRS015893__bin.10	NA	Pasolli2019	10.1016/j.cell.2019.01.001	NA	2051538	92.42047169	0.576923077	90.67	0.08	SRS015893	Passoli2019	HMP_2012	TN	7	USA	North America	Human	9	3	MAG	T. serpentiformis	T. serpentiformis
HMP_2012__SRS016575__bin.43	NA	Pasolli2019	10.1016/j.cell.2019.01.001	NA	1306803	53.36990596	1.724137931	51.95	0.5	SRS016575	Passoli2019	HMP_2012	PQ	7	USA	North America	Human	9	3	MAG	T. serpentiformis	T. serpentiformis
HMP_2012__SRS017304__bin.36	NA	Pasolli2019	10.1016/j.cell.2019.01.001	NA	2392290	95.75380502	0.576923077	96.08	0.33	SRS017304	Passoli2019	HMP_2012	PQ	7	USA	North America	Human	9	3	MAG	T. serpentiformis	T. serpentiformis
HMP_2012__SRS017511__bin.3	NA	Pasolli2019	10.1016/j.cell.2019.01.001	NA	2348541	81.03448276	0	85.94	0.29	SRS017511	Passoli2019	HMP_2012	PQ	7	USA	North America	Human	9	3	MAG	T. serpentiformis	T. serpentiformis
HMP_2012__SRS018300__bin.10	NA	Pasolli2019	10.1016/j.cell.2019.01.001	NA	2274594	93.46153846	0.512820513	86.01	0.38	SRS018300	Passoli2019	HMP_2012	TN	7	USA	North America	Human	9	3	MAG	T. serpentiformis	T. serpentiformis
HMP_2012__SRS018439__bin.57	NA	Pasolli2019	10.1016/j.cell.2019.01.001	NA	1857764	79.72850679	1.551282051	75.65	1	SRS018439	Passoli2019	HMP_2012	TN	7	USA	North America	Human	9	3	MAG	T. serpentiformis	T. serpentiformis
HMP_2012__SRS018443__bin.5	NA	Pasolli2019	10.1016/j.cell.2019.01.001	NA	2526544	95.91628959	0	94.2	0.23	SRS018443	Passoli2019	HMP_2012	BM	7	USA	North America	Human	9	3	MAG	T. serpentiformis	T. serpentiformis
HMP_2012__SRS018665__bin.34	NA	Pasolli2019	10.1016/j.cell.2019.01.001	NA	2016447	79.31034483	0	78.65	0.12	SRS018665	Passoli2019	HMP_2012	PQ	7	USA	North America	Human	9	3	MAG	T. serpentiformis	T. serpentiformis
HMP_2012__SRS018739__bin.85	NA	Pasolli2019	10.1016/j.cell.2019.01.001	NA	1556176	65.51724138	0	57.02	0.38	SRS018739	Passoli2019	HMP_2012	TN	7	USA	North America	Human	9	3	MAG	T. serpentiformis	T. serpentiformis
HMP_2012__SRS019029__bin.11	NA	Pasolli2019	10.1016/j.cell.2019.01.001	NA	2870649	96.3974359	1.282051282	98.95	0.47	SRS019029	Passoli2019	HMP_2012	PQ	7	USA	North America	Human	5	5	MAG	T. forsythia	T. forsythia
HMP_2012__SRS019071__bin.76	NA	Pasolli2019	10.1016/j.cell.2019.01.001	NA	1779493	70.15673981	3.448275862	74.98	0.31	SRS019071	Passoli2019	HMP_2012	TN	7	USA	North America	Human	8	2	MAG	T. serpentiformis	unnamed
HMP_2012__SRS019980__bin.38	NA	Pasolli2019	10.1016/j.cell.2019.01.001	NA	2376977	93.97058824	0.384615385	92.08	0.1	SRS019980	Passoli2019	HMP_2012	PQ	7	USA	North America	Human	9	3	MAG	T. serpentiformis	T. serpentiformis
HMP_2012__SRS020226__bin.2	NA	Pasolli2019	10.1016/j.cell.2019.01.001	NA	2144710	88.6387632	2.307692308	83.53	0.22	SRS020226	Passoli2019	HMP_2012	PQ	7	USA	North America	Human	9	3	MAG	T. serpentiformis	T. serpentiformis
HMP_2012__SRS021496__bin.61	NA	Pasolli2019	10.1016/j.cell.2019.01.001	NA	1378115	58.95927602	0.343137255	58.81	0.28	SRS021496	Passoli2019	HMP_2012	TN	7	USA	North America	Human	9	3	MAG	T. serpentiformis	T. serpentiformis
HMP_2012__SRS022143__bin.95	NA	Pasolli2019	10.1016/j.cell.2019.01.001	NA	2395739	81.03448276	0	89.57	0.35	SRS022143	Passoli2019	HMP_2012	TN	7	USA	North America	Human	9	3	MAG	T. serpentiformis	T. serpentiformis
HMP_2012__SRS022536__bin.33	NA	Pasolli2019	10.1016/j.cell.2019.01.001	NA	2258644	93.28643905	0.512820513	89.73	0.26	SRS022536	Passoli2019	HMP_2012	PQ	7	USA	North America	Human	9	3	MAG	T. serpentiformis	T. serpentiformis
HMP_2012__SRS022602__bin.56	NA	Pasolli2019	10.1016/j.cell.2019.01.001	NA	1305614	63.79310345	1.724137931	53.59	0.03	SRS022602	Passoli2019	HMP_2012	PQ	7	USA	North America	Human	9	3	MAG	T. serpentiformis	T. serpentiformis
HMP_2012__SRS022725__bin.68	NA	Pasolli2019	10.1016/j.cell.2019.01.001	NA	2023952	79.31034483	0	79.82	0.16	SRS022725	Passoli2019	HMP_2012	PQ	7	USA	North America	Human	9	3	MAG	T. serpentiformis	T. serpentiformis
HMP_2012__SRS023595__bin.81	NA	Pasolli2019	10.1016/j.cell.2019.01.001	NA	1227240	54.78056426	0	48.83	0.03	SRS023595	Passoli2019	HMP_2012	PQ	7	USA	North America	Human	9	3	MAG	T. serpentiformis	T. serpentiformis
HMP_2012__SRS024087__bin.39	NA	Pasolli2019	10.1016/j.cell.2019.01.001	NA	2552885	98.39366516	0.512820513	96.82	0.21	SRS024087	Passoli2019	HMP_2012	PQ	7	USA	North America	Human	9	3	MAG	T. serpentiformis	T. serpentiformis
HMP_2012__SRS024289__bin.40	NA	Pasolli2019	10.1016/j.cell.2019.01.001	NA	2583844	98.23118058	0.384615385	96.76	0.16	SRS024289	Passoli2019	HMP_2012	PQ	7	USA	North America	Human	9	3	MAG	T. serpentiformis	T. serpentiformis
HMP_2012__SRS024355__bin.9	NA	Pasolli2019	10.1016/j.cell.2019.01.001	NA	2255959	90.12443439	0.897435897	86.48	0.38	SRS024355	Passoli2019	HMP_2012	PQ	7	USA	North America	Human	9	3	MAG	T. serpentiformis	T. serpentiformis
HMP_2012__SRS042643__bin.14	NA	Pasolli2019	10.1016/j.cell.2019.01.001	NA	2516922	96.90765117	0	95.94	0.05	SRS042643	Passoli2019	HMP_2012	TN	7	USA	North America	Human	9	3	MAG	T. serpentiformis	T. serpentiformis
HMP_2012__SRS047824__bin.23	NA	Pasolli2019	10.1016/j.cell.2019.01.001	NA	2198976	81.03448276	1.724137931	85.88	0.33	SRS047824	Passoli2019	HMP_2012	TN	7	USA	North America	Human	9	3	MAG	T. serpentiformis	T. serpentiformis
HMP_2012__SRS049318__bin.75	NA	Pasolli2019	10.1016/j.cell.2019.01.001	NA	1562778	68.19004525	0.224358974	66.9	0.1	SRS049318	Passoli2019	HMP_2012	PQ	7	USA	North America	Human	9	3	MAG	T. serpentiformis	T. serpentiformis
HMP_2012__SRS052604__bin.10	NA	Pasolli2019	10.1016/j.cell.2019.01.001	NA	1408759	54.1190868	0	51.78	0.26	SRS052604	Passoli2019	HMP_2012	PQ	7	USA	North America	Human	9	3	MAG	T. serpentiformis	T. serpentiformis
HMP_2012__SRS055378__bin.27	NA	Pasolli2019	10.1016/j.cell.2019.01.001	NA	2491841	94.5361991	0	92.84	0.12	SRS055378	Passoli2019	HMP_2012	PQ	7	USA	North America	Human	9	3	MAG	T. serpentiformis	T. serpentiformis
HMP_2012__SRS056622__bin.20	NA	Pasolli2019	10.1016/j.cell.2019.01.001	NA	2366238	81.03448276	0	87.15	0.2	SRS056622	Passoli2019	HMP_2012	TN	7	USA	North America	Human	9	3	MAG	T. serpentiformis	T. serpentiformis
HMP_2012__SRS058053__bin.8	NA	Pasolli2019	10.1016/j.cell.2019.01.001	NA	2927920	97.82051282	0.833333333	99.59	0.12	SRS058053	Passoli2019	HMP_2012	PQ	7	USA	North America	Human	5	5	MAG	T. forsythia	T. forsythia
HMP_2012__SRS058808__bin.22	NA	Pasolli2019	10.1016/j.cell.2019.01.001	NA	1576633	60.81504702	0	60.84	0.88	SRS058808	Passoli2019	HMP_2012	PQ	7	USA	North America	Human	9	3	MAG	T. serpentiformis	T. serpentiformis
HMP_2012__SRS062544__bin.37	NA	Pasolli2019	10.1016/j.cell.2019.01.001	NA	1515778	62.06896552	1.724137931	62.56	0.21	SRS062544	Passoli2019	HMP_2012	TN	7	USA	North America	Human	9	3	MAG	T. serpentiformis	T. serpentiformis
HMP_2012__SRS063603__bin.69	NA	Pasolli2019	10.1016/j.cell.2019.01.001	NA	1718555	76.67043741	0.897435897	72.33	0.71	SRS063603	Passoli2019	HMP_2012	PQ	7	USA	North America	Human	9	3	MAG	T. serpentiformis	T. serpentiformis
HMP_2012__SRS063932__bin.66	NA	Pasolli2019	10.1016/j.cell.2019.01.001	NA	1521210	62.06896552	1.724137931	60.39	0.31	SRS063932	Passoli2019	HMP_2012	TN	7	USA	North America	Human	9	3	MAG	T. serpentiformis	T. serpentiformis
HMP_2012__SRS063999__bin.35	NA	Pasolli2019	10.1016/j.cell.2019.01.001	NA	2412889	97.88084465	0	95.35	0.1	SRS063999	Passoli2019	HMP_2012	PQ	7	USA	North America	Human	9	3	MAG	T. serpentiformis	T. serpentiformis
HMP_2012__SRS078182__bin.26	NA	Pasolli2019	10.1016/j.cell.2019.01.001	NA	1411348	60.34482759	1.724137931	62.81	0.6	SRS078182	Passoli2019	HMP_2012	TN	7	USA	North America	Human	9	3	MAG	T. serpentiformis	T. serpentiformis
MGYG000298062	NA	MAGNify	https://www.ebi.ac.uk/metagenomics/genome-catalogues/human-oral-v1-0-1	NA	2905089	90.23	0.9	79.76	2.64	ERS7766796	MGNify	DRP005925	SL	7	Japan	Asia	Human	9	3	MAG	T. serpentiformis	T. serpentiformis
MGYG000298116	NA	MAGNify	https://www.ebi.ac.uk/metagenomics/genome-catalogues/human-oral-v1-0-1	NA	2246045	93	0.93	90.56	2026-04-01	SAMN10134583	MGNify	SRP104798	PQ	7	Australia	Australia	Human	9	3	MAG	T. serpentiformis	T. serpentiformis
MGYG000298470	NA	MAGNify	https://www.ebi.ac.uk/metagenomics/genome-catalogues/human-oral-v1-0-2	NA	1941934	76.11	0	75.42	0.1	ERS7599743	MGNify	ERP108069	SL	7	China	Asia	Human	9	3	MAG	T. serpentiformis	T. serpentiformis
MGYG000298528	NA	MAGNify	https://www.ebi.ac.uk/metagenomics/genome-catalogues/human-oral-v1-0-3	NA	2779021	70.44	0.9	54.03	3.44	ERS7766804	MGNify	DRP005925	SL	7	Japan	Asia	Human	9	3	MAG	T. serpentiformis	T. serpentiformis
MGYG000298617	NA	MAGNify	https://www.ebi.ac.uk/metagenomics/genome-catalogues/human-oral-v1-0-4	NA	2717455	97.13	0	97.82	0.05	ERS6080690	MGNify	ERP127228	PQ	7	Italy	Europe	Human	9	3	MAG	T. serpentiformis	T. serpentiformis
MGYG000298864	NA	MAGNify	https://www.ebi.ac.uk/metagenomics/genome-catalogues/human-oral-v1-0-5	NA	2971623	98.91	0	99.35	0.01	ERS6080757	MGNify	ERP127228	PQ	7	Italy	Europe	Human	5	5	MAG	T. forsythia	T. forsythia
SRS15300787-megahit_017	GCA_982542355.1	Velsko2026	tba	PRJEB104944	1754753	58.18	2.76	56.83	0.76	SRS15300787	Honap2023	Honap2023	AC	700	USA	North America	Human	3	3	MAG	T. forsythia	T. abscondita
SRS15300788-megahit_013	GCA_982541135.1	Velsko2026	tba	PRJEB104944	1864164	62.23	0.46	55.13	1.49	SRS15300788	Honap2023	Honap2023	AC	700	USA	North America	Human	3	3	MAG	T. forsythia	T. abscondita
SRS15300795-megahit_007	GCA_982543955.1	Velsko2026	tba	PRJEB104944	2099105	80.03	0.92	77.59	0.02	SRS15300795	Honap2023	Honap2023	AC	700	USA	North America	Human	3	3	MAG	T. forsythia	T. abscondita
SRS15300802-megahit_008	GCA_982543015.1	Velsko2026	tba	PRJEB104944	2056503	71.52	2.58	70.1	2.49	SRS15300802	Honap2023	Honap2023	AC	700	USA	North America	Human	3	3	MAG	T. forsythia	T. abscondita
SRS4625239-megahit_003	GCA_982546635.1	Velsko2026	tba	PRJEB104944	1661428	74.1	1.45	72.29	2026-12-03	SRS4625239	Ozga2019	Ozga2019	AC	100	Tanzania	Africa	Chimpanzee	12	7	MAG	T. serpentiformis	unnamed
SRS4625239-megahit_009	GCA_982548285.1	Velsko2026	tba	PRJEB104944	1934972	72.96	0.59	71.72	1.72	SRS4625239	Ozga2019	Ozga2019	AC	100	Tanzania	Africa	Chimpanzee	6	6	MAG	T. forsythia	unnamed
SRS4625245-megahit_013	GCA_982545725.1	Velsko2026	tba	PRJEB104944	2395862	87.84	0.96	83.08	2.21	SRS4625245	Ozga2019	Ozga2019	AC	100	Tanzania	Africa	Chimpanzee	6	6	MAG	T. forsythia	unnamed
SRS473746-megahit_058	GCA_982548755.1	Velsko2026	tba	PRJEB104944	1877224	66.11	3.85	59.89	2.49	SRS473746	Warinner2014	Warinner2014	AC	900	Germany	Europe	Human	8	2	MAG	T. serpentiformis	unnamed

## Sheet: Table S2
Supplementary Table S2. Metadata for Porphyromonas MAG and isolate genomes.
*NCBI genome accession is provided for all genomes currently on NCBI. TBAdded indicates that the genome is being uploaded and accessesions will be added once upload is complete. NA indicates that the genome is not on NCBI and was retrieved from an alternate source.
**Oral site: AC - ancient calculus; MC - modern calculus; PQ - plaque; SL - saliva; BM - buccal mucosa; TN - tongue; HP - hard palate
MAG ID	NCBI genome accession*	Publication	Publicaiton doi	Project accession	length	Completeness (%) checkM	Contamination (%) checkM	Completeness (%) checkM2	Contamination (%) checkM2	Secondary_sample_accession	MAG_metagenome_source	Study (metagenome source)	Oral_site**	Age BP (Before Present)	Country	Continent	Sample_host	dRep_primary_species_cluster	Figure_primary_species_cluster	Source	Species_group	Species_name
BritoIL_2016__M1.42.SA__bin.2	NA	Pasolli2019	10.1016/j.cell.2019.01.001	NA	1461529	76.44129979	0.471698113	75.27	0.89	NA	Passoli2019	BritoIL_2016	SL	7	Fiji	Oceania	Human	1	NA	MAG	none	unnamed
BritoIL_2016__M1.52.SA__bin.23	NA	Pasolli2019	10.1016/j.cell.2019.01.001	NA	1764512	87.8197065	2.777777778	82.85	0.56	NA	Passoli2019	BritoIL_2016	SL	7	Fiji	Oceania	Human	53	4	MAG	P. pasteri	P. pasteri
BritoIL_2016__W2.34.SA__bin.4	NA	Pasolli2019	10.1016/j.cell.2019.01.001	NA	1023981	53.89871275	0.733752621	57.3	0	NA	Passoli2019	BritoIL_2016	SL	7	Fiji	Oceania	Human	4	NA	MAG	none	unnamed
BritoIL_2016__W2.44.SA__bin.3	NA	Pasolli2019	10.1016/j.cell.2019.01.001	NA	2146364	99.29245283	0	99.97	0.07	NA	Passoli2019	BritoIL_2016	SL	7	Fiji	Oceania	Human	38	1	MAG	P. gingivalis	P. gingivalis
BritoIL_2016__W2.46.SA__bin.4	NA	Pasolli2019	10.1016/j.cell.2019.01.001	NA	1316930	65.64603332	1.538414108	65.28	2026-12-01	NA	Passoli2019	BritoIL_2016	SL	7	Fiji	Oceania	Human	1	NA	MAG	none	unnamed
BritoIL_2016__W3.23.SA__bin.8	NA	Pasolli2019	10.1016/j.cell.2019.01.001	NA	1207626	57.75862069	0	56.43	2026-05-01	NA	Passoli2019	BritoIL_2016	SL	7	Fiji	Oceania	Human	55	6	MAG	P. pasteri	P. pasteri
BritoIL_2016__WL.10.SA__bin.11	NA	Pasolli2019	10.1016/j.cell.2019.01.001	NA	1534817	78.68021422	1.37017071	77.6	2026-07-01	NA	Passoli2019	BritoIL_2016	SL	7	Fiji	Oceania	Human	53	4	MAG	P. pasteri	P. pasteri
BritoIL_2016__WL.2.SA__bin.15	NA	Pasolli2019	10.1016/j.cell.2019.01.001	NA	1292528	65.81761006	0.864779874	66.2	0.86	NA	Passoli2019	BritoIL_2016	SL	7	Fiji	Oceania	Human	53	4	MAG	P. pasteri	P. pasteri
BritoIL_2016__WL.33.SA__bin.15	NA	Pasolli2019	10.1016/j.cell.2019.01.001	NA	1023110	55.17241379	0	59.15	0.05	NA	Passoli2019	BritoIL_2016	SL	7	Fiji	Oceania	Human	1	NA	MAG	none	unnamed
BritoIL_2016__WL.44.SA__bin.20	NA	Pasolli2019	10.1016/j.cell.2019.01.001	NA	1928836	94.20859539	0.943396226	89.69	0.33	NA	Passoli2019	BritoIL_2016	SL	7	Fiji	Oceania	Human	1	NA	MAG	none	unnamed
BritoIL_2016__WL.44.SA__bin.52	NA	Pasolli2019	10.1016/j.cell.2019.01.001	NA	1079547	56.51467505	0.534591195	56.73	0.03	NA	Passoli2019	BritoIL_2016	SL	7	Fiji	Oceania	Human	53	4	MAG	P. pasteri	P. pasteri
CM_cf__CF_TNFC003SA_t1M15__bin.11	NA	Pasolli2019	10.1016/j.cell.2019.01.001	NA	2186413	98.87316562	0.314465409	99.49	0.7	NA	Passoli2019	Passoli2019	SL	7	Italy	Europe	Human	53	4	MAG	P. pasteri	P. pasteri
CM_cf__CF_TNFC004SA_t1M15__bin.17	NA	Pasolli2019	10.1016/j.cell.2019.01.001	NA	1867138	96.30989933	0.488248924	93.17	1.41	NA	Passoli2019	Passoli2019	SL	7	Italy	Europe	Human	46	NA	MAG	none	Porphyromonadaceae bacterium
CM_cf__CF_TNFC004SA_t1M15__bin.18	NA	Pasolli2019	10.1016/j.cell.2019.01.001	NA	2355977	98.87316562	0.157232704	99.93	0.62	NA	Passoli2019	Passoli2019	SL	7	Italy	Europe	Human	53	4	MAG	P. pasteri	P. pasteri
CM_cf__CF_TNFC018SA_t5M17__bin.7	NA	Pasolli2019	10.1016/j.cell.2019.01.001	NA	1956846	91.64046122	1.119126896	88.29	1.61	NA	Passoli2019	Passoli2019	SL	7	Italy	Europe	Human	53	4	MAG	P. pasteri	P. pasteri
CM_cf__CF_TNFC022SA_t1M16__bin.11	NA	Pasolli2019	10.1016/j.cell.2019.01.001	NA	2228419	97.61530398	0	99.87	0.11	NA	Passoli2019	Passoli2019	SL	7	Italy	Europe	Human	53	4	MAG	P. pasteri	P. pasteri
CM_cf__CF_TNFC023SA_t1M16__bin.5	NA	Pasolli2019	10.1016/j.cell.2019.01.001	NA	2158266	97.92976939	0	99.52	0.1	NA	Passoli2019	Passoli2019	SL	7	Italy	Europe	Human	53	4	MAG	P. pasteri	P. pasteri
CM_cf__CF_TNFC048SA_t1M16__bin.9	NA	Pasolli2019	10.1016/j.cell.2019.01.001	NA	2103941	98.55870021	0	99.39	0.1	NA	Passoli2019	Passoli2019	SL	7	Italy	Europe	Human	53	4	MAG	P. pasteri	P. pasteri
CM_cf__CF_TNFC051SA_t1M16__bin.4	NA	Pasolli2019	10.1016/j.cell.2019.01.001	NA	2113459	97.77253669	0	99.7	0.24	NA	Passoli2019	Passoli2019	SL	7	Italy	Europe	Human	53	4	MAG	P. pasteri	P. pasteri
CM_cf__CF_TNFC057SA_t1M16__bin.12	NA	Pasolli2019	10.1016/j.cell.2019.01.001	NA	2094888	96.98637317	0	99.31	0.07	NA	Passoli2019	Passoli2019	SL	7	Italy	Europe	Human	53	4	MAG	P. pasteri	P. pasteri
CM_periimplantitis__SP_125SPI_T016__bin.1	NA	Pasolli2019	10.1016/j.cell.2019.01.001	NA	1646664	89.00119796	1.200517943	81.11	1.34	NA	Passoli2019	Passoli2019	PQ	7	Italy	Europe	Human	14	NA	MAG	none	P. endodontalis
CM_periimplantitis__SP_143SPI_T016__bin.28	NA	Pasolli2019	10.1016/j.cell.2019.01.001	NA	1114221	53.40552408	1.223948699	55.97	2026-06-02	NA	Passoli2019	Passoli2019	PQ	7	Italy	Europe	Human	38	1	MAG	P. gingivalis	P. gingivalis
CM_periimplantitis__SP_162SPI_T016__bin.21	NA	Pasolli2019	10.1016/j.cell.2019.01.001	NA	1248759	61.24213836	0	64.11	0.06	NA	Passoli2019	Passoli2019	PQ	7	Italy	Europe	Human	14	NA	MAG	none	P. endodontalis
CM_periimplantitis__SP_163SPI_T016__bin.7	NA	Pasolli2019	10.1016/j.cell.2019.01.001	NA	1856461	98.31595498	0	94.55	0.05	NA	Passoli2019	Passoli2019	PQ	7	Italy	Europe	Human	14	NA	MAG	none	P. endodontalis
CM_periimplantitis__SP_163SPT_T016__bin.16	NA	Pasolli2019	10.1016/j.cell.2019.01.001	NA	1687002	93.47484277	1.257861635	84.69	0.13	NA	Passoli2019	Passoli2019	PQ	7	Italy	Europe	Human	14	NA	MAG	none	P. endodontalis
CM_periimplantitis__SP_163SPT_T016__bin.31	NA	Pasolli2019	10.1016/j.cell.2019.01.001	NA	2174354	98.3490566	1.572327044	99.94	0.78	NA	Passoli2019	Passoli2019	PQ	7	Italy	Europe	Human	38	1	MAG	P. gingivalis	P. gingivalis
CM_periimplantitis__SP_164SPT_T016__bin.13	NA	Pasolli2019	10.1016/j.cell.2019.01.001	NA	1964228	89.12473795	1.572327044	86.11	1.32	NA	Passoli2019	Passoli2019	PQ	7	Italy	Europe	Human	53	4	MAG	P. pasteri	P. pasteri
CM_periimplantitis__SP_184SPT_T016__bin.6	NA	Pasolli2019	10.1016/j.cell.2019.01.001	NA	1614359	89.7762882	0.665618449	81.24	0.46	NA	Passoli2019	Passoli2019	PQ	7	Italy	Europe	Human	14	NA	MAG	none	P. endodontalis
CM_periimplantitis__SP_189SPI_T016__bin.27	NA	Pasolli2019	10.1016/j.cell.2019.01.001	NA	1825421	99.13522013	0.157232704	95.6	0.05	NA	Passoli2019	Passoli2019	PQ	7	Italy	Europe	Human	14	NA	MAG	none	P. endodontalis
CM_periimplantitis__SP_224SPT_T016__bin.1	NA	Pasolli2019	10.1016/j.cell.2019.01.001	NA	2067554	98.03459119	0	99.75	0.41	NA	Passoli2019	Passoli2019	PQ	7	Italy	Europe	Human	38	1	MAG	P. gingivalis	P. gingivalis
CM_periimplantitis__SP_261SPI_T016__bin.3	NA	Pasolli2019	10.1016/j.cell.2019.01.001	NA	2241903	99.92138365	0	99.98	0.06	NA	Passoli2019	Passoli2019	PQ	7	Italy	Europe	Human	38	1	MAG	P. gingivalis	P. gingivalis
CM_periimplantitis__SP_264SPI_T016__bin.18	NA	Pasolli2019	10.1016/j.cell.2019.01.001	NA	2020660	98.82075472	0	99.95	0.03	NA	Passoli2019	Passoli2019	PQ	7	Italy	Europe	Human	38	1	MAG	P. gingivalis	P. gingivalis
CM_periimplantitis__SP_281SPI_T016__bin.16	NA	Pasolli2019	10.1016/j.cell.2019.01.001	NA	1934624	99.60691824	0.157232704	96.77	0.23	NA	Passoli2019	Passoli2019	PQ	7	Italy	Europe	Human	14	NA	MAG	none	P. endodontalis
CM_periimplantitis__SP_282SPT_T016_R__bin.26	NA	Pasolli2019	10.1016/j.cell.2019.01.001	NA	2104547	97.30083857	0.314465409	99.79	0.11	NA	Passoli2019	Passoli2019	PQ	7	Italy	Europe	Human	53	4	MAG	P. pasteri	P. pasteri
CM_periimplantitis__SP_304SPI_T016__bin.3	NA	Pasolli2019	10.1016/j.cell.2019.01.001	NA	1857672	97.24842767	0	91.97	0.05	NA	Passoli2019	Passoli2019	PQ	7	Italy	Europe	Human	14	NA	MAG	none	P. endodontalis
CM_periimplantitis__SP_305SPI_T016__bin.2	NA	Pasolli2019	10.1016/j.cell.2019.01.001	NA	1985428	96.46226415	0.209643606	99.41	0.03	NA	Passoli2019	Passoli2019	PQ	7	Italy	Europe	Human	38	1	MAG	P. gingivalis	P. gingivalis
CM_periimplantitis__SP_323SPI_T016__bin.11	NA	Pasolli2019	10.1016/j.cell.2019.01.001	NA	1857619	93.13417191	2.358490566	90.41	0.07	NA	Passoli2019	Passoli2019	PQ	7	Italy	Europe	Human	38	1	MAG	P. gingivalis	P. gingivalis
CM_periimplantitis__SP_326SPI_T016__bin.2	NA	Pasolli2019	10.1016/j.cell.2019.01.001	NA	1870054	99.60691824	0.157232704	98.58	0.04	NA	Passoli2019	Passoli2019	PQ	7	Italy	Europe	Human	14	NA	MAG	none	P. endodontalis
CM_periimplantitis__SP_343SPI_T016__bin.1	NA	Pasolli2019	10.1016/j.cell.2019.01.001	NA	1546490	78.86343217	0.576519916	76.19	0.02	NA	Passoli2019	Passoli2019	PQ	7	Italy	Europe	Human	38	1	MAG	P. gingivalis	P. gingivalis
CM_periimplantitis__SP_344SPT_T016__bin.50	NA	Pasolli2019	10.1016/j.cell.2019.01.001	NA	1579544	61.28526646	0	70.7	0.41	NA	Passoli2019	Passoli2019	PQ	7	Italy	Europe	Human	53	4	MAG	P. pasteri	P. pasteri
CM_periimplantitis__SP_344SPT_T016__bin.53	NA	Pasolli2019	10.1016/j.cell.2019.01.001	NA	2066189	97.30083857	0.157232704	94.51	0.14	NA	Passoli2019	Passoli2019	PQ	7	Italy	Europe	Human	49	NA	MAG	none	Porphyromonas sp. oral taxon 278
CM_periimplantitis__SP_381SPT_T016__bin.18	NA	Pasolli2019	10.1016/j.cell.2019.01.001	NA	1752337	95.54645261	0.022461815	92.58	0.27	NA	Passoli2019	Passoli2019	PQ	7	Italy	Europe	Human	46	NA	MAG	none	Porphyromonadaceae bacterium
CM_periimplantitis__SP_381SPT_T016__bin.32	NA	Pasolli2019	10.1016/j.cell.2019.01.001	NA	2374543	95.53084756	0.943396226	96.57	0.67	NA	Passoli2019	Passoli2019	PQ	7	Italy	Europe	Human	40	NA	MAG	none	unnamed
CM_periimplantitis__SP_383SPI_T016__bin.1	NA	Pasolli2019	10.1016/j.cell.2019.01.001	NA	887087	50.75802251	0.628930818	39.99	0.03	NA	Passoli2019	Passoli2019	PQ	7	Italy	Europe	Human	14	NA	MAG	none	P. endodontalis
CM_periimplantitis__SP_383SPI_T016__bin.2	NA	Pasolli2019	10.1016/j.cell.2019.01.001	NA	2030629	98.3490566	0	99.85	0.05	NA	Passoli2019	Passoli2019	PQ	7	Italy	Europe	Human	38	1	MAG	P. gingivalis	P. gingivalis
CM_periimplantitis__SP_384SPI_T016__bin.15	NA	Pasolli2019	10.1016/j.cell.2019.01.001	NA	1996426	98.66352201	0	99.36	0.02	NA	Passoli2019	Passoli2019	PQ	7	Italy	Europe	Human	38	1	MAG	P. gingivalis	P. gingivalis
CM_periimplantitis__SP_384SPI_T016__bin.17	NA	Pasolli2019	10.1016/j.cell.2019.01.001	NA	1527204	86.74528302	1.598532495	77.51	0.57	NA	Passoli2019	Passoli2019	PQ	7	Italy	Europe	Human	14	NA	MAG	none	P. endodontalis
CM_periimplantitis__SP_403SPT_T016__bin.5	NA	Pasolli2019	10.1016/j.cell.2019.01.001	NA	1884644	99.60691824	0.490196078	97.29	0.04	NA	Passoli2019	Passoli2019	PQ	7	Italy	Europe	Human	14	NA	MAG	none	P. endodontalis
CM_periimplantitis__SP_502SPI_T016__bin.8	NA	Pasolli2019	10.1016/j.cell.2019.01.001	NA	1878282	99.60691824	0.157232704	94.72	0.09	NA	Passoli2019	Passoli2019	PQ	7	Italy	Europe	Human	14	NA	MAG	none	P. endodontalis
CMC001.B.bin.r.48	GCA_982187125.1	Velsko2026	tba	PRJEB104944	2072241	96.92	5.75	98.82	2026-08-05	ERS5710596	Velsko2026	Velsko2023	PQ	7	Cameroon	Africa	Human	45	NA	MAG	none	Porphyromonas sp. oral taxon 275
CMC001.B.bin.r.55	GCA_982188255.1	Velsko2026	tba	PRJEB104944	2217887	94.99	2026-12-03	91.54	4.72	ERS5710596	Velsko2026	Velsko2023	PQ	7	Cameroon	Africa	Human	53	4	MAG	P. pasteri	P. pasteri
CMC001.B.bin.r.60	GCA_982187175.1	Velsko2026	tba	PRJEB104944	1415146	60.34	1.72	58.28	3.18	ERS5710596	Velsko2026	Velsko2023	PQ	7	Cameroon	Africa	Human	49	NA	MAG	none	Porphyromonas sp. oral taxon 278
CMC001.B.bin.r.7	GCA_982186935.1	Velsko2026	tba	PRJEB104944	2103815	99.92	0	99.97	0.03	ERS5710596	Velsko2026	Velsko2023	PQ	7	Cameroon	Africa	Human	38	1	MAG	P. gingivalis	P. gingivalis
CMC001.B.bin.r.9	GCA_982186945.1	Velsko2026	tba	PRJEB104944	1545176	90.8	0.81	80.41	0.54	ERS5710596	Velsko2026	Velsko2023	PQ	7	Cameroon	Africa	Human	14	NA	MAG	none	P. endodontalis
CMC003.B.bin.r.23	GCA_982188085.1	Velsko2026	tba	PRJEB104944	1522283	56.35	3.45	53.19	8.77	ERS5710600	Velsko2026	Velsko2023	PQ	7	Cameroon	Africa	Human	49	NA	MAG	none	Porphyromonas sp. oral taxon 278
CMC003.B.bin.r.39	GCA_982185725.1	Velsko2026	tba	PRJEB104944	1318981	57.37	0	63.67	0.56	ERS5710600	Velsko2026	Velsko2023	PQ	7	Cameroon	Africa	Human	46	NA	MAG	none	Porphyromonadaceae bacterium
CMC003.B.bin.r.46	GCA_982185515.1	Velsko2026	tba	PRJEB104944	1292592	64.98	2.94	58.25	2026-12-01	ERS5710600	Velsko2026	Velsko2023	PQ	7	Cameroon	Africa	Human	45	NA	MAG	none	Porphyromonas sp. oral taxon 275
CMC004.B.bin.r.12	GCA_982187925.1	Velsko2026	tba	PRJEB104944	1591140	81.64	0.71	81.25	0.85	ERS5710602	Velsko2026	Velsko2023	PQ	7	Cameroon	Africa	Human	39	NA	MAG	none	P. catoniae
CMC004.B.bin.r.41	GCA_982187245.1	Velsko2026	tba	PRJEB104944	1828914	99.29	0.16	94.23	0.12	ERS5710602	Velsko2026	Velsko2023	PQ	7	Cameroon	Africa	Human	14	NA	MAG	none	P. endodontalis
CMC004.B.bin.r.62	GCA_982187695.1	Velsko2026	tba	PRJEB104944	1090655	56.45	0	58.94	0.01	ERS5710602	Velsko2026	Velsko2023	PQ	7	Cameroon	Africa	Human	46	NA	MAG	none	Porphyromonadaceae bacterium
CMC004.B.bin.r.76	GCA_982186485.1	Velsko2026	tba	PRJEB104944	1339907	58.62	0	64.05	0.18	ERS5710602	Velsko2026	Velsko2023	PQ	7	Cameroon	Africa	Human	40	NA	MAG	none	unnamed
CMC004.B.bin.r.98	GCA_982186595.1	Velsko2026	tba	PRJEB104944	1334627	56.9	1.72	64.39	0.96	ERS5710602	Velsko2026	Velsko2023	PQ	7	Cameroon	Africa	Human	38	1	MAG	P. gingivalis	P. gingivalis
CMC006.B.bin.r.10	GCA_982186285.1	Velsko2026	tba	PRJEB104944	1625217	77.27	2026-11-04	73.19	3.16	ERS5710606	Velsko2026	Velsko2023	PQ	7	Cameroon	Africa	Human	53	4	MAG	P. pasteri	P. pasteri
CMC006.B.bin.r.18	GCA_982187425.1	Velsko2026	tba	PRJEB104944	2057450	98.19	0.24	94.26	0.07	ERS5710606	Velsko2026	Velsko2023	PQ	7	Cameroon	Africa	Human	49	NA	MAG	none	Porphyromonas sp. oral taxon 278
CMC006.B.bin.r.33	GCA_982186295.1	Velsko2026	tba	PRJEB104944	2203216	96.75	5.97	99.91	4.39	ERS5710606	Velsko2026	Velsko2023	PQ	7	Cameroon	Africa	Human	45	NA	MAG	none	Porphyromonas sp. oral taxon 275
CMC006.B.bin.r.42	GCA_982188115.1	Velsko2026	tba	PRJEB104944	1674429	85.32	0.16	84.85	0.09	ERS5710606	Velsko2026	Velsko2023	PQ	7	Cameroon	Africa	Human	39	NA	MAG	none	P. catoniae
CMC006.B.bin.r.92	GCA_982189465.1	Velsko2026	tba	PRJEB104944	1948493	83.51	0.31	83.84	0.13	ERS5710606	Velsko2026	Velsko2023	PQ	7	Cameroon	Africa	Human	41	NA	MAG	none	unnamed
CMC007.B.bin.r.12	GCA_982213545.1	Velsko2026	tba	PRJEB104944	1682553	79.82	2026-12-02	77.45	3.51	ERS5710607	Velsko2026	Velsko2023	PQ	7	Cameroon	Africa	Human	49	NA	MAG	none	Porphyromonas sp. oral taxon 278
CMC007.B.bin.r.21	GCA_982216055.1	Velsko2026	tba	PRJEB104944	1940336	96.31	2026-01-01	94.14	0.52	ERS5710607	Velsko2026	Velsko2023	PQ	7	Cameroon	Africa	Human	45	NA	MAG	none	Porphyromonas sp. oral taxon 275
CMC007.B.bin.r.53	GCA_982213395.1	Velsko2026	tba	PRJEB104944	1741927	80.37	0.31	77.99	0.29	ERS5710607	Velsko2026	Velsko2023	PQ	7	Cameroon	Africa	Human	40	NA	MAG	none	unnamed
CMC007.B.bin.r.62	GCA_982214365.1	Velsko2026	tba	PRJEB104944	1554517	60.5	0	71.65	0.77	ERS5710607	Velsko2026	Velsko2023	PQ	7	Cameroon	Africa	Human	53	4	MAG	P. pasteri	P. pasteri
CMC008.B.bin.r.14	GCA_982189385.1	Velsko2026	tba	PRJEB104944	1396262	68.27	2026-05-01	66.7	0.12	ERS5710609	Velsko2026	Velsko2023	PQ	7	Cameroon	Africa	Human	53	4	MAG	P. pasteri	P. pasteri
CMC008.B.bin.r.35	GCA_982191645.1	Velsko2026	tba	PRJEB104944	1383932	52.59	1.72	53.17	0.31	ERS5710609	Velsko2026	Velsko2023	PQ	7	Cameroon	Africa	Human	41	NA	MAG	none	unnamed
CMC008.B.bin.r.41	GCA_982191605.1	Velsko2026	tba	PRJEB104944	1763216	88.53	1.62	84.57	2026-02-02	ERS5710609	Velsko2026	Velsko2023	PQ	7	Cameroon	Africa	Human	45	NA	MAG	none	Porphyromonas sp. oral taxon 275
CMC009.A.bin.r.1	GCA_982191465.1	Velsko2026	tba	PRJEB104944	2046538	96.21	0.16	91.77	0.06	ERS5710610	Velsko2026	Velsko2023	PQ	7	Cameroon	Africa	Human	49	NA	MAG	none	Porphyromonas sp. oral taxon 278
CMC009.A.bin.r.12	GCA_982188705.1	Velsko2026	tba	PRJEB104944	2328192	95.35	0.31	98.97	0.03	ERS5710610	Velsko2026	Velsko2023	PQ	7	Cameroon	Africa	Human	40	NA	MAG	none	unnamed
CMC009.A.bin.r.15	GCA_982189855.1	Velsko2026	tba	PRJEB104944	1118293	63.34	1.57	59.51	1.69	ERS5710610	Velsko2026	Velsko2023	PQ	7	Cameroon	Africa	Human	45	NA	MAG	none	Porphyromonas sp. oral taxon 275
CMC009.A.bin.r.61	GCA_982188515.1	Velsko2026	tba	PRJEB104944	1328902	66.11	1.41	62.11	2.17	ERS5710610	Velsko2026	Velsko2023	PQ	7	Cameroon	Africa	Human	53	4	MAG	P. pasteri	P. pasteri
CMC009.B.bin.r.22	GCA_982188375.1	Velsko2026	tba	PRJEB104944	1333922	71.81	1.65	69.98	2.31	ERS5710611	Velsko2026	Velsko2023	PQ	7	Cameroon	Africa	Human	45	NA	MAG	none	Porphyromonas sp. oral taxon 275
CMC009.B.bin.r.28	GCA_982190645.1	Velsko2026	tba	PRJEB104944	1928019	98.09	0	99.66	0.13	ERS5710611	Velsko2026	Velsko2023	PQ	7	Cameroon	Africa	Human	46	NA	MAG	none	Porphyromonadaceae bacterium
CMC010.B.bin.r.4	GCA_982217635.1	Velsko2026	tba	PRJEB104944	1988677	97.77	0.1	99.84	0.19	ERS5710613	Velsko2026	Velsko2023	PQ	7	Cameroon	Africa	Human	46	NA	MAG	none	Porphyromonadaceae bacterium
CMC010.B.bin.r.6	GCA_982217625.1	Velsko2026	tba	PRJEB104944	1404150	73.01	1.52	67.58	1.61	ERS5710613	Velsko2026	Velsko2023	PQ	7	Cameroon	Africa	Human	49	NA	MAG	none	Porphyromonas sp. oral taxon 278
CMC011.B.bin.r.24	GCA_982190415.1	Velsko2026	tba	PRJEB104944	1888949	99.61	0.16	98.23	0.05	ERS5710615	Velsko2026	Velsko2023	PQ	7	Cameroon	Africa	Human	14	NA	MAG	none	P. endodontalis
CMC011.B.bin.r.43	GCA_982190595.1	Velsko2026	tba	PRJEB104944	2229629	98.81	0.16	99.88	0.04	ERS5710615	Velsko2026	Velsko2023	PQ	7	Cameroon	Africa	Human	48	NA	MAG	none	unnamed
CMC011.B.bin.r.60	GCA_982190665.1	Velsko2026	tba	PRJEB104944	2035534	99.92	0	99.97	0.02	ERS5710615	Velsko2026	Velsko2023	PQ	7	Cameroon	Africa	Human	38	1	MAG	P. gingivalis	P. gingivalis
CMC011.B.bin.r.96	GCA_982190105.1	Velsko2026	tba	PRJEB104944	1664378	86.72	1.73	78.67	0.09	ERS5710615	Velsko2026	Velsko2023	PQ	7	Cameroon	Africa	Human	45	NA	MAG	none	Porphyromonas sp. oral taxon 275
CMC012.B.bin.r.36	GCA_982192405.1	Velsko2026	tba	PRJEB104944	1223658	68.73	1.68	58.22	1.42	ERS5710617	Velsko2026	Velsko2023	PQ	7	Cameroon	Africa	Human	14	NA	MAG	none	P. endodontalis
CMC012.B.bin.r.43	GCA_982192375.1	Velsko2026	tba	PRJEB104944	1255845	54.31	0	52.87	1.76	ERS5710617	Velsko2026	Velsko2023	PQ	7	Cameroon	Africa	Human	40	NA	MAG	none	unnamed
CMC016.B.bin.r.16	GCA_982215265.1	Velsko2026	tba	PRJEB104944	1780722	95.13	0.63	92.77	2.45	ERS5710624	Velsko2026	Velsko2023	PQ	7	Cameroon	Africa	Human	14	NA	MAG	none	P. endodontalis
CMC016.B.bin.r.34	GCA_982218805.1	Velsko2026	tba	PRJEB104944	2022754	96.71	0.79	93.38	0.48	ERS5710624	Velsko2026	Velsko2023	PQ	7	Cameroon	Africa	Human	53	4	MAG	P. pasteri	P. pasteri
CMC016.B.bin.r.45	GCA_982215485.1	Velsko2026	tba	PRJEB104944	1269008	69.54	3.58	54.76	0.67	ERS5710624	Velsko2026	Velsko2023	PQ	7	Cameroon	Africa	Human	45	NA	MAG	none	Porphyromonas sp. oral taxon 275
CMC016.B.bin.r.63	GCA_982218185.1	Velsko2026	tba	PRJEB104944	2090081	98.23	0.34	99.14	0.6	ERS5710624	Velsko2026	Velsko2023	PQ	7	Cameroon	Africa	Human	49	NA	MAG	none	Porphyromonas sp. oral taxon 278
CMC016.B.bin.r.92	GCA_982213935.1	Velsko2026	tba	PRJEB104944	1980619	95.5	0.79	95.72	0.4	ERS5710624	Velsko2026	Velsko2023	PQ	7	Cameroon	Africa	Human	38	1	MAG	P. gingivalis	P. gingivalis
CMC017.B.bin.r.18	GCA_982193815.1	Velsko2026	tba	PRJEB104944	1810201	89.56	1.31	84.17	0.23	ERS5710626	Velsko2026	Velsko2023	PQ	7	Cameroon	Africa	Human	45	NA	MAG	none	Porphyromonas sp. oral taxon 275
CMC017.B.bin.r.31	GCA_982191955.1	Velsko2026	tba	PRJEB104944	1906522	97.72	0.31	94.54	0.03	ERS5710626	Velsko2026	Velsko2023	PQ	7	Cameroon	Africa	Human	38	1	MAG	P. gingivalis	P. gingivalis
CMC017.B.bin.r.33	GCA_982194025.1	Velsko2026	tba	PRJEB104944	2064483	88.94	0	88.48	0.04	ERS5710626	Velsko2026	Velsko2023	PQ	7	Cameroon	Africa	Human	41	NA	MAG	none	unnamed
CMC017.B.bin.r.67	GCA_982193035.1	Velsko2026	tba	PRJEB104944	2088006	96.31	0.89	90.98	0.57	ERS5710626	Velsko2026	Velsko2023	PQ	7	Cameroon	Africa	Human	53	4	MAG	P. pasteri	P. pasteri
CMC018.B.bin.r.58	GCA_982199365.1	Velsko2026	tba	PRJEB104944	2201234	98.24	0.47	99.43	0.92	ERS5710628	Velsko2026	Velsko2023	PQ	7	Cameroon	Africa	Human	48	NA	MAG	none	unnamed
CMC018.B.bin.r.59	GCA_982194875.1	Velsko2026	tba	PRJEB104944	1382198	51.49	0	60.34	0.94	ERS5710628	Velsko2026	Velsko2023	PQ	7	Cameroon	Africa	Human	49	NA	MAG	none	Porphyromonas sp. oral taxon 278
CMC018.B.bin.r.80	GCA_982199295.1	Velsko2026	tba	PRJEB104944	2155480	99.61	0	99.95	0.03	ERS5710628	Velsko2026	Velsko2023	PQ	7	Cameroon	Africa	Human	38	1	MAG	P. gingivalis	P. gingivalis
CMC018.B.bin.r.82	GCA_982194745.1	Velsko2026	tba	PRJEB104944	942564	51.01	1.47	42.44	0.4	ERS5710628	Velsko2026	Velsko2023	PQ	7	Cameroon	Africa	Human	46	NA	MAG	none	Porphyromonadaceae bacterium
CMC020.B.bin.r.35	GCA_982214695.1	Velsko2026	tba	PRJEB104944	1988422	95.31	0.18	89.49	0.59	ERS5710630	Velsko2026	Velsko2023	PQ	7	Cameroon	Africa	Human	49	NA	MAG	none	Porphyromonas sp. oral taxon 278
CMC020.B.bin.r.55	GCA_982218035.1	Velsko2026	tba	PRJEB104944	1275740	64.32	2026-06-05	59.91	3.23	ERS5710630	Velsko2026	Velsko2023	PQ	7	Cameroon	Africa	Human	46	NA	MAG	none	Porphyromonadaceae bacterium
CMC020.B.bin.r.68	GCA_982215625.1	Velsko2026	tba	PRJEB104944	1559111	84.3	4.58	76.08	4.59	ERS5710630	Velsko2026	Velsko2023	PQ	7	Cameroon	Africa	Human	14	NA	MAG	none	P. endodontalis
CMC021.B.bin.r.1	GCA_982194425.1	Velsko2026	tba	PRJEB104944	1999876	98.82	0	99.89	0.02	ERS5710632	Velsko2026	Velsko2023	PQ	7	Cameroon	Africa	Human	38	1	MAG	P. gingivalis	P. gingivalis
CMC022.B.bin.r.28	GCA_982199875.1	Velsko2026	tba	PRJEB104944	2062976	97.46	0.47	95.97	0.32	ERS5710634	Velsko2026	Velsko2023	PQ	7	Cameroon	Africa	Human	48	NA	MAG	none	unnamed
CMC022.B.bin.r.35	GCA_982195255.1	Velsko2026	tba	PRJEB104944	1692505	91.62	2.87	84.05	2.23	ERS5710634	Velsko2026	Velsko2023	PQ	7	Cameroon	Africa	Human	14	NA	MAG	none	P. endodontalis
CMC022.B.bin.r.60	GCA_982195655.1	Velsko2026	tba	PRJEB104944	1333484	59.22	3.62	53.44	2026-06-02	ERS5710634	Velsko2026	Velsko2023	PQ	7	Cameroon	Africa	Human	41	NA	MAG	none	unnamed
CMC022.B.bin.r.69	GCA_982198985.1	Velsko2026	tba	PRJEB104944	2046469	97.09	0	93.86	0.04	ERS5710634	Velsko2026	Velsko2023	PQ	7	Cameroon	Africa	Human	38	1	MAG	P. gingivalis	P. gingivalis
CMC022.B.bin.r.9	GCA_982196245.1	Velsko2026	tba	PRJEB104944	1604385	66.06	1.89	62.57	2026-07-02	ERS5710634	Velsko2026	Velsko2023	PQ	7	Cameroon	Africa	Human	49	NA	MAG	none	Porphyromonas sp. oral taxon 278
CMC023.A.bin.r.111	GCA_982198325.1	Velsko2026	tba	PRJEB104944	1906370	90.18	0.47	84.82	0.94	ERS5710635	Velsko2026	Velsko2023	PQ	7	Cameroon	Africa	Human	49	NA	MAG	none	Porphyromonas sp. oral taxon 278
CMC023.A.bin.r.37	GCA_982199255.1	Velsko2026	tba	PRJEB104944	1988973	96.48	0.47	94.62	0.09	ERS5710635	Velsko2026	Velsko2023	PQ	7	Cameroon	Africa	Human	45	NA	MAG	none	Porphyromonas sp. oral taxon 275
CMC023.A.bin.r.91	GCA_982195115.1	Velsko2026	tba	PRJEB104944	1879819	95.47	0.5	86.79	0.32	ERS5710635	Velsko2026	Velsko2023	PQ	7	Cameroon	Africa	Human	14	NA	MAG	none	P. endodontalis
CMC023.A.bin.r.99	GCA_982197385.1	Velsko2026	tba	PRJEB104944	2138474	99.29	0	99.86	0.03	ERS5710635	Velsko2026	Velsko2023	PQ	7	Cameroon	Africa	Human	38	1	MAG	P. gingivalis	P. gingivalis
CMC023.B.bin.r.30	GCA_982201385.1	Velsko2026	tba	PRJEB104944	1582860	84.21	7.15	84.83	6.26	ERS5710636	Velsko2026	Velsko2023	PQ	7	Cameroon	Africa	Human	46	NA	MAG	none	Porphyromonadaceae bacterium
CMC024.B.bin.r.57	GCA_982205215.1	Velsko2026	tba	PRJEB104944	1669677	80.78	1.57	81.75	0.79	ERS5710638	Velsko2026	Velsko2023	PQ	7	Cameroon	Africa	Human	46	NA	MAG	none	Porphyromonadaceae bacterium
CMC024.B.bin.r.67	GCA_982202335.1	Velsko2026	tba	PRJEB104944	1552221	64.66	0	69.68	1.59	ERS5710638	Velsko2026	Velsko2023	PQ	7	Cameroon	Africa	Human	41	NA	MAG	none	unnamed
CMC024.B.bin.r.7	GCA_982203055.1	Velsko2026	tba	PRJEB104944	1016010	55.58	0.42	48.29	0.1	ERS5710638	Velsko2026	Velsko2023	PQ	7	Cameroon	Africa	Human	9	NA	MAG	none	unnamed
CMC024.B.bin.r.70	GCA_982202325.1	Velsko2026	tba	PRJEB104944	2076625	99.61	0	99.96	0.03	ERS5710638	Velsko2026	Velsko2023	PQ	7	Cameroon	Africa	Human	38	1	MAG	P. gingivalis	P. gingivalis
CMC024.B.bin.r.78	GCA_982202255.1	Velsko2026	tba	PRJEB104944	1962645	93.24	0.31	88.37	0.11	ERS5710638	Velsko2026	Velsko2023	PQ	7	Cameroon	Africa	Human	48	NA	MAG	none	unnamed
CMC025.B.bin.r.47	GCA_982223755.1	Velsko2026	tba	PRJEB104944	2109719	99.14	0	99.88	0.02	ERS12745970	Velsko2026	Velsko2023	PQ	7	Cameroon	Africa	Human	38	1	MAG	P. gingivalis	P. gingivalis
CMC027.B.bin.r.20	GCA_982204325.1	Velsko2026	tba	PRJEB104944	1491986	62.24	5.17	67.59	3.42	ERS5710643	Velsko2026	Velsko2023	PQ	7	Cameroon	Africa	Human	49	NA	MAG	none	Porphyromonas sp. oral taxon 278
CMC027.B.bin.r.39	GCA_982201505.1	Velsko2026	tba	PRJEB104944	1924644	97.72	0	97.04	0.03	ERS5710643	Velsko2026	Velsko2023	PQ	7	Cameroon	Africa	Human	38	1	MAG	P. gingivalis	P. gingivalis
CMC027.B.bin.r.57	GCA_982205445.1	Velsko2026	tba	PRJEB104944	1617407	64.78	0.16	66.64	0.52	ERS5710643	Velsko2026	Velsko2023	PQ	7	Cameroon	Africa	Human	40	NA	MAG	none	unnamed
CMC027.B.bin.r.69	GCA_982202095.1	Velsko2026	tba	PRJEB104944	1509678	81.08	3.67	70.42	2.92	ERS5710643	Velsko2026	Velsko2023	PQ	7	Cameroon	Africa	Human	14	NA	MAG	none	P. endodontalis
CMC027.B.bin.r.70	GCA_982203815.1	Velsko2026	tba	PRJEB104944	1885449	87.5	9.49	84.44	7.61	ERS5710643	Velsko2026	Velsko2023	PQ	7	Cameroon	Africa	Human	45	NA	MAG	none	Porphyromonas sp. oral taxon 275
CMC028.B.bin.r.15	GCA_982204865.1	Velsko2026	tba	PRJEB104944	2131440	98.14	0.47	98.4	2026-08-01	ERS5710645	Velsko2026	Velsko2023	PQ	7	Cameroon	Africa	Human	49	NA	MAG	none	Porphyromonas sp. oral taxon 278
CMC028.B.bin.r.7	GCA_982201685.1	Velsko2026	tba	PRJEB104944	1341944	70.44	2.62	62.31	2.25	ERS5710645	Velsko2026	Velsko2023	PQ	7	Cameroon	Africa	Human	38	1	MAG	P. gingivalis	P. gingivalis
CMC029.B.bin.r.17	GCA_982201965.1	Velsko2026	tba	PRJEB104944	2075252	96.64	0.94	94.17	0.08	ERS5710647	Velsko2026	Velsko2023	PQ	7	Cameroon	Africa	Human	49	NA	MAG	none	Porphyromonas sp. oral taxon 278
CMC029.B.bin.r.38	GCA_982205935.1	Velsko2026	tba	PRJEB104944	1880877	98.09	0	99.7	0.37	ERS5710647	Velsko2026	Velsko2023	PQ	7	Cameroon	Africa	Human	46	NA	MAG	none	Porphyromonadaceae bacterium
CMC029.B.bin.r.39	GCA_982201635.1	Velsko2026	tba	PRJEB104944	2151474	93.79	2026-01-01	90.68	0.11	ERS5710647	Velsko2026	Velsko2023	PQ	7	Cameroon	Africa	Human	40	NA	MAG	none	unnamed
CMC032.B.bin.r.33	GCA_982207075.1	Velsko2026	tba	PRJEB104944	2195119	98.09	2026-04-01	98.11	0.83	ERS5710653	Velsko2026	Velsko2023	PQ	7	Cameroon	Africa	Human	53	4	MAG	P. pasteri	P. pasteri
CMC032.B.bin.r.34	GCA_982207775.1	Velsko2026	tba	PRJEB104944	1110565	59.04	0.92	56.04	0.82	ERS5710653	Velsko2026	Velsko2023	PQ	7	Cameroon	Africa	Human	2	NA	MAG	none	unnamed
CMC033.B.bin.r.53	GCA_982216595.1	Velsko2026	tba	PRJEB104944	1156071	59.29	2.79	65.24	1.18	ERS5710655	Velsko2026	Velsko2023	PQ	7	Cameroon	Africa	Human	53	4	MAG	P. pasteri	P. pasteri
CMC033.B.bin.r.7	GCA_982222625.1	Velsko2026	tba	PRJEB104944	1584834	81.2	0.47	77.9	0.14	ERS5710655	Velsko2026	Velsko2023	PQ	7	Cameroon	Africa	Human	49	NA	MAG	none	Porphyromonas sp. oral taxon 278
CMC033.B.bin.r.90	GCA_982216475.1	Velsko2026	tba	PRJEB104944	1406802	70.41	2026-09-02	61.84	3.77	ERS5710655	Velsko2026	Velsko2023	PQ	7	Cameroon	Africa	Human	45	NA	MAG	none	Porphyromonas sp. oral taxon 275
CMC033.B.bin.r.92	GCA_982222245.1	Velsko2026	tba	PRJEB104944	1474680	76.95	1.48	72.81	2026-03-01	ERS5710655	Velsko2026	Velsko2023	PQ	7	Cameroon	Africa	Human	38	1	MAG	P. gingivalis	P. gingivalis
CMC034.B.bin.r.44	GCA_982207535.1	Velsko2026	tba	PRJEB104944	1897039	91.91	0.63	84.46	0.88	ERS5710657	Velsko2026	Velsko2023	PQ	7	Cameroon	Africa	Human	49	NA	MAG	none	Porphyromonas sp. oral taxon 278
CMC034.B.bin.r.60	GCA_982206945.1	Velsko2026	tba	PRJEB104944	1970131	97.08	0.49	99.59	0.08	ERS5710657	Velsko2026	Velsko2023	PQ	7	Cameroon	Africa	Human	45	NA	MAG	none	Porphyromonas sp. oral taxon 275
CMC034.B.bin.r.71	GCA_982207425.1	Velsko2026	tba	PRJEB104944	1877494	98.09	1.57	99.84	2026-11-01	ERS5710657	Velsko2026	Velsko2023	PQ	7	Cameroon	Africa	Human	46	NA	MAG	none	Porphyromonadaceae bacterium
CMC034.B.bin.r.77	GCA_982207395.1	Velsko2026	tba	PRJEB104944	1779079	86.11	0.34	77.91	1.82	ERS5710657	Velsko2026	Velsko2023	PQ	7	Cameroon	Africa	Human	53	4	MAG	P. pasteri	P. pasteri
CMC035.B.bin.r.106	GCA_982220075.1	Velsko2026	tba	PRJEB104944	1355329	67.95	2.75	58.14	2.92	ERS5710659	Velsko2026	Velsko2023	PQ	7	Cameroon	Africa	Human	53	4	MAG	P. pasteri	P. pasteri
CMC035.B.bin.r.29	GCA_982223835.1	Velsko2026	tba	PRJEB104944	2070945	98.35	0	99.56	0.03	ERS5710659	Velsko2026	Velsko2023	PQ	7	Cameroon	Africa	Human	38	1	MAG	P. gingivalis	P. gingivalis
CMC035.B.bin.r.30	GCA_982223845.1	Velsko2026	tba	PRJEB104944	1714760	87.67	0	88.96	0.13	ERS5710659	Velsko2026	Velsko2023	PQ	7	Cameroon	Africa	Human	39	NA	MAG	none	P. catoniae
CMC035.B.bin.r.75	GCA_982219765.1	Velsko2026	tba	PRJEB104944	2313343	94.12	0	93.42	0.02	ERS5710659	Velsko2026	Velsko2023	PQ	7	Cameroon	Africa	Human	40	NA	MAG	none	unnamed
CMC035.B.bin.r.88	GCA_982222855.1	Velsko2026	tba	PRJEB104944	902047	54.1	1.31	53.82	1.47	ERS5710659	Velsko2026	Velsko2023	PQ	7	Cameroon	Africa	Human	14	NA	MAG	none	P. endodontalis
CMC036.B.bin.r.19	GCA_982207295.1	Velsko2026	tba	PRJEB104944	1805553	94.19	1.89	89.18	0.45	ERS5710661	Velsko2026	Velsko2023	PQ	7	Cameroon	Africa	Human	38	1	MAG	P. gingivalis	P. gingivalis
CMC036.B.bin.r.30	GCA_982208455.1	Velsko2026	tba	PRJEB104944	2043774	97.08	0.55	99.64	0.18	ERS5710661	Velsko2026	Velsko2023	PQ	7	Cameroon	Africa	Human	45	NA	MAG	none	Porphyromonas sp. oral taxon 275
CMC036.B.bin.r.46	GCA_982208385.1	Velsko2026	tba	PRJEB104944	1677898	91.32	0.73	85.18	1.58	ERS5710661	Velsko2026	Velsko2023	PQ	7	Cameroon	Africa	Human	46	NA	MAG	none	Porphyromonadaceae bacterium
CMC038.A.bin.r.2	GCA_982209395.1	Velsko2026	tba	PRJEB104944	2145559	99.92	0.63	99.98	0.33	ERS5710664	Velsko2026	Velsko2023	PQ	7	Cameroon	Africa	Human	38	1	MAG	P. gingivalis	P. gingivalis
CMC038.A.bin.r.25	GCA_982212655.1	Velsko2026	tba	PRJEB104944	1274058	59.4	0	64.03	0.82	ERS5710664	Velsko2026	Velsko2023	PQ	7	Cameroon	Africa	Human	53	4	MAG	P. pasteri	P. pasteri
CMC038.A.bin.r.51	GCA_982212245.1	Velsko2026	tba	PRJEB104944	1778284	90.6	2.73	81.02	2026-06-03	ERS5710664	Velsko2026	Velsko2023	PQ	7	Cameroon	Africa	Human	45	NA	MAG	none	Porphyromonas sp. oral taxon 275
CMC038.A.bin.r.65	GCA_982212295.1	Velsko2026	tba	PRJEB104944	2040278	96.25	0.47	90.65	1.34	ERS5710664	Velsko2026	Velsko2023	PQ	7	Cameroon	Africa	Human	48	NA	MAG	none	unnamed
CMC038.A.bin.r.90	GCA_982209525.1	Velsko2026	tba	PRJEB104944	1613225	82.58	1.91	76.37	0.17	ERS5710664	Velsko2026	Velsko2023	PQ	7	Cameroon	Africa	Human	14	NA	MAG	none	P. endodontalis
CMC038.B.bin.r.10	GCA_982208685.1	Velsko2026	tba	PRJEB104944	2226835	98.87	0.16	99.9	0.1	ERS5710665	Velsko2026	Velsko2023	PQ	7	Cameroon	Africa	Human	48	NA	MAG	none	unnamed
CMC038.B.bin.r.106	GCA_982212765.1	Velsko2026	tba	PRJEB104944	1996225	96.46	0	97.64	0.02	ERS5710665	Velsko2026	Velsko2023	PQ	7	Cameroon	Africa	Human	38	1	MAG	P. gingivalis	P. gingivalis
CMC038.B.bin.r.33	GCA_982211765.1	Velsko2026	tba	PRJEB104944	1581369	80.96	5.21	73.17	2026-06-03	ERS5710665	Velsko2026	Velsko2023	PQ	7	Cameroon	Africa	Human	14	NA	MAG	none	P. endodontalis
CMC038.B.bin.r.94	GCA_982210265.1	Velsko2026	tba	PRJEB104944	1706527	76.93	2026-01-04	72.2	2026-09-04	ERS5710665	Velsko2026	Velsko2023	PQ	7	Cameroon	Africa	Human	53	4	MAG	P. pasteri	P. pasteri
CMC039.B.bin.r.47	GCA_982209945.1	Velsko2026	tba	PRJEB104944	1937452	96.17	0.16	95.18	0.15	ERS5710666	Velsko2026	Velsko2023	PQ	7	Cameroon	Africa	Human	45	NA	MAG	none	Porphyromonas sp. oral taxon 275
CMC039.B.bin.r.59	GCA_982208635.1	Velsko2026	tba	PRJEB104944	1064580	52.6	0	57.67	0.07	ERS5710666	Velsko2026	Velsko2023	PQ	7	Cameroon	Africa	Human	46	NA	MAG	none	Porphyromonadaceae bacterium
CMC040.B.bin.r.18	GCA_982217875.1	Velsko2026	tba	PRJEB104944	2133044	98.53	0.16	99.37	0.05	ERS5710667	Velsko2026	Velsko2023	PQ	7	Cameroon	Africa	Human	49	NA	MAG	none	Porphyromonas sp. oral taxon 278
CMC040.B.bin.r.19	GCA_982223195.1	Velsko2026	tba	PRJEB104944	1310518	71.46	2026-01-02	69.3	2026-02-01	ERS5710667	Velsko2026	Velsko2023	PQ	7	Cameroon	Africa	Human	46	NA	MAG	none	Porphyromonadaceae bacterium
CMC040.B.bin.r.26	GCA_982223225.1	Velsko2026	tba	PRJEB104944	1803041	90.06	0.63	88.91	0.06	ERS5710667	Velsko2026	Velsko2023	PQ	7	Cameroon	Africa	Human	39	NA	MAG	none	P. catoniae
CMC040.B.bin.r.30	GCA_982218865.1	Velsko2026	tba	PRJEB104944	2103845	83.09	0	94.18	0.17	ERS5710667	Velsko2026	Velsko2023	PQ	7	Cameroon	Africa	Human	53	4	MAG	P. pasteri	P. pasteri
CMC040.B.bin.r.70	GCA_982221835.1	Velsko2026	tba	PRJEB104944	2075828	89.41	0	86.98	0.06	ERS5710667	Velsko2026	Velsko2023	PQ	7	Cameroon	Africa	Human	40	NA	MAG	none	unnamed
CMC040.B.bin.r.81	GCA_982218955.1	Velsko2026	tba	PRJEB104944	1654457	87.77	3.27	82.68	2026-02-04	ERS5710667	Velsko2026	Velsko2023	PQ	7	Cameroon	Africa	Human	14	NA	MAG	none	P. endodontalis
CMC040.B.bin.r.87	GCA_982223525.1	Velsko2026	tba	PRJEB104944	1968621	96.95	1.42	95.64	0.24	ERS5710667	Velsko2026	Velsko2023	PQ	7	Cameroon	Africa	Human	45	NA	MAG	none	Porphyromonas sp. oral taxon 275
CMC042.B.bin.r.65	GCA_982211315.1	Velsko2026	tba	PRJEB104944	1441478	71.3	1.36	79.08	0.96	ERS5710670	Velsko2026	Velsko2023	PQ	7	Cameroon	Africa	Human	49	NA	MAG	none	Porphyromonas sp. oral taxon 278
CMC042.B.bin.r.9	GCA_982210905.1	Velsko2026	tba	PRJEB104944	1569530	78.33	3.53	62.83	2.23	ERS5710670	Velsko2026	Velsko2023	PQ	7	Cameroon	Africa	Human	53	4	MAG	P. pasteri	P. pasteri
CMC043.B.bin.r.3	GCA_982210835.1	Velsko2026	tba	PRJEB104944	1611707	79.42	3.24	70.98	3.75	ERS5710672	Velsko2026	Velsko2023	PQ	7	Cameroon	Africa	Human	53	4	MAG	P. pasteri	P. pasteri
CMC045.B.bin.r.26	GCA_982216215.1	Velsko2026	tba	PRJEB104944	892350	51.88	0	44.83	0.03	ERS5710675	Velsko2026	Velsko2023	PQ	7	Cameroon	Africa	Human	46	NA	MAG	none	Porphyromonadaceae bacterium
CMC045.B.bin.r.43	GCA_982213005.1	Velsko2026	tba	PRJEB104944	1900110	98.66	0	98.03	0.24	ERS5710675	Velsko2026	Velsko2023	PQ	7	Cameroon	Africa	Human	14	NA	MAG	none	P. endodontalis
CMC045.B.bin.r.45	GCA_982216155.1	Velsko2026	tba	PRJEB104944	1656538	85.2	2.62	78.13	4.36	ERS5710675	Velsko2026	Velsko2023	PQ	7	Cameroon	Africa	Human	45	NA	MAG	none	Porphyromonas sp. oral taxon 275
CMC045.B.bin.r.58	GCA_982218855.1	Velsko2026	tba	PRJEB104944	2001285	99.29	0	99.99	0.4	ERS5710675	Velsko2026	Velsko2023	PQ	7	Cameroon	Africa	Human	38	1	MAG	P. gingivalis	P. gingivalis
CMC045.B.bin.r.68	GCA_982215205.1	Velsko2026	tba	PRJEB104944	1837008	88.2	2.26	85.06	3.46	ERS5710675	Velsko2026	Velsko2023	PQ	7	Cameroon	Africa	Human	53	4	MAG	P. pasteri	P. pasteri
CMC046.B.bin.r.3	GCA_982216675.1	Velsko2026	tba	PRJEB104944	1715843	87.09	1.76	85.55	2026-11-01	ERS5710676	Velsko2026	Velsko2023	PQ	7	Cameroon	Africa	Human	45	NA	MAG	none	Porphyromonas sp. oral taxon 275
CMC046.B.bin.r.54	GCA_982213595.1	Velsko2026	tba	PRJEB104944	1069056	50.88	2026-04-02	39.79	1.18	ERS5710676	Velsko2026	Velsko2023	PQ	7	Cameroon	Africa	Human	58	9	MAG	P. pasteri	P. pasteri
ERS1202862.bin.r.4	GCA_982268775.1	Velsko2026	tba	PRJEB104944	1140703	56.76	0.63	76.86	2.33	ERS1202862	Lassalle2017	Lassalle2017	SL	7	Philippines	Oceania	Human	53	4	MAG	P. pasteri	P. pasteri
ERS1202862.bin.r.6	GCA_982268065.1	Velsko2026	tba	PRJEB104944	1179197	65.74	2026-06-02	76.16	2026-06-02	ERS1202862	Lassalle2017	Lassalle2017	SL	7	Philippines	Oceania	Human	1	NA	MAG	none	unnamed
ERS1202863.bin.r.1	GCA_982267745.1	Velsko2026	tba	PRJEB104944	1624080	69.07	1.62	79.79	1.42	ERS1202863	Lassalle2017	Lassalle2017	SL	7	Philippines	Oceania	Human	53	4	MAG	P. pasteri	P. pasteri
ERS1202864.bin.r.3	GCA_982268685.1	Velsko2026	tba	PRJEB104944	1793269	94.85	2.78	86.37	2.74	ERS1202864	Lassalle2017	Lassalle2017	SL	7	Philippines	Oceania	Human	14	NA	MAG	none	P. endodontalis
ERS1202864.bin.r.7	GCA_982268665.1	Velsko2026	tba	PRJEB104944	1723467	84.61	2026-01-02	93.15	4.67	ERS1202864	Lassalle2017	Lassalle2017	SL	7	Philippines	Oceania	Human	53	4	MAG	P. pasteri	P. pasteri
ERS1202865.bin.r.4	GCA_982268635.1	Velsko2026	tba	PRJEB104944	1279255	62.28	1.49	52.11	2.14	ERS1202865	Lassalle2017	Lassalle2017	SL	7	Philippines	Oceania	Human	38	1	MAG	P. gingivalis	P. gingivalis
ERS1202866.bin.r.1	GCA_982268625.1	Velsko2026	tba	PRJEB104944	1006667	65.52	1.72	55.74	0.78	ERS1202866	Lassalle2017	Lassalle2017	SL	7	Philippines	Oceania	Human	53	4	MAG	P. pasteri	P. pasteri
ERS1202866.bin.r.28	GCA_982268295.1	Velsko2026	tba	PRJEB104944	1976969	99.61	0.16	94.43	0.07	ERS1202866	Lassalle2017	Lassalle2017	SL	7	Philippines	Oceania	Human	14	NA	MAG	none	P. endodontalis
ERS1202866.bin.r.8	GCA_982267445.1	Velsko2026	tba	PRJEB104944	2069466	98.45	0.31	99.96	0.16	ERS1202866	Lassalle2017	Lassalle2017	SL	7	Philippines	Oceania	Human	38	1	MAG	P. gingivalis	P. gingivalis
ERS1202867.bin.r.5	GCA_982267805.1	Velsko2026	tba	PRJEB104944	2055468	98.18	0.94	95.83	0.81	ERS1202867	Lassalle2017	Lassalle2017	SL	7	Philippines	Oceania	Human	38	1	MAG	P. gingivalis	P. gingivalis
ERS1202868.bin.r.15	GCA_982268905.1	Velsko2026	tba	PRJEB104944	2095062	93.03	2026-01-01	94.6	0.59	ERS1202868	Lassalle2017	Lassalle2017	SL	7	Philippines	Oceania	Human	53	4	MAG	P. pasteri	P. pasteri
ERS1202869.bin.r.10	GCA_982268975.1	Velsko2026	tba	PRJEB104944	1838776	88.79	2.41	85.18	4.65	ERS1202869	Lassalle2017	Lassalle2017	SL	7	Philippines	Oceania	Human	38	1	MAG	P. gingivalis	P. gingivalis
ERS1202869.bin.r.4	GCA_982267865.1	Velsko2026	tba	PRJEB104944	1817485	77.29	2026-09-03	88.25	2.84	ERS1202869	Lassalle2017	Lassalle2017	SL	7	Philippines	Oceania	Human	53	4	MAG	P. pasteri	P. pasteri
ERS1202876.bin.r.1	GCA_982268005.1	Velsko2026	tba	PRJEB104944	1639297	83.09	2.47	82.42	0.78	ERS1202876	Lassalle2017	Lassalle2017	SL	7	Philippines	Oceania	Human	38	1	MAG	P. gingivalis	P. gingivalis
ERS1202877.bin.r.4	GCA_982267345.1	Velsko2026	tba	PRJEB104944	1065703	53.09	2.61	47.61	2.58	ERS1202877	Lassalle2017	Lassalle2017	SL	7	Philippines	Oceania	Human	38	1	MAG	P. gingivalis	P. gingivalis
ERS1202880.bin.r.5	GCA_982268115.1	Velsko2026	tba	PRJEB104944	982450	56.06	0.92	54.38	2026-04-01	ERS1202880	Lassalle2017	Lassalle2017	SL	7	Philippines	Oceania	Human	38	1	MAG	P. gingivalis	P. gingivalis
ERS1202881.bin.r.7	GCA_982270775.1	Velsko2026	tba	PRJEB104944	1780826	89.61	0.66	86.27	3.35	ERS1202881	Lassalle2017	Lassalle2017	SL	7	Philippines	Oceania	Human	38	1	MAG	P. gingivalis	P. gingivalis
ERS1202882.bin.r.3	GCA_982270555.1	Velsko2026	tba	PRJEB104944	1927914	93.45	3.49	89.83	2.92	ERS1202882	Lassalle2017	Lassalle2017	SL	7	Philippines	Oceania	Human	38	1	MAG	P. gingivalis	P. gingivalis
ERS1202883.bin.r.2	GCA_982269975.1	Velsko2026	tba	PRJEB104944	1744444	75.78	2026-08-06	88.22	2026-07-02	ERS1202883	Lassalle2017	Lassalle2017	SL	7	Philippines	Oceania	Human	53	4	MAG	P. pasteri	P. pasteri
ERS1202885.bin.r.2	GCA_982269815.1	Velsko2026	tba	PRJEB104944	2039846	90.71	1.73	86.37	0.51	ERS1202885	Lassalle2017	Lassalle2017	SL	7	Philippines	Oceania	Human	53	4	MAG	P. pasteri	P. pasteri
ERS12516930.bin.r.30	GCA_982271345.1	Velsko2026	tba	PRJEB104944	1077755	59.36	0.35	49.65	1.13	ERS12516930	Pedro2022	Pedro2022	SL	7	Papua New Guinea	Oceania	Human	38	1	MAG	P. gingivalis	P. gingivalis
ERS12516931.bin.r.22	GCA_982270425.1	Velsko2026	tba	PRJEB104944	1564414	85.6	1.65	81.91	0.26	ERS12516931	Pedro2022	Pedro2022	SL	7	Papua New Guinea	Oceania	Human	14	NA	MAG	none	P. endodontalis
ERS12516932.bin.r.13	GCA_982269265.1	Velsko2026	tba	PRJEB104944	1540054	86	2026-02-02	76.4	1.71	ERS12516932	Pedro2022	Pedro2022	SL	7	Papua New Guinea	Oceania	Human	14	NA	MAG	none	P. endodontalis
ERS12516933.bin.r.10	GCA_982271005.1	Velsko2026	tba	PRJEB104944	2263464	98.87	0.47	99.94	0.03	ERS12516933	Pedro2022	Pedro2022	SL	7	Papua New Guinea	Oceania	Human	53	4	MAG	P. pasteri	P. pasteri
ERS12516933.bin.r.23	GCA_982270105.1	Velsko2026	tba	PRJEB104944	1127946	58.78	2026-07-01	58.14	0.08	ERS12516933	Pedro2022	Pedro2022	SL	7	Papua New Guinea	Oceania	Human	38	1	MAG	P. gingivalis	P. gingivalis
ERS12516934.bin.r.16	GCA_982270165.1	Velsko2026	tba	PRJEB104944	1011247	55.67	1.52	44.37	0.4	ERS12516934	Pedro2022	Pedro2022	SL	7	Papua New Guinea	Oceania	Human	23	NA	MAG	none	unnamed
ERS12516935.bin.r.1	GCA_982271585.1	Velsko2026	tba	PRJEB104944	1443856	59.48	0	65.25	0.42	ERS12516935	Pedro2022	Pedro2022	SL	7	Papua New Guinea	Oceania	Human	49	NA	MAG	none	Porphyromonas sp. oral taxon 278
ERS12516935.bin.r.13	GCA_982269285.1	Velsko2026	tba	PRJEB104944	1843205	88.82	3.66	84.89	2026-12-04	ERS12516935	Pedro2022	Pedro2022	SL	7	Papua New Guinea	Oceania	Human	26	NA	MAG	none	unnamed
ERS12516935.bin.r.17	GCA_982271615.1	Velsko2026	tba	PRJEB104944	2181882	98.72	0.31	99.95	0.04	ERS12516935	Pedro2022	Pedro2022	SL	7	Papua New Guinea	Oceania	Human	53	4	MAG	P. pasteri	P. pasteri
ERS12516935.bin.r.20	GCA_982269325.1	Velsko2026	tba	PRJEB104944	1581678	80.96	2.91	76.28	2026-08-03	ERS12516935	Pedro2022	Pedro2022	SL	7	Papua New Guinea	Oceania	Human	14	NA	MAG	none	P. endodontalis
ERS12516935.bin.r.29	GCA_982271725.1	Velsko2026	tba	PRJEB104944	1963713	95.12	0.63	91.83	1.16	ERS12516935	Pedro2022	Pedro2022	SL	7	Papua New Guinea	Oceania	Human	38	1	MAG	P. gingivalis	P. gingivalis
ERS12516936.bin.r.24	GCA_982269005.1	Velsko2026	tba	PRJEB104944	2026520	98.66	0.02	99.71	0.16	ERS12516936	Pedro2022	Pedro2022	SL	7	Papua New Guinea	Oceania	Human	38	1	MAG	P. gingivalis	P. gingivalis
ERS12516936.bin.r.37	GCA_982270735.1	Velsko2026	tba	PRJEB104944	1823451	96.78	0.16	88.69	0.06	ERS12516936	Pedro2022	Pedro2022	SL	7	Papua New Guinea	Oceania	Human	14	NA	MAG	none	P. endodontalis
ERS12516937.bin.r.10	GCA_982273675.1	Velsko2026	tba	PRJEB104944	1963209	99.61	0.16	93.83	0.09	ERS12516937	Pedro2022	Pedro2022	SL	7	Papua New Guinea	Oceania	Human	14	NA	MAG	none	P. endodontalis
ERS12516937.bin.r.5	GCA_982274635.1	Velsko2026	tba	PRJEB104944	2094361	99.92	0.31	99.95	0.11	ERS12516937	Pedro2022	Pedro2022	SL	7	Papua New Guinea	Oceania	Human	38	1	MAG	P. gingivalis	P. gingivalis
ERS12516938.bin.r.17	GCA_982273525.1	Velsko2026	tba	PRJEB104944	2156987	99.92	0.02	99.98	0.02	ERS12516938	Pedro2022	Pedro2022	SL	7	Papua New Guinea	Oceania	Human	38	1	MAG	P. gingivalis	P. gingivalis
ERS12516938.bin.r.22	GCA_982273505.1	Velsko2026	tba	PRJEB104944	1952564	99.61	0	98.03	0.05	ERS12516938	Pedro2022	Pedro2022	SL	7	Papua New Guinea	Oceania	Human	14	NA	MAG	none	P. endodontalis
ERS12516938.bin.r.25	GCA_982276145.1	Velsko2026	tba	PRJEB104944	1404617	70.29	2026-01-01	78.37	2.89	ERS12516938	Pedro2022	Pedro2022	SL	7	Papua New Guinea	Oceania	Human	49	NA	MAG	none	Porphyromonas sp. oral taxon 278
ERS12516939.bin.r.23	GCA_982273215.1	Velsko2026	tba	PRJEB104944	1942567	95.36	1.55	93.96	0.57	ERS12516939	Pedro2022	Pedro2022	SL	7	Papua New Guinea	Oceania	Human	38	1	MAG	P. gingivalis	P. gingivalis
ERS12516940.bin.r.4	GCA_982272025.1	Velsko2026	tba	PRJEB104944	1611087	84.92	0.73	77.56	1.55	ERS12516940	Pedro2022	Pedro2022	SL	7	Papua New Guinea	Oceania	Human	14	NA	MAG	none	P. endodontalis
ERS12516940.bin.r.5	GCA_982274895.1	Velsko2026	tba	PRJEB104944	2112416	99.92	0	99.99	0.06	ERS12516940	Pedro2022	Pedro2022	SL	7	Papua New Guinea	Oceania	Human	38	1	MAG	P. gingivalis	P. gingivalis
ERS12516941.bin.r.6	GCA_982271845.1	Velsko2026	tba	PRJEB104944	1876438	92.24	0.16	89.36	0.27	ERS12516941	Pedro2022	Pedro2022	SL	7	Papua New Guinea	Oceania	Human	14	NA	MAG	none	P. endodontalis
ERS12516941.bin.r.8	GCA_982271865.1	Velsko2026	tba	PRJEB104944	1929023	96.93	0.31	99.05	0.38	ERS12516941	Pedro2022	Pedro2022	SL	7	Papua New Guinea	Oceania	Human	38	1	MAG	P. gingivalis	P. gingivalis
ERS12516942.bin.r.16	GCA_982275395.1	Velsko2026	tba	PRJEB104944	1935376	99.29	0.18	97.98	0.55	ERS12516942	Pedro2022	Pedro2022	SL	7	Papua New Guinea	Oceania	Human	14	NA	MAG	none	P. endodontalis
ERS12516942.bin.r.18	GCA_982271945.1	Velsko2026	tba	PRJEB104944	2095749	97.35	0.82	95.95	0.1	ERS12516942	Pedro2022	Pedro2022	SL	7	Papua New Guinea	Oceania	Human	53	4	MAG	P. pasteri	P. pasteri
ERS12516942.bin.r.7	GCA_982275185.1	Velsko2026	tba	PRJEB104944	2112318	99.61	0	99.99	0.07	ERS12516942	Pedro2022	Pedro2022	SL	7	Papua New Guinea	Oceania	Human	38	1	MAG	P. gingivalis	P. gingivalis
ERS12516943.bin.r.1	GCA_982272095.1	Velsko2026	tba	PRJEB104944	1459860	83.02	2.39	73.71	4.16	ERS12516943	Pedro2022	Pedro2022	SL	7	Papua New Guinea	Oceania	Human	14	NA	MAG	none	P. endodontalis
ERS12516943.bin.r.6	GCA_982274915.1	Velsko2026	tba	PRJEB104944	2022498	98.98	0	99.63	0.02	ERS12516943	Pedro2022	Pedro2022	SL	7	Papua New Guinea	Oceania	Human	38	1	MAG	P. gingivalis	P. gingivalis
ERS12516944.bin.r.10	GCA_982275675.1	Velsko2026	tba	PRJEB104944	1395113	75.6	2026-08-01	85.51	4.17	ERS12516944	Pedro2022	Pedro2022	SL	7	Papua New Guinea	Oceania	Human	14	NA	MAG	none	P. endodontalis
ERS12516944.bin.r.5	GCA_982275695.1	Velsko2026	tba	PRJEB104944	2148012	99.61	0	99.98	0.05	ERS12516944	Pedro2022	Pedro2022	SL	7	Papua New Guinea	Oceania	Human	38	1	MAG	P. gingivalis	P. gingivalis
ERS12516945.bin.r.6	GCA_982275565.1	Velsko2026	tba	PRJEB104944	1988425	94.43	1	93.12	1.81	ERS12516945	Pedro2022	Pedro2022	SL	7	Papua New Guinea	Oceania	Human	38	1	MAG	P. gingivalis	P. gingivalis
ERS12516946.bin.r.16	GCA_982275495.1	Velsko2026	tba	PRJEB104944	1822872	98.6	0.42	89.48	0.32	ERS12516946	Pedro2022	Pedro2022	SL	7	Papua New Guinea	Oceania	Human	14	NA	MAG	none	P. endodontalis
ERS12516947.bin.r.22	GCA_982274925.1	Velsko2026	tba	PRJEB104944	1822946	96.94	0.63	91.45	0.12	ERS12516947	Pedro2022	Pedro2022	SL	7	Papua New Guinea	Oceania	Human	14	NA	MAG	none	P. endodontalis
ERS12516947.bin.r.8	GCA_982272715.1	Velsko2026	tba	PRJEB104944	2070518	99.92	0.33	99.97	0.02	ERS12516947	Pedro2022	Pedro2022	SL	7	Papua New Guinea	Oceania	Human	38	1	MAG	P. gingivalis	P. gingivalis
ERS12516948.bin.r.10	GCA_982273745.1	Velsko2026	tba	PRJEB104944	1670744	78.09	4.14	69.34	2026-08-04	ERS12516948	Pedro2022	Pedro2022	SL	7	Papua New Guinea	Oceania	Human	53	4	MAG	P. pasteri	P. pasteri
ERS12516948.bin.r.20	GCA_982272475.1	Velsko2026	tba	PRJEB104944	2021814	97.18	0.16	95.28	0.58	ERS12516948	Pedro2022	Pedro2022	SL	7	Papua New Guinea	Oceania	Human	38	1	MAG	P. gingivalis	P. gingivalis
ERS12516948.bin.r.28	GCA_982273925.1	Velsko2026	tba	PRJEB104944	1836574	97.25	0.31	89.93	2.67	ERS12516948	Pedro2022	Pedro2022	SL	7	Papua New Guinea	Oceania	Human	14	NA	MAG	none	P. endodontalis
ERS12516948.bin.r.3	GCA_982273785.1	Velsko2026	tba	PRJEB104944	1597101	60.34	1.72	70.05	2.52	ERS12516948	Pedro2022	Pedro2022	SL	7	Papua New Guinea	Oceania	Human	49	NA	MAG	none	Porphyromonas sp. oral taxon 278
ERS12516948.bin.r.4	GCA_982273775.1	Velsko2026	tba	PRJEB104944	1509496	80.32	0.63	76.99	0.34	ERS12516948	Pedro2022	Pedro2022	SL	7	Papua New Guinea	Oceania	Human	1	NA	MAG	none	unnamed
ERS12516949.bin.r.13	GCA_982274625.1	Velsko2026	tba	PRJEB104944	1992118	95.17	1.73	94.81	2026-03-03	ERS12516949	Pedro2022	Pedro2022	SL	7	Papua New Guinea	Oceania	Human	38	1	MAG	P. gingivalis	P. gingivalis
ERS12516949.bin.r.2	GCA_982272385.1	Velsko2026	tba	PRJEB104944	2084420	91.22	1	88.9	2026-06-01	ERS12516949	Pedro2022	Pedro2022	SL	7	Papua New Guinea	Oceania	Human	53	4	MAG	P. pasteri	P. pasteri
ERS12516950.bin.r.28	GCA_982274435.1	Velsko2026	tba	PRJEB104944	1663906	82.11	2.29	76.56	2026-07-03	ERS12516950	Pedro2022	Pedro2022	SL	7	Papua New Guinea	Oceania	Human	53	4	MAG	P. pasteri	P. pasteri
ERS12516950.bin.r.3	GCA_982275775.1	Velsko2026	tba	PRJEB104944	1988803	99.27	0.31	97.29	0.33	ERS12516950	Pedro2022	Pedro2022	SL	7	Papua New Guinea	Oceania	Human	14	NA	MAG	none	P. endodontalis
ERS12516950.bin.r.5	GCA_982275815.1	Velsko2026	tba	PRJEB104944	2142746	99.61	0	99.99	0.03	ERS12516950	Pedro2022	Pedro2022	SL	7	Papua New Guinea	Oceania	Human	38	1	MAG	P. gingivalis	P. gingivalis
ERS12516951.bin.r.20	GCA_982274115.1	Velsko2026	tba	PRJEB104944	1980407	98.98	0.16	99.78	0.06	ERS12516951	Pedro2022	Pedro2022	SL	7	Papua New Guinea	Oceania	Human	38	1	MAG	P. gingivalis	P. gingivalis
ERS12516951.bin.r.21	GCA_982274105.1	Velsko2026	tba	PRJEB104944	1807323	97.72	0.79	90.79	0.12	ERS12516951	Pedro2022	Pedro2022	SL	7	Papua New Guinea	Oceania	Human	14	NA	MAG	none	P. endodontalis
ERS12516952.bin.r.21	GCA_982276055.1	Velsko2026	tba	PRJEB104944	1716639	72.73	1.72	75.31	4.33	ERS12516952	Pedro2022	Pedro2022	SL	7	Papua New Guinea	Oceania	Human	53	4	MAG	P. pasteri	P. pasteri
ERS12516952.bin.r.9	GCA_982271905.1	Velsko2026	tba	PRJEB104944	1480360	78.34	2026-02-02	73.6	1.38	ERS12516952	Pedro2022	Pedro2022	SL	7	Papua New Guinea	Oceania	Human	2	NA	MAG	none	unnamed
ERS12516953.bin.r.9	GCA_982275985.1	Velsko2026	tba	PRJEB104944	1867705	94.2	0.18	89.7	0.52	ERS12516953	Pedro2022	Pedro2022	SL	7	Papua New Guinea	Oceania	Human	38	1	MAG	P. gingivalis	P. gingivalis
ERS12516954.bin.r.18	GCA_982274735.1	Velsko2026	tba	PRJEB104944	2009087	83.1	3.89	83.86	4.91	ERS12516954	Pedro2022	Pedro2022	SL	7	Papua New Guinea	Oceania	Human	53	4	MAG	P. pasteri	P. pasteri
ERS12516954.bin.r.30	GCA_982274685.1	Velsko2026	tba	PRJEB104944	1196923	68.89	1.49	76.74	1.78	ERS12516954	Pedro2022	Pedro2022	SL	7	Papua New Guinea	Oceania	Human	15	NA	MAG	none	unnamed
ERS12516955.bin.r.19	GCA_982280625.1	Velsko2026	tba	PRJEB104944	1818960	83.98	4.34	80.59	2026-12-04	ERS12516955	Pedro2022	Pedro2022	SL	7	Papua New Guinea	Oceania	Human	53	4	MAG	P. pasteri	P. pasteri
ERS12516955.bin.r.2	GCA_982279665.1	Velsko2026	tba	PRJEB104944	1818822	92.71	2026-01-01	88.86	0.39	ERS12516955	Pedro2022	Pedro2022	SL	7	Papua New Guinea	Oceania	Human	1	NA	MAG	none	unnamed
ERS12516955.bin.r.34	GCA_982280545.1	Velsko2026	tba	PRJEB104944	2104137	99.61	0	99.98	0.05	ERS12516955	Pedro2022	Pedro2022	SL	7	Papua New Guinea	Oceania	Human	38	1	MAG	P. gingivalis	P. gingivalis
ERS12516956.bin.r.6	GCA_982280425.1	Velsko2026	tba	PRJEB104944	2212603	96.99	0.16	99.26	0.07	ERS12516956	Pedro2022	Pedro2022	SL	7	Papua New Guinea	Oceania	Human	53	4	MAG	P. pasteri	P. pasteri
ERS12516957.bin.r.3	GCA_982279005.1	Velsko2026	tba	PRJEB104944	1652396	85.69	2026-07-01	81.7	2026-09-03	ERS12516957	Pedro2022	Pedro2022	SL	7	Papua New Guinea	Oceania	Human	53	4	MAG	P. pasteri	P. pasteri
ERS12516958.bin.r.10	GCA_982280075.1	Velsko2026	tba	PRJEB104944	1940043	87.17	0.97	80.97	0.61	ERS12516958	Pedro2022	Pedro2022	SL	7	Papua New Guinea	Oceania	Human	53	4	MAG	P. pasteri	P. pasteri
ERS12516959.bin.r.14	GCA_982278845.1	Velsko2026	tba	PRJEB104944	2344991	98.56	0	99.88	0.03	ERS12516959	Pedro2022	Pedro2022	SL	7	Papua New Guinea	Oceania	Human	53	4	MAG	P. pasteri	P. pasteri
ERS12516960.bin.r.19	GCA_982279645.1	Velsko2026	tba	PRJEB104944	1520746	78.89	2026-03-02	73.93	2026-06-01	ERS12516960	Pedro2022	Pedro2022	SL	7	Papua New Guinea	Oceania	Human	38	1	MAG	P. gingivalis	P. gingivalis
ERS12516961.bin.r.16	GCA_982279685.1	Velsko2026	tba	PRJEB104944	2095032	99.61	0	99.97	0.04	ERS12516961	Pedro2022	Pedro2022	SL	7	Papua New Guinea	Oceania	Human	38	1	MAG	P. gingivalis	P. gingivalis
ERS12516961.bin.r.9	GCA_982277315.1	Velsko2026	tba	PRJEB104944	1890170	99.21	0.16	93.39	1.18	ERS12516961	Pedro2022	Pedro2022	SL	7	Papua New Guinea	Oceania	Human	14	NA	MAG	none	P. endodontalis
ERS12516962.bin.r.2	GCA_982279385.1	Velsko2026	tba	PRJEB104944	2099938	98.98	0	99.97	0.02	ERS12516962	Pedro2022	Pedro2022	SL	7	Papua New Guinea	Oceania	Human	38	1	MAG	P. gingivalis	P. gingivalis
ERS12516962.bin.r.55	GCA_982279265.1	Velsko2026	tba	PRJEB104944	1225851	53.45	1.72	56.39	5.33	ERS12516962	Pedro2022	Pedro2022	SL	7	Papua New Guinea	Oceania	Human	14	NA	MAG	none	P. endodontalis
ERS12516963.bin.r.17	GCA_982279625.1	Velsko2026	tba	PRJEB104944	1868071	99.29	0.73	91.38	0.05	ERS12516963	Pedro2022	Pedro2022	SL	7	Papua New Guinea	Oceania	Human	14	NA	MAG	none	P. endodontalis
ERS12516963.bin.r.46	GCA_982277805.1	Velsko2026	tba	PRJEB104944	2061711	99.29	0	95.34	0.03	ERS12516963	Pedro2022	Pedro2022	SL	7	Papua New Guinea	Oceania	Human	38	1	MAG	P. gingivalis	P. gingivalis
ERS12516964.bin.r.12	GCA_982278185.1	Velsko2026	tba	PRJEB104944	1391119	76.28	0.65	71.17	0.25	ERS12516964	Pedro2022	Pedro2022	SL	7	Papua New Guinea	Oceania	Human	46	NA	MAG	none	Porphyromonadaceae bacterium
ERS12516964.bin.r.14	GCA_982278165.1	Velsko2026	tba	PRJEB104944	1512929	73.38	0.16	68.6	0.91	ERS12516964	Pedro2022	Pedro2022	SL	7	Papua New Guinea	Oceania	Human	49	NA	MAG	none	Porphyromonas sp. oral taxon 278
ERS12516964.bin.r.2	GCA_982278245.1	Velsko2026	tba	PRJEB104944	2134586	83.95	3.45	87.05	1.22	ERS12516964	Pedro2022	Pedro2022	SL	7	Papua New Guinea	Oceania	Human	40	NA	MAG	none	unnamed
ERS12516964.bin.r.20	GCA_982278135.1	Velsko2026	tba	PRJEB104944	1683237	81.92	4.77	78.16	1.33	ERS12516964	Pedro2022	Pedro2022	SL	7	Papua New Guinea	Oceania	Human	1	NA	MAG	none	unnamed
ERS12516964.bin.r.26	GCA_982278105.1	Velsko2026	tba	PRJEB104944	1947276	92.3	1.42	87.68	1.59	ERS12516964	Pedro2022	Pedro2022	SL	7	Papua New Guinea	Oceania	Human	44	NA	MAG	none	unnamed
ERS12516964.bin.r.39	GCA_982277425.1	Velsko2026	tba	PRJEB104944	1464495	72.4	3.22	70.73	6.47	ERS12516964	Pedro2022	Pedro2022	SL	7	Papua New Guinea	Oceania	Human	53	4	MAG	P. pasteri	P. pasteri
ERS12516964.bin.r.6	GCA_982277835.1	Velsko2026	tba	PRJEB104944	1701016	90.86	0.85	82.48	0.36	ERS12516964	Pedro2022	Pedro2022	SL	7	Papua New Guinea	Oceania	Human	14	NA	MAG	none	P. endodontalis
ERS12516965.bin.r.10	GCA_982277475.1	Velsko2026	tba	PRJEB104944	2066998	99.45	0	99.98	0.04	ERS12516965	Pedro2022	Pedro2022	SL	7	Papua New Guinea	Oceania	Human	38	1	MAG	P. gingivalis	P. gingivalis
ERS12516966.bin.r.13	GCA_982279585.1	Velsko2026	tba	PRJEB104944	1690132	90.72	1.31	82.36	0.23	ERS12516966	Pedro2022	Pedro2022	SL	7	Papua New Guinea	Oceania	Human	14	NA	MAG	none	P. endodontalis
ERS12516966.bin.r.5	GCA_982279765.1	Velsko2026	tba	PRJEB104944	2100340	99.61	0	99.94	0.06	ERS12516966	Pedro2022	Pedro2022	SL	7	Papua New Guinea	Oceania	Human	38	1	MAG	P. gingivalis	P. gingivalis
ERS12516967.bin.r.14	GCA_982278065.1	Velsko2026	tba	PRJEB104944	1496010	73.2	4.23	71.54	3.36	ERS12516967	Pedro2022	Pedro2022	SL	7	Papua New Guinea	Oceania	Human	14	NA	MAG	none	P. endodontalis
ERS12516967.bin.r.4	GCA_982277175.1	Velsko2026	tba	PRJEB104944	2113117	99.61	0.31	99.96	0.12	ERS12516967	Pedro2022	Pedro2022	SL	7	Papua New Guinea	Oceania	Human	38	1	MAG	P. gingivalis	P. gingivalis
ERS12516968.bin.r.20	GCA_982279105.1	Velsko2026	tba	PRJEB104944	2069433	99.61	0	99.98	0.04	ERS12516968	Pedro2022	Pedro2022	SL	7	Papua New Guinea	Oceania	Human	38	1	MAG	P. gingivalis	P. gingivalis
ERS12516968.bin.r.4	GCA_982279435.1	Velsko2026	tba	PRJEB104944	2084863	96.46	0.91	99.61	0.13	ERS12516968	Pedro2022	Pedro2022	SL	7	Papua New Guinea	Oceania	Human	1	NA	MAG	none	unnamed
ERS12516969.bin.r.18	GCA_982276975.1	Velsko2026	tba	PRJEB104944	1884604	99.29	0.94	94.77	0.11	ERS12516969	Pedro2022	Pedro2022	SL	7	Papua New Guinea	Oceania	Human	14	NA	MAG	none	P. endodontalis
ERS12516969.bin.r.31	GCA_982279405.1	Velsko2026	tba	PRJEB104944	2149543	99.76	0	99.97	0.03	ERS12516969	Pedro2022	Pedro2022	SL	7	Papua New Guinea	Oceania	Human	38	1	MAG	P. gingivalis	P. gingivalis
ERS12516970.bin.r.22	GCA_982281735.1	Velsko2026	tba	PRJEB104944	2010487	87.15	4.76	83.54	4.32	ERS12516970	Pedro2022	Pedro2022	SL	7	Papua New Guinea	Oceania	Human	53	4	MAG	P. pasteri	P. pasteri
ERS12516970.bin.r.57	GCA_982281605.1	Velsko2026	tba	PRJEB104944	1939300	99.61	0.16	94.39	0.05	ERS12516970	Pedro2022	Pedro2022	SL	7	Papua New Guinea	Oceania	Human	14	NA	MAG	none	P. endodontalis
ERS12516970.bin.r.65	GCA_982281625.1	Velsko2026	tba	PRJEB104944	2119839	98.98	0	99.99	0.04	ERS12516970	Pedro2022	Pedro2022	SL	7	Papua New Guinea	Oceania	Human	38	1	MAG	P. gingivalis	P. gingivalis
ERS12516970.bin.r.91	GCA_982285045.1	Velsko2026	tba	PRJEB104944	1960445	93.58	0.58	86.11	1.21	ERS12516970	Pedro2022	Pedro2022	SL	7	Papua New Guinea	Oceania	Human	49	NA	MAG	none	Porphyromonas sp. oral taxon 278
ERS12516970.bin.r.92	GCA_982286325.1	Velsko2026	tba	PRJEB104944	1752913	90.91	0.63	85.17	2026-04-01	ERS12516970	Pedro2022	Pedro2022	SL	7	Papua New Guinea	Oceania	Human	1	NA	MAG	none	unnamed
ERS12516971.bin.r.2	GCA_982285245.1	Velsko2026	tba	PRJEB104944	1655901	92.13	2.33	82.69	0.91	ERS12516971	Pedro2022	Pedro2022	SL	7	Papua New Guinea	Oceania	Human	14	NA	MAG	none	P. endodontalis
ERS12516971.bin.r.8	GCA_982284205.1	Velsko2026	tba	PRJEB104944	1951385	96.88	1.42	96.43	0.94	ERS12516971	Pedro2022	Pedro2022	SL	7	Papua New Guinea	Oceania	Human	38	1	MAG	P. gingivalis	P. gingivalis
ERS12516972.bin.r.11	GCA_982286385.1	Velsko2026	tba	PRJEB104944	1635490	86.49	3.18	76.23	3.92	ERS12516972	Pedro2022	Pedro2022	SL	7	Papua New Guinea	Oceania	Human	14	NA	MAG	none	P. endodontalis
ERS12516972.bin.r.5	GCA_982283295.1	Velsko2026	tba	PRJEB104944	1888022	95.32	0.69	93.54	0.77	ERS12516972	Pedro2022	Pedro2022	SL	7	Papua New Guinea	Oceania	Human	38	1	MAG	P. gingivalis	P. gingivalis
ERS12516972.bin.r.7	GCA_982286395.1	Velsko2026	tba	PRJEB104944	1948860	93.06	1.22	91.46	3.85	ERS12516972	Pedro2022	Pedro2022	SL	7	Papua New Guinea	Oceania	Human	53	4	MAG	P. pasteri	P. pasteri
ERS12516973.bin.r.20	GCA_982284705.1	Velsko2026	tba	PRJEB104944	2075350	91.16	1.81	85.11	2.14	ERS12516973	Pedro2022	Pedro2022	SL	7	Papua New Guinea	Oceania	Human	49	NA	MAG	none	Porphyromonas sp. oral taxon 278
ERS12516973.bin.r.37	GCA_982284305.1	Velsko2026	tba	PRJEB104944	1335826	75.07	2026-05-01	67.25	2026-11-01	ERS12516973	Pedro2022	Pedro2022	SL	7	Papua New Guinea	Oceania	Human	14	NA	MAG	none	P. endodontalis
ERS12516973.bin.r.4	GCA_982285615.1	Velsko2026	tba	PRJEB104944	2203472	99.61	0.16	99.98	0.04	ERS12516973	Pedro2022	Pedro2022	SL	7	Papua New Guinea	Oceania	Human	38	1	MAG	P. gingivalis	P. gingivalis
ERS12516974.bin.r.1	GCA_982282635.1	Velsko2026	tba	PRJEB104944	1766863	85.17	2.78	85.47	2026-02-02	ERS12516974	Pedro2022	Pedro2022	SL	7	Papua New Guinea	Oceania	Human	53	4	MAG	P. pasteri	P. pasteri
ERS12516974.bin.r.18	GCA_982283305.1	Velsko2026	tba	PRJEB104944	1206187	66.01	2026-09-03	53.82	3.14	ERS12516974	Pedro2022	Pedro2022	SL	7	Papua New Guinea	Oceania	Human	38	1	MAG	P. gingivalis	P. gingivalis
ERS12516974.bin.r.9	GCA_982282595.1	Velsko2026	tba	PRJEB104944	1790201	93.41	2.17	82.97	2.45	ERS12516974	Pedro2022	Pedro2022	SL	7	Papua New Guinea	Oceania	Human	14	NA	MAG	none	P. endodontalis
ERS12516975.bin.r.5	GCA_982285565.1	Velsko2026	tba	PRJEB104944	1865687	86.8	2026-12-02	79.54	1.76	ERS12516975	Pedro2022	Pedro2022	SL	7	Papua New Guinea	Oceania	Human	53	4	MAG	P. pasteri	P. pasteri
ERS12516976.bin.r.18	GCA_982283535.1	Velsko2026	tba	PRJEB104944	2130604	99.61	0	99.97	0.02	ERS12516976	Pedro2022	Pedro2022	SL	7	Papua New Guinea	Oceania	Human	38	1	MAG	P. gingivalis	P. gingivalis
ERS12516976.bin.r.22	GCA_982283505.1	Velsko2026	tba	PRJEB104944	1807903	86.2	2026-04-02	81.19	0.95	ERS12516976	Pedro2022	Pedro2022	SL	7	Papua New Guinea	Oceania	Human	53	4	MAG	P. pasteri	P. pasteri
ERS12516976.bin.r.4	GCA_982283605.1	Velsko2026	tba	PRJEB104944	1902185	99.59	0.16	96.46	0.11	ERS12516976	Pedro2022	Pedro2022	SL	7	Papua New Guinea	Oceania	Human	14	NA	MAG	none	P. endodontalis
ERS12516977.bin.r.13	GCA_982283145.1	Velsko2026	tba	PRJEB104944	1985017	99.21	0.47	90.5	0.08	ERS12516977	Pedro2022	Pedro2022	SL	7	Papua New Guinea	Oceania	Human	14	NA	MAG	none	P. endodontalis
ERS12516977.bin.r.24	GCA_982285955.1	Velsko2026	tba	PRJEB104944	2109643	98.98	0	99.91	0.03	ERS12516977	Pedro2022	Pedro2022	SL	7	Papua New Guinea	Oceania	Human	38	1	MAG	P. gingivalis	P. gingivalis
ERS12516978.bin.r.34	GCA_982285945.1	Velsko2026	tba	PRJEB104944	2225222	99.61	0	99.98	0.03	ERS12516978	Pedro2022	Pedro2022	SL	7	Papua New Guinea	Oceania	Human	38	1	MAG	P. gingivalis	P. gingivalis
ERS12516978.bin.r.37	GCA_982282935.1	Velsko2026	tba	PRJEB104944	2203828	98.87	0.79	99.63	0.11	ERS12516978	Pedro2022	Pedro2022	SL	7	Papua New Guinea	Oceania	Human	53	4	MAG	P. pasteri	P. pasteri
ERS12516978.bin.r.45	GCA_982282855.1	Velsko2026	tba	PRJEB104944	1872389	97.61	0.47	90.92	2026-11-02	ERS12516978	Pedro2022	Pedro2022	SL	7	Papua New Guinea	Oceania	Human	14	NA	MAG	none	P. endodontalis
ERS12516978.bin.r.53	GCA_982282785.1	Velsko2026	tba	PRJEB104944	1611999	84.14	0.08	79.59	0.19	ERS12516978	Pedro2022	Pedro2022	SL	7	Papua New Guinea	Oceania	Human	26	NA	MAG	none	unnamed
ERS12516979.bin.r.24	GCA_982282515.1	Velsko2026	tba	PRJEB104944	1661366	81.72	2026-12-01	82.39	2.61	ERS12516979	Pedro2022	Pedro2022	SL	7	Papua New Guinea	Oceania	Human	53	4	MAG	P. pasteri	P. pasteri
ERS12516979.bin.r.7	GCA_982285345.1	Velsko2026	tba	PRJEB104944	1623075	89.11	3.22	80.9	1.85	ERS12516979	Pedro2022	Pedro2022	SL	7	Papua New Guinea	Oceania	Human	14	NA	MAG	none	P. endodontalis
ERS12516980.bin.r.17	GCA_982284355.1	Velsko2026	tba	PRJEB104944	2083225	95.9	2026-12-01	91.99	1.93	ERS12516980	Pedro2022	Pedro2022	SL	7	Papua New Guinea	Oceania	Human	49	NA	MAG	none	Porphyromonas sp. oral taxon 278
ERS12516980.bin.r.18	GCA_982284345.1	Velsko2026	tba	PRJEB104944	2113852	99.92	0	99.96	0.06	ERS12516980	Pedro2022	Pedro2022	SL	7	Papua New Guinea	Oceania	Human	38	1	MAG	P. gingivalis	P. gingivalis
ERS12516980.bin.r.5	GCA_982286115.1	Velsko2026	tba	PRJEB104944	1108844	55.45	2.67	48.15	2.88	ERS12516980	Pedro2022	Pedro2022	SL	7	Papua New Guinea	Oceania	Human	14	NA	MAG	none	P. endodontalis
ERS12516981.bin.r.11	GCA_982281915.1	Velsko2026	tba	PRJEB104944	1900593	90.51	2026-01-01	85.37	1.92	ERS12516981	Pedro2022	Pedro2022	SL	7	Papua New Guinea	Oceania	Human	53	4	MAG	P. pasteri	P. pasteri
ERS12516981.bin.r.31	GCA_982281805.1	Velsko2026	tba	PRJEB104944	2013061	98.17	0.79	98.84	0.88	ERS12516981	Pedro2022	Pedro2022	SL	7	Papua New Guinea	Oceania	Human	38	1	MAG	P. gingivalis	P. gingivalis
ERS12516981.bin.r.8	GCA_982284585.1	Velsko2026	tba	PRJEB104944	1868618	93.5	2026-02-02	85.66	2.25	ERS12516981	Pedro2022	Pedro2022	SL	7	Papua New Guinea	Oceania	Human	14	NA	MAG	none	P. endodontalis
ERS12516982.bin.r.6	GCA_982282565.1	Velsko2026	tba	PRJEB104944	1162896	57.07	2026-01-02	53.51	2.23	ERS12516982	Pedro2022	Pedro2022	SL	7	Papua New Guinea	Oceania	Human	38	1	MAG	P. gingivalis	P. gingivalis
ERS12516983.bin.r.33	GCA_982287835.1	Velsko2026	tba	PRJEB104944	2242355	98.72	0.31	99.9	0.04	ERS12516983	Pedro2022	Pedro2022	SL	7	Papua New Guinea	Oceania	Human	53	4	MAG	P. pasteri	P. pasteri
ERS12516984.bin.r.10	GCA_982287455.1	Velsko2026	tba	PRJEB104944	1370900	79.86	2026-08-02	70.96	4.15	ERS12516984	Pedro2022	Pedro2022	SL	7	Papua New Guinea	Oceania	Human	14	NA	MAG	none	P. endodontalis
ERS12516984.bin.r.7	GCA_982287765.1	Velsko2026	tba	PRJEB104944	1682028	78.74	1.46	74.33	4.93	ERS12516984	Pedro2022	Pedro2022	SL	7	Papua New Guinea	Oceania	Human	53	4	MAG	P. pasteri	P. pasteri
ERS12516985.bin.r.1	GCA_982287445.1	Velsko2026	tba	PRJEB104944	1035119	60.04	0.31	52.9	0.69	ERS12516985	Pedro2022	Pedro2022	SL	7	Papua New Guinea	Oceania	Human	14	NA	MAG	none	P. endodontalis
ERS12516985.bin.r.17	GCA_982287665.1	Velsko2026	tba	PRJEB104944	2101790	99.92	0	99.98	0.03	ERS12516985	Pedro2022	Pedro2022	SL	7	Papua New Guinea	Oceania	Human	38	1	MAG	P. gingivalis	P. gingivalis
ERS12516985.bin.r.29	GCA_982287605.1	Velsko2026	tba	PRJEB104944	2196954	97.93	0.18	99.69	0.13	ERS12516985	Pedro2022	Pedro2022	SL	7	Papua New Guinea	Oceania	Human	53	4	MAG	P. pasteri	P. pasteri
ERS12516986.bin.r.8	GCA_982288885.1	Velsko2026	tba	PRJEB104944	1501532	79.76	2.52	70.29	0.95	ERS12516986	Pedro2022	Pedro2022	SL	7	Papua New Guinea	Oceania	Human	14	NA	MAG	none	P. endodontalis
ERS12516987.bin.r.13	GCA_982289635.1	Velsko2026	tba	PRJEB104944	2233053	98.87	0	99.76	0.03	ERS12516987	Pedro2022	Pedro2022	SL	7	Papua New Guinea	Oceania	Human	53	4	MAG	P. pasteri	P. pasteri
ERS12516988.bin.r.33	GCA_982288755.1	Velsko2026	tba	PRJEB104944	1571628	77.59	0	79.84	0.93	ERS12516988	Pedro2022	Pedro2022	SL	7	Papua New Guinea	Oceania	Human	14	NA	MAG	none	P. endodontalis
ERS12516989.bin.r.18	GCA_982289935.1	Velsko2026	tba	PRJEB104944	1258416	72.74	0.96	83.01	0.81	ERS12516989	Pedro2022	Pedro2022	SL	7	Papua New Guinea	Oceania	Human	14	NA	MAG	none	P. endodontalis
ERS12516989.bin.r.2	GCA_982290015.1	Velsko2026	tba	PRJEB104944	2148966	90.8	1.42	94.74	1.84	ERS12516989	Pedro2022	Pedro2022	SL	7	Papua New Guinea	Oceania	Human	53	4	MAG	P. pasteri	P. pasteri
ERS12516989.bin.r.8	GCA_982289545.1	Velsko2026	tba	PRJEB104944	2129580	99.92	0	99.99	0.04	ERS12516989	Pedro2022	Pedro2022	SL	7	Papua New Guinea	Oceania	Human	38	1	MAG	P. gingivalis	P. gingivalis
ERS12516990.bin.r.15	GCA_982289855.1	Velsko2026	tba	PRJEB104944	1795774	97.18	0.16	90.03	0.09	ERS12516990	Pedro2022	Pedro2022	SL	7	Papua New Guinea	Oceania	Human	14	NA	MAG	none	P. endodontalis
ERS12516990.bin.r.16	GCA_982286895.1	Velsko2026	tba	PRJEB104944	1592179	71.12	6.43	70.62	6.87	ERS12516990	Pedro2022	Pedro2022	SL	7	Papua New Guinea	Oceania	Human	64	NA	MAG	none	unnamed
ERS12516990.bin.r.22	GCA_982289835.1	Velsko2026	tba	PRJEB104944	1081198	50.02	4.19	47.26	5.63	ERS12516990	Pedro2022	Pedro2022	SL	7	Papua New Guinea	Oceania	Human	59	10	MAG	P. pasteri	P. pasteri
ERS12516990.bin.r.25	GCA_982288615.1	Velsko2026	tba	PRJEB104944	2026720	99.92	0	99.87	0.04	ERS12516990	Pedro2022	Pedro2022	SL	7	Papua New Guinea	Oceania	Human	38	1	MAG	P. gingivalis	P. gingivalis
ERS12516990.bin.r.48	GCA_982289275.1	Velsko2026	tba	PRJEB104944	1083114	53.05	0.79	46.98	3.17	ERS12516990	Pedro2022	Pedro2022	SL	7	Papua New Guinea	Oceania	Human	46	NA	MAG	none	Porphyromonadaceae bacterium
ERS12516990.bin.r.6	GCA_982287255.1	Velsko2026	tba	PRJEB104944	2002122	96.41	0.63	93.24	0.39	ERS12516990	Pedro2022	Pedro2022	SL	7	Papua New Guinea	Oceania	Human	44	NA	MAG	none	unnamed
ERS12516991.bin.r.15	GCA_982290365.1	Velsko2026	tba	PRJEB104944	1829516	91.47	0.86	85.18	2.98	ERS12516991	Pedro2022	Pedro2022	SL	7	Papua New Guinea	Oceania	Human	38	1	MAG	P. gingivalis	P. gingivalis
ERS12516991.bin.r.18	GCA_982287155.1	Velsko2026	tba	PRJEB104944	1853246	99.29	0.47	94.83	0.25	ERS12516991	Pedro2022	Pedro2022	SL	7	Papua New Guinea	Oceania	Human	14	NA	MAG	none	P. endodontalis
ERS12516992.bin.r.14	GCA_982286735.1	Velsko2026	tba	PRJEB104944	1738110	91.46	2026-03-02	86.45	2026-02-01	ERS12516992	Pedro2022	Pedro2022	SL	7	Papua New Guinea	Oceania	Human	26	NA	MAG	none	unnamed
ERS12516992.bin.r.15	GCA_982287075.1	Velsko2026	tba	PRJEB104944	2160900	96.15	0.94	98.26	0.1	ERS12516992	Pedro2022	Pedro2022	SL	7	Papua New Guinea	Oceania	Human	1	NA	MAG	none	unnamed
ERS12516992.bin.r.27	GCA_982286675.1	Velsko2026	tba	PRJEB104944	2231426	97.93	0.1	99.91	0.04	ERS12516992	Pedro2022	Pedro2022	SL	7	Papua New Guinea	Oceania	Human	53	4	MAG	P. pasteri	P. pasteri
ERS12516992.bin.r.39	GCA_982288285.1	Velsko2026	tba	PRJEB104944	1853311	94.26	0.94	87.59	2026-01-01	ERS12516992	Pedro2022	Pedro2022	SL	7	Papua New Guinea	Oceania	Human	63	NA	MAG	none	unnamed
ERS12516993.bin.r.22	GCA_982287775.1	Velsko2026	tba	PRJEB104944	2109872	89.8	8.18	83.47	6.28	ERS12516993	Pedro2022	Pedro2022	SL	7	Papua New Guinea	Oceania	Human	63	NA	MAG	none	unnamed
ERS12516993.bin.r.38	GCA_982288115.1	Velsko2026	tba	PRJEB104944	1845787	94.26	0.63	94.1	0.44	ERS12516993	Pedro2022	Pedro2022	SL	7	Papua New Guinea	Oceania	Human	1	NA	MAG	none	unnamed
ERS12516993.bin.r.43	GCA_982289065.1	Velsko2026	tba	PRJEB104944	2027080	97.88	2026-06-01	99.71	0.24	ERS12516993	Pedro2022	Pedro2022	SL	7	Papua New Guinea	Oceania	Human	38	1	MAG	P. gingivalis	P. gingivalis
ERS12516993.bin.r.9	GCA_982288235.1	Velsko2026	tba	PRJEB104944	1529799	60.82	0	63.88	4.69	ERS12516993	Pedro2022	Pedro2022	SL	7	Papua New Guinea	Oceania	Human	44	NA	MAG	none	unnamed
ERS12516994.bin.r.13	GCA_982288085.1	Velsko2026	tba	PRJEB104944	2155654	98.85	0.31	99.47	0.03	ERS12516994	Pedro2022	Pedro2022	SL	7	Papua New Guinea	Oceania	Human	53	4	MAG	P. pasteri	P. pasteri
ERS2985756-megahit_010	GCA_982351445.1	Velsko2026	tba	PRJEB104944	1350049	67.82	3.26	51.59	2026-07-01	ERS2985756	Velsko2019	Velsko2019	AC	199	England	Europe	Human	38	1	MAG	P. gingivalis	P. gingivalis
ERS2985767-megahit_006	GCA_982349505.1	Velsko2026	tba	PRJEB104944	1926492	78.26	4.23	77.83	2.51	ERS2985767	Velsko2019	Velsko2019	AC	199	England	Europe	Human	41	NA	MAG	none	unnamed
ERS2985770-megahit_015	GCA_982348125.1	Velsko2026	tba	PRJEB104944	2006971	93.88	2.67	91.74	2.31	ERS2985770	Velsko2019	Velsko2019	AC	199	England	Europe	Human	38	1	MAG	P. gingivalis	P. gingivalis
ERS3395765.bin.r.18	GCA_982299515.1	Velsko2026	tba	PRJEB104944	1145990	66.3	2.15	59.67	2026-02-02	ERS3395765	Velsko2019	Velsko2019	MC	7	Spain	Europe	Human	14	NA	MAG	none	P. endodontalis
ERS3395766.bin.r.20	GCA_982299055.1	Velsko2026	tba	PRJEB104944	1668398	91.75	2.62	85.31	3.23	ERS3395766	Velsko2019	Velsko2019	MC	7	Spain	Europe	Human	14	NA	MAG	none	P. endodontalis
ERS3395766.bin.r.4	GCA_982299675.1	Velsko2026	tba	PRJEB104944	2214425	95.33	0.02	96.05	0.01	ERS3395766	Velsko2019	Velsko2019	MC	7	Spain	Europe	Human	41	NA	MAG	none	unnamed
ERS3395767.bin.r.20	GCA_982298865.1	Velsko2026	tba	PRJEB104944	2109052	93.37	0.02	95.9	0.08	ERS3395767	Velsko2019	Velsko2019	MC	7	Spain	Europe	Human	41	NA	MAG	none	unnamed
ERS3395767.bin.r.22	GCA_982298955.1	Velsko2026	tba	PRJEB104944	1978705	98.51	0	99.9	0.02	ERS3395767	Velsko2019	Velsko2019	MC	7	Spain	Europe	Human	38	1	MAG	P. gingivalis	P. gingivalis
ERS3395769.bin.r.15	GCA_982301245.1	Velsko2026	tba	PRJEB104944	2295030	95.4	0.34	98.48	0.02	ERS3395769	Velsko2019	Velsko2019	MC	7	Spain	Europe	Human	41	NA	MAG	none	unnamed
ERS3395771.bin.r.33	GCA_982302135.1	Velsko2026	tba	PRJEB104944	1066780	65.32	2.38	53.1	2026-01-01	ERS3395771	Velsko2019	Velsko2019	MC	7	Spain	Europe	Human	38	1	MAG	P. gingivalis	P. gingivalis
ERS3395772.bin.r.11	GCA_982300445.1	Velsko2026	tba	PRJEB104944	1654366	86.24	1.26	80.88	0.94	ERS3395772	Velsko2019	Velsko2019	MC	7	Spain	Europe	Human	38	1	MAG	P. gingivalis	P. gingivalis
ERS3395773.bin.r.3	GCA_982301415.1	Velsko2026	tba	PRJEB104944	1977755	99.61	0.16	99.88	0.04	ERS3395773	Velsko2019	Velsko2019	MC	7	Spain	Europe	Human	38	1	MAG	P. gingivalis	P. gingivalis
ERS3774378-megahit_017	GCA_982355545.1	Velsko2026	tba	PRJEB104944	1572085	83.25	3.65	78.76	2.54	ERS3774378	FellowsYates2021	FellowsYates2021	AC	199	Nicaragua	North America	Howler monkey	67	NA	MAG	none	unnamed
ERS3774378-megahit_018	GCA_982356995.1	Velsko2026	tba	PRJEB104944	1283328	67.86	2026-01-02	54.2	2026-07-01	ERS3774378	FellowsYates2021	FellowsYates2021	AC	199	Nicaragua	North America	Howler monkey	37	NA	MAG	none	P. gulae
ERS3774379-megahit_010	GCA_982357105.1	Velsko2026	tba	PRJEB104944	2205487	99.92	0.31	99.98	0.06	ERS3774379	FellowsYates2021	FellowsYates2021	AC	199	Nicaragua	North America	Howler monkey	37	NA	MAG	none	P. gulae
ERS3774380-megahit_013	GCA_982357875.1	Velsko2026	tba	PRJEB104944	1814325	86.26	1.85	83.45	1.32	ERS3774380	FellowsYates2021	FellowsYates2021	AC	199	Nicaragua	North America	Howler monkey	66	NA	MAG	none	unnamed
ERS3774445-megahit_001	GCA_982353915.1	Velsko2026	tba	PRJEB104944	1773824	94.45	1.27	91.29	2026-06-01	ERS3774445	FellowsYates2021	FellowsYates2021	AC	46000	Spain	Europe	Human	11	NA	MAG	none	unnamed
ERS3774485.bin.r.26	GCA_982302845.1	Velsko2026	tba	PRJEB104944	1990042	98.03	0	95.29	0.19	ERS3774485	FellowsYates2021	FellowsYates2021	MC	7	Spain	Europe	Human	38	1	MAG	P. gingivalis	P. gingivalis
ERS3774487.bin.r.3	GCA_982302235.1	Velsko2026	tba	PRJEB104944	1464106	76.48	2.44	72.16	1.72	ERS3774487	FellowsYates2021	FellowsYates2021	MC	7	Spain	Europe	Human	39	NA	MAG	none	P. catoniae
ERS3774490.bin.r.13	GCA_982300355.1	Velsko2026	tba	PRJEB104944	1749535	95.2	0.31	85.11	0.14	ERS3774490	FellowsYates2021	FellowsYates2021	MC	7	Spain	Europe	Human	14	NA	MAG	none	P. endodontalis
ERS3774490.bin.r.4	GCA_982300315.1	Velsko2026	tba	PRJEB104944	1460527	64.54	1.42	71.05	2.52	ERS3774490	FellowsYates2021	FellowsYates2021	MC	7	Spain	Europe	Human	41	NA	MAG	none	unnamed
ERS3774491.bin.r.8	GCA_982302295.1	Velsko2026	tba	PRJEB104944	1783863	88.14	2026-04-02	96.05	6.26	ERS3774491	FellowsYates2021	FellowsYates2021	MC	7	Spain	Europe	Human	39	NA	MAG	none	P. catoniae
ERS4042435-megahit_007	GCA_982362465.1	Velsko2026	tba	PRJEB104944	1353312	65.56	0.75	64.53	0.68	ERS4042435	Fagernas2020	Fagernas2020	AC	700	England	Europe	Human	41	NA	MAG	none	unnamed
ERS6256697-megahit_013	GCA_982361865.1	Velsko2026	tba	PRJEB104944	1397168	73.31	2.62	62.93	2026-09-02	ERS6256697	Ottoni2021	Ottoni2021	AC	8800	Serbia	Europe	Human	38	1	MAG	P. gingivalis	P. gingivalis
ERS6955144-megahit_003	GCA_982371725.1	Velsko2026	tba	PRJEB104944	1456222	71.16	1.26	59.9	1.39	ERS6955144	Brealey2021	Brealey2021	AC	100	Sweden	Europe	Brown bear	7	NA	MAG	none	unnamed
ERS6955156-megahit_010	GCA_982369175.1	Velsko2026	tba	PRJEB104944	1480404	74.09	2.32	67.59	2026-06-02	ERS6955156	Brealey2021	Brealey2021	AC	100	Sweden	Europe	Brown bear	7	NA	MAG	none	unnamed
ERSX0002001-megahit_028	GCA_982537825.1	Velsko2026	tba	PRJEB104944	1394086	63.28	2.24	58.33	0.11	ERS22873782	Velsko2026RIII	RIII2023	AC	700	Great Britain	Europe	Human	53	4	MAG	P. pasteri	P. pasteri
ERSX0002001-megahit_066	TBAdded	Velsko2026	tba	PRJEB104944	1106228	57.15	1.36	48.39	0.87	ERS22873782	Velsko2026RIII	RIII2023	AC	700	Great Britain	Europe	Human	38	1	MAG	P. gingivalis	P. gingivalis
ERSX0004004-megahit_002	TBAdded	Velsko2026	tba	PRJEB104944	962164	57.17	2026-02-01	43.91	0.28	ERS15409341	Velsko2024	Velsko2024	AC	350	Rapa_Nui	Oceania	Human	38	1	MAG	P. gingivalis	P. gingivalis
ERSX0004011-megahit_004	TBAdded	Velsko2026	tba	PRJEB104944	1816721	92.62	0.94	90.29	1.60	ERS15409348	Velsko2024	Velsko2024	AC	350	Rapa_Nui	Oceania	Human	38	1	MAG	P. gingivalis	P. gingivalis
FerrettiP_2018__CA_C10002MS2015SA_t0M15__bin.13	NA	Pasolli2019	10.1016/j.cell.2019.01.001	NA	1784415	85.18189666	2.201257862	82.53	2.81	CA_C10002MS2015SA_t0M15	Passoli2019	FerrettiP_2018	TN	7	Italy	Europe	Human	53	4	MAG	P. pasteri	P. pasteri
FerrettiP_2018__CA_C10005MS2061SA_t0M15__bin.7	NA	Pasolli2019	10.1016/j.cell.2019.01.001	NA	1614532	79.94234801	1.650943396	89.27	1.94	CA_C10005MS2061SA_t0M15	Passoli2019	FerrettiP_2018	TN	7	Italy	Europe	Human	53	4	MAG	P. pasteri	P. pasteri
FerrettiP_2018__CA_C10006MS2079SA_t0M15__bin.24	NA	Pasolli2019	10.1016/j.cell.2019.01.001	NA	1463540	52.82131661	0	62.62	0.09	CA_C10006MS2079SA_t0M15	Passoli2019	FerrettiP_2018	TN	7	Italy	Europe	Human	53	4	MAG	P. pasteri	P. pasteri
FerrettiP_2018__CA_C10009MS2133SA_t0M15__bin.26	NA	Pasolli2019	10.1016/j.cell.2019.01.001	NA	2069617	96.82914046	0.314465409	93.45	0.11	CA_C10009MS2133SA_t0M15	Passoli2019	FerrettiP_2018	TN	7	Italy	Europe	Human	53	4	MAG	P. pasteri	P. pasteri
FerrettiP_2018__CA_C10015MS2241SA_t0M15__bin.15	NA	Pasolli2019	10.1016/j.cell.2019.01.001	NA	2249019	98.55870021	0	99.79	0.71	CA_C10015MS2241SA_t0M15	Passoli2019	FerrettiP_2018	TN	7	Italy	Europe	Human	53	4	MAG	P. pasteri	P. pasteri
FerrettiP_2018__CA_C10019MS2313SA_t0M15__bin.18	NA	Pasolli2019	10.1016/j.cell.2019.01.001	NA	1975162	94.11949686	0	91.35	0.38	CA_C10019MS2313SA_t0M15	Passoli2019	FerrettiP_2018	TN	7	Italy	Europe	Human	53	4	MAG	P. pasteri	P. pasteri
FerrettiP_2018__CA_C10023MS2385SA_t0M15__bin.5	NA	Pasolli2019	10.1016/j.cell.2019.01.001	NA	2178793	97.82494759	0	98.74	0.46	CA_C10023MS2385SA_t0M15	Passoli2019	FerrettiP_2018	TN	7	Italy	Europe	Human	53	4	MAG	P. pasteri	P. pasteri
FerrettiP_2018__CA_C10026MS2439SA_t0M15__bin.21	NA	Pasolli2019	10.1016/j.cell.2019.01.001	NA	1395038	64.18485633	1.100628931	73.26	0.28	CA_C10026MS2439SA_t0M15	Passoli2019	FerrettiP_2018	TN	7	Italy	Europe	Human	53	4	MAG	P. pasteri	P. pasteri
FerrettiP_2018__CA_C10031MS2525SA_t0M15__bin.12	NA	Pasolli2019	10.1016/j.cell.2019.01.001	NA	2060454	94.64360587	0.419287212	89.89	0.19	CA_C10031MS2525SA_t0M15	Passoli2019	FerrettiP_2018	TN	7	Italy	Europe	Human	53	4	MAG	P. pasteri	P. pasteri
FerrettiP_2018__CA_C10032MS2543SA_t0M15__bin.12	NA	Pasolli2019	10.1016/j.cell.2019.01.001	NA	1369733	64.22790467	1.048218029	62.06	3.25	CA_C10032MS2543SA_t0M15	Passoli2019	FerrettiP_2018	TN	7	Italy	Europe	Human	53	4	MAG	P. pasteri	P. pasteri
FerrettiP_2018__CA_C10035MS2597SA_t0M15__bin.45	NA	Pasolli2019	10.1016/j.cell.2019.01.001	NA	2132230	97.30083857	0	97.23	0.09	CA_C10035MS2597SA_t0M15	Passoli2019	FerrettiP_2018	TN	7	Italy	Europe	Human	53	4	MAG	P. pasteri	P. pasteri
FerrettiP_2018__CA_C10055MS2957SA_t0M16__bin.19	NA	Pasolli2019	10.1016/j.cell.2019.01.001	NA	1809635	76.860587	0	76.9	0.11	CA_C10055MS2957SA_t0M16	Passoli2019	FerrettiP_2018	TN	7	Italy	Europe	Human	53	4	MAG	P. pasteri	P. pasteri
GCA_000380305.1_PgingivalisJCVISC001v1.0_genomic	GCA_000380305.1	NA	NA	NA	2426396	97.88	0.63	99.83	0.58	GCA_000380305.1	NCBI	NCBI	unknown	7	none	unknown	Human	38	1	isolate	P. gingivalis	P. gingivalis
GCA_001553165.1_ASM155316v1_genomic	GCA_001553165.1	NA	NA	NA	2355383	98.87	0	99.96	0.03	GCA_001553165.1	NCBI	NCBI	vagina	7	none	unknown	Human	53	4	isolate	P. pasteri	P. pasteri
GCA_003514485.1_ASM351448v1_genomic	GCA_003514485.1	NA	NA	NA	1783976	87.34	0	88.87	0.07	GCA_003514485.1	NCBI	NCBI	oral	7	none	unknown	Human	38	1	isolate	P. gingivalis	P. gingivalis
GCA_003640335.1_ASM364033v1_genomic	GCA_003640335.1	NA	NA	NA	1549578	75.53	2026-01-01	79.08	1	GCA_003640335.1	NCBI	NCBI	PQ	7	Australia	Oceania	Human	1	NA	isolate	none	unnamed
GCA_015257175.1_ASM1525717v1_genomic	GCA_015257175.1	NA	NA	NA	1510865	79.6	3.29	78.24	3.47	GCA_015257175.1	NCBI	NCBI	SL	7	USA	North America	Human	46	NA	isolate	none	Porphyromonadaceae bacterium
GCA_015262715.1_ASM1526271v1_genomic	GCA_015262715.1	NA	NA	NA	1921164	92.12	1.47	90.18	0.34	GCA_015262715.1	NCBI	NCBI	SL	7	USA	North America	Human	1	NA	isolate	none	unnamed
GCA_015262735.1_ASM1526273v1_genomic	GCA_015262735.1	NA	NA	NA	2204561	98.87	0.08	99.89	0.26	GCA_015262735.1	NCBI	NCBI	SL	7	USA	North America	Human	53	4	isolate	P. pasteri	P. pasteri
GCA_015262745.1_ASM1526274v1_genomic	GCA_015262745.1	NA	NA	NA	1883333	93.54	0.42	85.98	0.23	GCA_015262745.1	NCBI	NCBI	SL	7	USA	North America	Human	53	4	isolate	P. pasteri	P. pasteri
GCA_015262755.1_ASM1526275v1_genomic	GCA_015262755.1	NA	NA	NA	2667803	95.62	3.46	94.53	5.41	GCA_015262755.1	NCBI	NCBI	SL	7	USA	North America	Human	53	4	isolate	P. pasteri	P. pasteri
GCA_015262795.1_ASM1526279v1_genomic	GCA_015262795.1	NA	NA	NA	1959022	91.82	1.39	84.17	0.52	GCA_015262795.1	NCBI	NCBI	SL	7	USA	North America	Human	53	4	isolate	P. pasteri	P. pasteri
GCA_015262805.1_ASM1526280v1_genomic	GCA_015262805.1	NA	NA	NA	2118753	98.01	0.43	99.65	0.94	GCA_015262805.1	NCBI	NCBI	SL	7	USA	North America	Human	53	4	isolate	P. pasteri	P. pasteri
GCA_015262825.1_ASM1526282v1_genomic	GCA_015262825.1	NA	NA	NA	1856565	83.46	0.94	81.1	0.51	GCA_015262825.1	NCBI	NCBI	SL	7	USA	North America	Human	53	4	isolate	P. pasteri	P. pasteri
GCA_015262835.1_ASM1526283v1_genomic	GCA_015262835.1	NA	NA	NA	2096433	97.46	0.1	99.78	0.43	GCA_015262835.1	NCBI	NCBI	SL	7	USA	North America	Human	53	4	isolate	P. pasteri	P. pasteri
GCA_015262855.1_ASM1526285v1_genomic	GCA_015262855.1	NA	NA	NA	2028796	91.51	2.31	86.06	1.78	GCA_015262855.1	NCBI	NCBI	SL	7	USA	North America	Human	53	4	isolate	P. pasteri	P. pasteri
GCA_015262895.1_ASM1526289v1_genomic	GCA_015262895.1	NA	NA	NA	2156524	96.59	2026-06-04	99.45	2026-08-01	GCA_015262895.1	NCBI	NCBI	SL	7	USA	North America	Human	53	4	isolate	P. pasteri	P. pasteri
GCA_015262905.1_ASM1526290v1_genomic	GCA_015262905.1	NA	NA	NA	2257061	94.29	2.42	95.51	0.4	GCA_015262905.1	NCBI	NCBI	SL	7	USA	North America	Human	53	4	isolate	P. pasteri	P. pasteri
GCA_015262915.1_ASM1526291v1_genomic	GCA_015262915.1	NA	NA	NA	2367683	98.87	2026-02-01	99.96	1.54	GCA_015262915.1	NCBI	NCBI	SL	7	USA	North America	Human	53	4	isolate	P. pasteri	P. pasteri
GCA_015262925.1_ASM1526292v1_genomic	GCA_015262925.1	NA	NA	NA	2078823	97.3	0	99.14	0.14	GCA_015262925.1	NCBI	NCBI	SL	7	USA	North America	Human	53	4	isolate	P. pasteri	P. pasteri
GCA_015262975.1_ASM1526297v1_genomic	GCA_015262975.1	NA	NA	NA	2253703	98.03	0.16	99.88	0.57	GCA_015262975.1	NCBI	NCBI	SL	7	USA	North America	Human	53	4	isolate	P. pasteri	P. pasteri
GCA_015262995.1_ASM1526299v1_genomic	GCA_015262995.1	NA	NA	NA	1770216	94.83	3.76	82.58	3.45	GCA_015262995.1	NCBI	NCBI	SL	7	USA	North America	Human	53	4	isolate	P. pasteri	P. pasteri
GCA_015263005.1_ASM1526300v1_genomic	GCA_015263005.1	NA	NA	NA	2045471	96.2	0.1	92.89	0.36	GCA_015263005.1	NCBI	NCBI	SL	7	USA	North America	Human	53	4	isolate	P. pasteri	P. pasteri
GCA_015263015.1_ASM1526301v1_genomic	GCA_015263015.1	NA	NA	NA	2104903	95.32	0.31	91.73	0.42	GCA_015263015.1	NCBI	NCBI	SL	7	USA	North America	Human	53	4	isolate	P. pasteri	P. pasteri
GCA_015263035.1_ASM1526303v1_genomic	GCA_015263035.1	NA	NA	NA	1578908	79.83	0.52	77.05	0.96	GCA_015263035.1	NCBI	NCBI	SL	7	USA	North America	Human	53	4	isolate	P. pasteri	P. pasteri
GCA_015263045.1_ASM1526304v1_genomic	GCA_015263045.1	NA	NA	NA	2280067	98.87	0.39	99.74	0.52	GCA_015263045.1	NCBI	NCBI	SL	7	USA	North America	Human	53	4	isolate	P. pasteri	P. pasteri
GCA_015263095.1_ASM1526309v1_genomic	GCA_015263095.1	NA	NA	NA	2047933	94.47	0.06	90.96	0.3	GCA_015263095.1	NCBI	NCBI	SL	7	USA	North America	Human	53	4	isolate	P. pasteri	P. pasteri
GCA_015263105.1_ASM1526310v1_genomic	GCA_015263105.1	NA	NA	NA	2161392	97.14	0.31	94.36	0.48	GCA_015263105.1	NCBI	NCBI	SL	7	USA	North America	Human	53	4	isolate	P. pasteri	P. pasteri
GCA_015263115.1_ASM1526311v1_genomic	GCA_015263115.1	NA	NA	NA	1797500	88.21	0.89	84.04	2.44	GCA_015263115.1	NCBI	NCBI	SL	7	USA	North America	Human	53	4	isolate	P. pasteri	P. pasteri
GCA_015263125.1_ASM1526312v1_genomic	GCA_015263125.1	NA	NA	NA	2200403	98.64	0.44	99.93	1.82	GCA_015263125.1	NCBI	NCBI	SL	7	USA	North America	Human	53	4	isolate	P. pasteri	P. pasteri
GCA_015263155.1_ASM1526315v1_genomic	GCA_015263155.1	NA	NA	NA	2318450	94.6	1.96	94.56	2.36	GCA_015263155.1	NCBI	NCBI	SL	7	USA	North America	Human	53	4	isolate	P. pasteri	P. pasteri
GCA_015263215.1_ASM1526321v1_genomic	GCA_015263215.1	NA	NA	NA	2174557	98.87	0.86	99.68	0.7	GCA_015263215.1	NCBI	NCBI	SL	7	USA	North America	Human	53	4	isolate	P. pasteri	P. pasteri
GCA_018372045.1_ASM1837204v1_genomic	GCA_018372045.1	NA	NA	NA	1976621	84.61	1.59	83.29	1.29	GCA_018372045.1	NCBI	NCBI	stool	7	USA	North America	Dog	53	4	isolate	P. pasteri	P. pasteri
GCA_900541275.1_UMGS338_genomic	GCA_900541275.1	NA	NA	NA	1992577	97.33	0.31	99.43	0.27	GCA_900541275.1	NCBI	NCBI	gut	7	none	unknown	Human	11	NA	isolate	none	unnamed
GCA_905371295.1_SRR6059110-mag-bin.5_genomic	GCA_905371295.1	NA	NA	NA	1974985	93.21	1.26	90.1	1.56	GCA_905371295.1	NCBI	NCBI	SL	7	none	unknown	Human	53	4	MAG	P. pasteri	P. pasteri
GCA_905371415.1_SRR6059114-mag-bin.2_genomic	GCA_905371415.1	NA	NA	NA	2027651	97.09	0.5	99.17	0.16	GCA_905371415.1	NCBI	NCBI	SL	7	none	unknown	Human	1	NA	MAG	none	unnamed
GCA_905372065.1_SRR9217400-mag-bin.3_genomic	GCA_905372065.1	NA	NA	NA	2180850	99.92	0	99.99	0.02	GCA_905372065.1	NCBI	NCBI	oral	7	none	unknown	Human	38	1	MAG	P. gingivalis	P. gingivalis
GCA_905372125.1_SRR9217394-mag-bin.3_genomic	GCA_905372125.1	NA	NA	NA	1949330	99.14	0	96.17	0.12	GCA_905372125.1	NCBI	NCBI	oral	7	none	unknown	Human	14	NA	MAG	none	P. endodontalis
GCA_905372325.1_SRR9217406-mag-bin.1_genomic	GCA_905372325.1	NA	NA	NA	2168486	97.62	0	99.86	0.12	GCA_905372325.1	NCBI	NCBI	oral	7	none	unknown	Human	53	4	MAG	P. pasteri	P. pasteri
GCA_905372525.1_SRR9217423-mag-bin.10_genomic	GCA_905372525.1	NA	NA	NA	2337749	95.35	0.02	99.5	0.01	GCA_905372525.1	NCBI	NCBI	oral	7	none	unknown	Human	40	NA	isolate	none	unnamed
GCA_905372565.1_SRR9217423-mag-bin.17_genomic	GCA_905372565.1	NA	NA	NA	1794253	96.75	0	94.89	0.16	GCA_905372565.1	NCBI	NCBI	oral	7	none	unknown	Human	46	NA	MAG	none	Porphyromonadaceae bacterium
GCA_905372685.1_SRR9217428-mag-bin.34_genomic	GCA_905372685.1	NA	NA	NA	2250639	98.87	0.16	99.92	0.09	GCA_905372685.1	NCBI	NCBI	oral	7	none	unknown	Human	49	NA	MAG	none	Porphyromonas sp. oral taxon 278
GCA_912440435.1_DRR077014_bin.4_metaWRAP_v1.1_MAG_genomic	GCA_912440435.1	NA	NA	NA	1557510	56.2	2026-05-01	49.08	2026-05-03	GCA_912440435.1	NCBI	NCBI	oral	7	none	unknown	Human	53	4	MAG	P. pasteri	P. pasteri
GCA_915069505.1_SRR1044017_bin.1_metaWRAP_v1.1_MAG_genomic	GCA_915069505.1	NA	NA	NA	1747896	85.79	2026-02-01	85.08	0.87	GCA_915069505.1	NCBI	NCBI	oral	7	none	Asia	Human	38	1	MAG	P. gingivalis	P. gingivalis
GCA_915069595.1_SRR2037088_bin.12_metaWRAP_v1.1_MAG_genomic	GCA_915069595.1	NA	NA	NA	2117918	96.99	0.47	99.22	0.13	GCA_915069595.1	NCBI	NCBI	oral	7	none	Asia	Human	53	4	MAG	P. pasteri	P. pasteri
GCA_915070105.1_SRR2034640_bin.3_metaWRAP_v1.1_MAG_genomic	GCA_915070105.1	NA	NA	NA	2158756	94.39	0.63	94.17	2026-03-01	GCA_915070105.1	NCBI	NCBI	oral	7	none	unknown	Human	41	NA	MAG	none	unnamed
GCA_915241915.1_SRR1795020_bin.1_metaWRAP_v1.1_MAG_genomic	GCA_915241915.1	NA	NA	NA	1560265	78.54	0.71	77.65	1.53	GCA_915241915.1	NCBI	NCBI	oral	7	none	North America	Human	38	1	MAG	P. gingivalis	P. gingivalis
GCA_916048245.1_ERR2764965_bin.3_metaWRAP_v1.1_MAG_genomic	GCA_916048245.1	NA	NA	NA	2037934	97.93	0.16	99.49	0.1	GCA_916048245.1	NCBI	NCBI	oral	7	none	unknown	Human	49	NA	MAG	none	Porphyromonas sp. oral taxon 278 str. W7784
GCA_916048385.1_ERR2764975_bin.4_metaWRAP_v1.1_MAG_genomic	GCA_916048385.1	NA	NA	NA	2227026	98.87	0	99.82	0.1	GCA_916048385.1	NCBI	NCBI	oral	7	none	unknown	Human	53	4	MAG	P. pasteri	P. pasteri
GCA_916050465.1_ERR2764965_bin.2_metaWRAP_v1.1_MAG_genomic	GCA_916050465.1	NA	NA	NA	1183133	67.18	0	65.91	0.29	GCA_916050465.1	NCBI	NCBI	oral	7	none	Europe	Human	38	1	MAG	P. gingivalis	P. gingivalis
GCA_916439165.1_DRR214962_bin.24_metaWRAP_v1.1_MAG_genomic	GCA_916439165.1	NA	NA	NA	2298578	94.21	3.96	89.16	2026-05-04	GCA_916439165.1	NCBI	NCBI	oral	7	none	unknown	Human	53	4	MAG	P. pasteri	P. pasteri
GCA_916444955.1_DRR214959_bin.18_metaWRAP_v1.1_MAG_genomic	GCA_916444955.1	NA	NA	NA	1323154	54.31	0	54.44	0.84	GCA_916444955.1	NCBI	NCBI	oral	7	none	unknown	Human	51	2	MAG	none	unnamed
GCA_916720075.1_SRR15235654_bin.4_metaWRAP_v1.1_MAG_genomic	GCA_916720075.1	NA	NA	NA	2234366	98.87	0	99.63	0.08	GCA_916720075.1	NCBI	NCBI	oral	7	none	unknown	Human	53	4	MAG	P. pasteri	P. pasteri
GCA_916720185.1_SRR15235664_bin.23_metaWRAP_v1.1_MAG_genomic	GCA_916720185.1	NA	NA	NA	1955818	93.91	0.79	92.95	1.18	GCA_916720185.1	NCBI	NCBI	oral	7	none	unknown	Human	1	NA	MAG	none	unnamed
GCA_927910895.1_ERR3827235_bin.2_metaWRAP_v1.1_MAG_genomic	GCA_927910895.1	NA	NA	NA	1918277	87.4	0.58	80.8	1.81	GCA_927910895.1	NCBI	NCBI	oral	7	none	unknown	Human	53	4	MAG	P. pasteri	P. pasteri
GCA_927910925.1_ERR3827219_bin.1_metaWRAP_v1.1_MAG_genomic	GCA_927910925.1	NA	NA	NA	2144908	95.9	0	91.76	0.88	GCA_927910925.1	NCBI	NCBI	oral	7	none	unknown	Human	53	4	MAG	P. pasteri	P. pasteri
GCA_927910985.1_ERR3827286_bin.2_metaWRAP_v1.1_MAG_genomic	GCA_927910985.1	NA	NA	NA	1487761	66.95	0.79	65.17	0.4	GCA_927910985.1	NCBI	NCBI	oral	7	none	unknown	Human	63	NA	MAG	none	unnamed
GCA_927911675.1_ERR3827230_bin.4_metaWRAP_v1.1_MAG_genomic	GCA_927911675.1	NA	NA	NA	1391151	76.59	0.31	69.57	0.53	GCA_927911675.1	NCBI	NCBI	oral	7	none	unknown	Human	1	NA	MAG	none	unnamed
GCA_927912655.1_ERR3827244_bin.4_metaWRAP_v1.1_MAG_genomic	GCA_927912655.1	NA	NA	NA	2001840	81.96	2026-12-01	88.8	0.57	GCA_927912655.1	NCBI	NCBI	oral	7	none	unknown	Human	53	4	MAG	P. pasteri	P. pasteri
GCA_943913855.1_Ydo9MoivB7_bin.41.MAG_genomic	GCA_943913855.1	NA	NA	NA	2283619	97.05	0.47	94.15	0.27	GCA_943913855.1	NCBI	NCBI	skin	7	none	unknown	Human	6	NA	MAG	none	P. cangingivalis
GCA_943914045.1_DrQACnSeKA_bin.1.MAG_genomic	GCA_943914045.1	NA	NA	NA	1748060	91.48	2026-09-02	86.83	3.81	GCA_943914045.1	NCBI	NCBI	skin	7	none	unknown	Human	11	NA	MAG	none	unnamed
GCA_943914445.1_DG17dxpEET_bin.16.MAG_genomic	GCA_943914445.1	NA	NA	NA	2080463	95.91	2.17	90.96	2.93	GCA_943914445.1	NCBI	NCBI	skin	7	none	unknown	Human	37	NA	MAG	none	P. gulae
GCF_000007585.1_ASM758v1_genomic	GCF_000007585.1	NA	NA	NA	2343476	99.92	0	99.98	0.04	GCF_000007585.1	NCBI	NCBI	unknown	7	none	North America	Human	38	1	isolate	P. gingivalis	P. gingivalis
GCF_000010505.1_ASM1050v1_genomic	GCF_000010505.1	NA	NA	NA	2354886	99.92	0	99.98	0.17	GCF_000010505.1	NCBI	NCBI	unknown	7	none	North America	Human	38	1	isolate	P. gingivalis	P. gingivalis
GCF_000174815.1_ASM17481v1_genomic	GCF_000174815.1	NA	NA	NA	2064508	99.45	0	97.55	0.15	GCF_000174815.1	NCBI	NCBI	unknown	7	none	unknown	Human	14	NA	isolate	none	P. endodontalis
GCF_000270225.1_ASM27022v1_genomic	GCF_000270225.1	NA	NA	NA	2339898	99.92	0.31	99.99	0.11	GCF_000270225.1	NCBI	NCBI	unknown	7	none	Asia	Human	38	1	isolate	P. gingivalis	P. gingivalis
GCF_000271945.1_PgingivalisW50v1.0_genomic	GCF_000271945.1	NA	NA	NA	2242062	99.92	0	99.99	0.02	GCF_000271945.1	NCBI	NCBI	unknown	7	none	North America	Human	38	1	isolate	P. gingivalis	P. gingivalis
GCF_000292995.1_Psp279F0450v1.0_genomic	GCF_000292995.1	NA	NA	NA	2265201	98.87	0	99.94	0.14	GCF_000292995.1	NCBI	NCBI	unknown	7	none	unknown	Human	53	4	isolate	P. pasteri	P. pasteri
GCF_000318215.2_ASM31821v2_genomic	GCF_000318215.2	NA	NA	NA	2101485	95.05	0	99.91	0.07	GCF_000318215.2	NCBI	NCBI	oral	7	none	unknown	Human	39	NA	isolate	none	P. catoniae
GCF_000378065.1_ASM37806v1_genomic	GCF_000378065.1	NA	NA	NA	2315387	99.92	0.31	99.98	0.17	GCF_000378065.1	NCBI	NCBI	unknown	7	Canada	North America	Human	37	NA	isolate	none	P. gulae
GCF_000379945.1_ASM37994v1_genomic	GCF_000379945.1	NA	NA	NA	2214526	99.92	0.16	99.21	0.02	GCF_000379945.1	NCBI	NCBI	PQ	7	none	unknown	Macaca	33	NA	isolate	none	P. macacae
GCF_000467795.1_ASM46779v1_genomic	GCF_000467795.1	NA	NA	NA	2334744	99.92	0	99.99	0.03	GCF_000467795.1	NCBI	NCBI	PQ	7	USA	North America	Human	38	1	isolate	P. gingivalis	P. gingivalis
GCF_000467815.1_ASM46781v1_genomic	GCF_000467815.1	NA	NA	NA	2249227	99.92	0.16	99.99	0.02	GCF_000467815.1	NCBI	NCBI	PQ	7	USA	North America	Human	38	1	isolate	P. gingivalis	P. gingivalis
GCF_000467835.1_ASM46783v1_genomic	GCF_000467835.1	NA	NA	NA	2282791	99.61	0	99.99	0.02	GCF_000467835.1	NCBI	NCBI	PQ	7	USA	North America	Human	38	1	isolate	P. gingivalis	P. gingivalis
GCF_000467855.2_ASM46785v2_genomic	GCF_000467855.2	NA	NA	NA	2158216	98.81	0.16	99.77	0.03	GCF_000467855.2	NCBI	NCBI	PQ	7	Finland	Europe	Human	49	NA	isolate	none	Porphyromonas sp. oral taxon 278
GCF_000467955.1_ASM46795v1_genomic	GCF_000467955.1	NA	NA	NA	2246368	99.92	0	100	0.03	GCF_000467955.1	NCBI	NCBI	oral	7	none	North America	Human	38	1	isolate	P. gingivalis	P. gingivalis
GCF_000467975.1_ASM46797v1_genomic	GCF_000467975.1	NA	NA	NA	2306092	99.92	0.16	100	0.02	GCF_000467975.1	NCBI	NCBI	oral	7	none	North America	Human	38	1	isolate	P. gingivalis	P. gingivalis
GCF_000467995.1_ASM46799v1_genomic	GCF_000467995.1	NA	NA	NA	2216597	99.92	0	100	0.04	GCF_000467995.1	NCBI	NCBI	oral	7	none	North America	Human	38	1	isolate	P. gingivalis	P. gingivalis
GCF_000503975.1_SJD2_genomic	GCF_000503975.1	NA	NA	NA	2329548	99.92	0.31	99.99	0.01	GCF_000503975.1	NCBI	NCBI	PQ	7	China	Asia	Human	38	1	isolate	P. gingivalis	P. gingivalis
GCF_000509245.1_ASM50924v1_genomic	GCF_000509245.1	NA	NA	NA	2044812	99.45	0	99.9	0.23	GCF_000509245.1	NCBI	NCBI	unknown	7	none	unknown	Human	34	NA	isolate	none	P. crevioriDog
GCF_000509265.1_ASM50926v1_genomic	GCF_000509265.1	NA	NA	NA	2108435	99.45	0	99.91	0.22	GCF_000509265.1	NCBI	NCBI	unknown	7	none	unknown	Human	34	NA	isolate	none	P. crevioriDog
GCF_000565015.1_PcatATCC51270v1.0_genomic	GCF_000565015.1	NA	NA	NA	2040170	95.05	0	99.92	0.11	GCF_000565015.1	NCBI	NCBI	unknown	7	none	unknown	Human	39	NA	isolate	none	P. catoniae
GCF_000614325.1_ASM61432v1_genomic	GCF_000614325.1	NA	NA	NA	2199931	96.79	0	86.87	2026-09-02	GCF_000614325.1	NCBI	NCBI	unknown	7	none	unknown	Human	33	NA	isolate	none	P. macacae
GCF_000614355.1_ASM61435v1_genomic	GCF_000614355.1	NA	NA	NA	2356153	92.91	0.08	91.52	3.64	GCF_000614355.1	NCBI	NCBI	unknown	7	none	unknown	Human	6	NA	isolate	none	P. cangingivalis
GCF_000614385.1_ASM61438v1_genomic	GCF_000614385.1	NA	NA	NA	2324569	96.64	0.16	94.04	2.97	GCF_000614385.1	NCBI	NCBI	unknown	7	none	unknown	Human	33	NA	isolate	none	P. macacae
GCF_000614585.1_ASM61458v1_genomic	GCF_000614585.1	NA	NA	NA	2054250	92.86	0.45	88	5.42	GCF_000614585.1	NCBI	NCBI	unknown	7	none	unknown	Human	35	NA	isolate	none	P. gingiviDog
GCF_000700805.1_ASM70080v1_genomic	GCF_000700805.1	NA	NA	NA	2204202	98.87	0	99.96	0.09	GCF_000700805.1	NCBI	NCBI	oral	7	none	North America	Human	53	4	isolate	P. pasteri	P. pasteri
GCF_000739415.1_ASM73941v1_genomic	GCF_000739415.1	NA	NA	NA	2441780	99.92	0.31	99.99	0.39	GCF_000739415.1	NCBI	NCBI	unknown	7	none	unknown	Human	38	1	isolate	P. gingivalis	P. gingivalis
GCF_000765945.1_ASM76594v1_genomic	GCF_000765945.1	NA	NA	NA	2388563	99.92	0.31	99.99	0.12	GCF_000765945.1	NCBI	NCBI	oral	7	United Kingdom	Europe	Dog	37	NA	isolate	none	P. gulae
GCF_000765965.1_ASM76596v1_genomic	GCF_000765965.1	NA	NA	NA	2384876	99.92	0.31	99.98	0.11	GCF_000765965.1	NCBI	NCBI	oral	7	United Kingdom	Europe	Dog	37	NA	isolate	none	P. gulae
GCF_000765975.1_ASM76597v1_genomic	GCF_000765975.1	NA	NA	NA	2308674	99.11	0.31	99.73	0.08	GCF_000765975.1	NCBI	NCBI	oral	7	United Kingdom	Europe	Dog	8	NA	isolate	none	P. canoris
GCF_000766005.1_ASM76600v1_genomic	GCF_000766005.1	NA	NA	NA	2364757	99.21	0	99.97	0.11	GCF_000766005.1	NCBI	NCBI	oral	7	United Kingdom	Europe	Dog	6	NA	isolate	none	P. cangingivalis
GCF_000768755.1_ASM76875v1_genomic	GCF_000768755.1	NA	NA	NA	2330607	99.11	0.31	99.9	0.08	GCF_000768755.1	NCBI	NCBI	oral	7	United Kingdom	Europe	Dog	8	NA	isolate	none	P. canoris
GCF_000768765.1_ASM76876v1_genomic	GCF_000768765.1	NA	NA	NA	2442276	99.92	0.31	99.99	0.27	GCF_000768765.1	NCBI	NCBI	oral	7	United Kingdom	Europe	Dog	37	NA	isolate	none	P. gulae
GCF_000768775.1_ASM76877v1_genomic	GCF_000768775.1	NA	NA	NA	2588710	99.92	0.73	100	0.16	GCF_000768775.1	NCBI	NCBI	oral	7	United Kingdom	Europe	Dog	37	NA	isolate	none	P. gulae
GCF_000768785.1_ASM76878v1_genomic	GCF_000768785.1	NA	NA	NA	2463382	99.92	0.47	99.99	0.2	GCF_000768785.1	NCBI	NCBI	oral	7	United Kingdom	Europe	Dog	37	NA	isolate	none	P. gulae
GCF_000768835.1_ASM76883v1_genomic	GCF_000768835.1	NA	NA	NA	2287426	99.92	0.94	99.97	0.17	GCF_000768835.1	NCBI	NCBI	oral	7	United Kingdom	Europe	Dog	37	NA	isolate	none	P. gulae
GCF_000768875.1_ASM76887v1_genomic	GCF_000768875.1	NA	NA	NA	1961776	98.92	0	99.84	0.12	GCF_000768875.1	NCBI	NCBI	oral	7	United Kingdom	Europe	Dog	32	NA	isolate	none	Porphyromonas sp. COT-239 OH1446
GCF_000768895.1_ASM76889v1_genomic	GCF_000768895.1	NA	NA	NA	2179370	98.79	0.31	99.71	0.08	GCF_000768895.1	NCBI	NCBI	oral	7	United Kingdom	Europe	Dog	8	NA	isolate	none	P. canoris
GCF_000768915.1_ASM76891v1_genomic	GCF_000768915.1	NA	NA	NA	2371923	99.92	0.31	99.98	0.07	GCF_000768915.1	NCBI	NCBI	oral	7	United Kingdom	Europe	Dog	37	NA	isolate	none	P. gulae
GCF_000768935.1_ASM76893v1_genomic	GCF_000768935.1	NA	NA	NA	2343073	98.51	0.31	99.82	0.04	GCF_000768935.1	NCBI	NCBI	oral	7	United Kingdom	Europe	Dog	31	NA	isolate	none	Porphyromonas sp. COT-290 OH3588
GCF_000768955.1_ASM76895v1_genomic	GCF_000768955.1	NA	NA	NA	2105287	99.45	0	99.98	0.13	GCF_000768955.1	NCBI	NCBI	oral	7	United Kingdom	Europe	Dog	34	NA	isolate	none	P. crevioriDog
GCF_000768975.1_ASM76897v1_genomic	GCF_000768975.1	NA	NA	NA	2161087	99.76	0	99.91	0.2	GCF_000768975.1	NCBI	NCBI	oral	7	United Kingdom	Europe	Dog	34	NA	isolate	none	P. crevioriDog
GCF_000768995.1_ASM76899v1_genomic	GCF_000768995.1	NA	NA	NA	2441844	99.21	0	99.95	0.08	GCF_000768995.1	NCBI	NCBI	oral	7	United Kingdom	Europe	Dog	6	NA	isolate	none	P. cangingivalis
GCF_000769015.1_ASM76901v1_genomic	GCF_000769015.1	NA	NA	NA	2335601	99.92	0.31	99.98	0.16	GCF_000769015.1	NCBI	NCBI	oral	7	United Kingdom	Europe	Dog	37	NA	isolate	none	P. gulae
GCF_000769035.1_ASM76903v1_genomic	GCF_000769035.1	NA	NA	NA	2363316	99.92	0.16	99.61	0.09	GCF_000769035.1	NCBI	NCBI	oral	7	United Kingdom	Europe	Dog	33	NA	isolate	none	P. macacae
GCF_000769055.1_ASM76905v1_genomic	GCF_000769055.1	NA	NA	NA	2313874	99.61	0.79	99.26	0.03	GCF_000769055.1	NCBI	NCBI	oral	7	United Kingdom	Europe	Dog	33	NA	isolate	none	P. macacae
GCF_000769075.1_ASM76907v1_genomic	GCF_000769075.1	NA	NA	NA	2293773	98.51	0	99.75	0.08	GCF_000769075.1	NCBI	NCBI	oral	7	United Kingdom	Europe	Dog	31	NA	isolate	none	Porphyromonas sp. COT-290 OH3588
GCF_000769095.1_ASM76909v1_genomic	GCF_000769095.1	NA	NA	NA	2333447	99.92	0.63	99.99	0.07	GCF_000769095.1	NCBI	NCBI	oral	7	United Kingdom	Europe	Dog	37	NA	isolate	none	P. gulae
GCF_000769115.1_ASM76911v1_genomic	GCF_000769115.1	NA	NA	NA	2202536	98.79	0.31	99.81	0.08	GCF_000769115.1	NCBI	NCBI	oral	7	United Kingdom	Europe	Dog	8	NA	isolate	none	P. canoris
GCF_000769135.1_ASM76913v1_genomic	GCF_000769135.1	NA	NA	NA	1983480	95.83	0.1	99.9	0.08	GCF_000769135.1	NCBI	NCBI	oral	7	United Kingdom	Europe	Dog	35	NA	isolate	none	P. gingiviDog
GCF_000769385.1_ASM76938v1_genomic	GCF_000769385.1	NA	NA	NA	2340299	99.92	0	99.99	0.18	GCF_000769385.1	NCBI	NCBI	oral	7	United Kingdom	Europe	Dog	37	NA	isolate	none	P. gulae
GCF_000769475.1_ASM76947v1_genomic	GCF_000769475.1	NA	NA	NA	2252877	99.92	0.63	99.98	0.15	GCF_000769475.1	NCBI	NCBI	oral	7	United Kingdom	Europe	Dog	37	NA	isolate	none	P. gulae
GCF_000971515.1_ASM97151v1_genomic	GCF_000971515.1	NA	NA	NA	2373804	99.92	0.31	99.99	0.09	GCF_000971515.1	NCBI	NCBI	oral	7	United Kingdom	Europe	Dog	37	NA	isolate	none	P. gulae
GCF_001263815.1_ASM126381v1_genomic	GCF_001263815.1	NA	NA	NA	2367029	99.92	0	99.99	0.03	GCF_001263815.1	NCBI	NCBI	PQ	7	USA	North America	Human	38	1	isolate	P. gingivalis	P. gingivalis
GCF_001274615.1_ASM127461v1_genomic	GCF_001274615.1	NA	NA	NA	2372492	99.92	0	99.99	0.04	GCF_001274615.1	NCBI	NCBI	PQ	7	USA	North America	Human	38	1	isolate	P. gingivalis	P. gingivalis
GCF_001297745.1_ASM129774v1_genomic	GCF_001297745.1	NA	NA	NA	2229994	99.45	0	99.96	0.04	GCF_001297745.1	NCBI	NCBI	unknown	7	none	Asia	Human	38	1	isolate	P. gingivalis	P. gingivalis
GCF_001314265.1_ASM131426v1_genomic	GCF_001314265.1	NA	NA	NA	2378872	99.82	0	99.94	0.11	GCF_001314265.1	NCBI	NCBI	PQ	7	USA	North America	Human	38	1	isolate	P. gingivalis	P. gingivalis
GCF_001444325.1_ASM144432v1_genomic	GCF_001444325.1	NA	NA	NA	2249024	99.61	0	99.8	0.56	GCF_001444325.1	NCBI	NCBI	unknown	7	USA	North America	Human	38	1	isolate	P. gingivalis	P. gingivalis
GCF_001553215.1_ASM155321v1_genomic	GCF_001553215.1	NA	NA	NA	2355383	98.87	0	99.96	0.03	GCF_001553215.1	NCBI	NCBI	vagina	7	none	North America	Human	53	4	isolate	P. pasteri	P. pasteri
GCF_001553795.1_ASM155379v1_genomic	GCF_001553795.1	NA	NA	NA	2373453	99.92	0	100	0.04	GCF_001553795.1	NCBI	NCBI	oral	7	USA	North America	Human	38	1	isolate	P. gingivalis	P. gingivalis
GCF_002204455.1_ASM220445v1_genomic	GCF_002204455.1	NA	NA	NA	2394377	99.92	0.16	99.99	0.03	GCF_002204455.1	NCBI	NCBI	PQ	7	South Korea	Asia	Human	38	1	isolate	P. gingivalis	P. gingivalis
GCF_002206065.1_SJD5_genomic	GCF_002206065.1	NA	NA	NA	2275493	99.92	0.31	99.99	0.01	GCF_002206065.1	NCBI	NCBI	PQ	7	China	Asia	Human	38	1	isolate	P. gingivalis	P. gingivalis
GCF_002206085.1_SJD4_genomic	GCF_002206085.1	NA	NA	NA	2249706	99.92	0	100	0.04	GCF_002206085.1	NCBI	NCBI	PQ	7	China	Asia	Human	38	1	isolate	P. gingivalis	P. gingivalis
GCF_002206105.1_SJD11_genomic	GCF_002206105.1	NA	NA	NA	2298088	99.92	0.16	99.99	0.03	GCF_002206105.1	NCBI	NCBI	PQ	7	China	Asia	Human	38	1	isolate	P. gingivalis	P. gingivalis
GCF_002208045.1_SJD12_genomic	GCF_002208045.1	NA	NA	NA	2264936	99.61	0	99.98	0.03	GCF_002208045.1	NCBI	NCBI	PQ	7	China	Asia	Human	38	1	isolate	P. gingivalis	P. gingivalis
GCF_002529125.1_ASM252912v1_genomic	GCF_002529125.1	NA	NA	NA	2367137	99.92	0.31	99.99	0.07	GCF_002529125.1	NCBI	NCBI	PQ	7	United Kingdom	Europe	Human	38	1	isolate	P. gingivalis	P. gingivalis
GCF_002529145.1_ASM252914v1_genomic	GCF_002529145.1	NA	NA	NA	2334097	99.92	0.31	99.99	0.64	GCF_002529145.1	NCBI	NCBI	PQ	7	United Kingdom	Europe	Human	38	1	isolate	P. gingivalis	P. gingivalis
GCF_002529155.1_ASM252915v1_genomic	GCF_002529155.1	NA	NA	NA	2377665	99.92	0	99.99	0.03	GCF_002529155.1	NCBI	NCBI	PQ	7	United Kingdom	Europe	Human	38	1	isolate	P. gingivalis	P. gingivalis
GCF_002529185.1_ASM252918v1_genomic	GCF_002529185.1	NA	NA	NA	2314500	99.76	0.1	99.99	0.05	GCF_002529185.1	NCBI	NCBI	PQ	7	United Kingdom	Europe	Human	38	1	isolate	P. gingivalis	P. gingivalis
GCF_002529205.1_ASM252920v1_genomic	GCF_002529205.1	NA	NA	NA	2307097	99.92	0.31	99.99	0.04	GCF_002529205.1	NCBI	NCBI	PQ	7	United Kingdom	Europe	Human	38	1	isolate	P. gingivalis	P. gingivalis
GCF_002529215.1_ASM252921v1_genomic	GCF_002529215.1	NA	NA	NA	2478925	99.54	0.84	99.99	0.95	GCF_002529215.1	NCBI	NCBI	PQ	7	United Kingdom	Europe	Human	38	1	isolate	P. gingivalis	P. gingivalis
GCF_002529235.1_ASM252923v1_genomic	GCF_002529235.1	NA	NA	NA	2218119	99.92	0.47	100	0.07	GCF_002529235.1	NCBI	NCBI	PQ	7	United Kingdom	Europe	Human	38	1	isolate	P. gingivalis	P. gingivalis
GCF_002529285.1_ASM252928v1_genomic	GCF_002529285.1	NA	NA	NA	2319756	99.92	0.16	99.97	0.07	GCF_002529285.1	NCBI	NCBI	PQ	7	United Kingdom	Europe	Human	38	1	isolate	P. gingivalis	P. gingivalis
GCF_002529345.1_ASM252934v1_genomic	GCF_002529345.1	NA	NA	NA	2314846	99.92	0.31	99.99	0.04	GCF_002529345.1	NCBI	NCBI	PQ	7	United Kingdom	Europe	Human	38	1	isolate	P. gingivalis	P. gingivalis
GCF_002529355.1_ASM252935v1_genomic	GCF_002529355.1	NA	NA	NA	2402406	99.92	0	100	0.02	GCF_002529355.1	NCBI	NCBI	PQ	7	United Kingdom	Europe	Human	38	1	isolate	P. gingivalis	P. gingivalis
GCF_002529365.1_ASM252936v1_genomic	GCF_002529365.1	NA	NA	NA	2293608	99.92	0.63	99.99	0.02	GCF_002529365.1	NCBI	NCBI	PQ	7	United Kingdom	Europe	Human	38	1	isolate	P. gingivalis	P. gingivalis
GCF_002529375.1_ASM252937v1_genomic	GCF_002529375.1	NA	NA	NA	2250271	99.92	0	100	0.04	GCF_002529375.1	NCBI	NCBI	PQ	7	United Kingdom	Europe	Human	38	1	isolate	P. gingivalis	P. gingivalis
GCF_002529425.1_ASM252942v1_genomic	GCF_002529425.1	NA	NA	NA	2333958	99.92	0	99.99	0.03	GCF_002529425.1	NCBI	NCBI	PQ	7	United Kingdom	Europe	Human	38	1	isolate	P. gingivalis	P. gingivalis
GCF_002753935.1_ASM275393v1_genomic	GCF_002753935.1	NA	NA	NA	2359159	99.92	0.31	99.99	0.1	GCF_002753935.1	NCBI	NCBI	PQ	7	Korea	Asia	Human	38	1	isolate	P. gingivalis	P. gingivalis
GCF_002753955.1_ASM275395v1_genomic	GCF_002753955.1	NA	NA	NA	2469365	99.92	0	99.99	0.23	GCF_002753955.1	NCBI	NCBI	PQ	7	Korea	Asia	Human	38	1	isolate	P. gingivalis	P. gingivalis
GCF_002753975.1_ASM275397v1_genomic	GCF_002753975.1	NA	NA	NA	2478317	99.92	0	99.99	0.14	GCF_002753975.1	NCBI	NCBI	PQ	7	Korea	Asia	Human	38	1	isolate	P. gingivalis	P. gingivalis
GCF_002754015.1_ASM275401v1_genomic	GCF_002754015.1	NA	NA	NA	2374087	99.92	0	99.99	0.03	GCF_002754015.1	NCBI	NCBI	PQ	7	Korea	Asia	Human	38	1	isolate	P. gingivalis	P. gingivalis
GCF_002754035.1_ASM275403v1_genomic	GCF_002754035.1	NA	NA	NA	2353912	99.92	0	99.99	0.11	GCF_002754035.1	NCBI	NCBI	PQ	7	Korea	Asia	Human	38	1	isolate	P. gingivalis	P. gingivalis
GCF_002754055.1_ASM275405v1_genomic	GCF_002754055.1	NA	NA	NA	2463791	99.61	0.31	99.99	0.03	GCF_002754055.1	NCBI	NCBI	PQ	7	Korea	Asia	Human	38	1	isolate	P. gingivalis	P. gingivalis
GCF_002754075.1_ASM275407v1_genomic	GCF_002754075.1	NA	NA	NA	2482917	99.92	0	99.99	0.06	GCF_002754075.1	NCBI	NCBI	PQ	7	Korea	Asia	Human	38	1	isolate	P. gingivalis	P. gingivalis
GCF_002754095.1_ASM275409v1_genomic	GCF_002754095.1	NA	NA	NA	2353520	99.92	0	99.99	0.03	GCF_002754095.1	NCBI	NCBI	PQ	7	Korea	Asia	Human	38	1	isolate	P. gingivalis	P. gingivalis
GCF_002754115.1_ASM275411v1_genomic	GCF_002754115.1	NA	NA	NA	2476166	99.92	0	99.99	0.07	GCF_002754115.1	NCBI	NCBI	PQ	7	Korea	Asia	Human	38	1	isolate	P. gingivalis	P. gingivalis
GCF_002754135.1_ASM275413v1_genomic	GCF_002754135.1	NA	NA	NA	2410673	99.92	0.31	100	1.13	GCF_002754135.1	NCBI	NCBI	PQ	7	Korea	Asia	Human	38	1	isolate	P. gingivalis	P. gingivalis
GCF_002754155.1_ASM275415v1_genomic	GCF_002754155.1	NA	NA	NA	2254720	99.92	0	99.99	0.09	GCF_002754155.1	NCBI	NCBI	PQ	7	Korea	Asia	Human	38	1	isolate	P. gingivalis	P. gingivalis
GCF_002892555.1_ASM289255v1_genomic	GCF_002892555.1	NA	NA	NA	2334880	99.92	0.31	99.99	0.11	GCF_002892555.1	NCBI	NCBI	PQ	7	none	Europe	Human	38	1	isolate	P. gingivalis	P. gingivalis
GCF_002892575.1_ASM289257v1_genomic	GCF_002892575.1	NA	NA	NA	2379874	99.92	0	99.98	0.13	GCF_002892575.1	NCBI	NCBI	PQ	7	none	Europe	Human	38	1	isolate	P. gingivalis	P. gingivalis
GCF_002892595.1_ASM289259v1_genomic	GCF_002892595.1	NA	NA	NA	2343999	99.92	0	99.98	0.04	GCF_002892595.1	NCBI	NCBI	unknown	7	none	Europe	Human	38	1	isolate	P. gingivalis	P. gingivalis
GCF_003862255.1_ASM386225v1_genomic	GCF_003862255.1	NA	NA	NA	2325530	99.92	0	99.99	0.04	GCF_003862255.1	NCBI	NCBI	unknown	7	Japan	Asia	Human	38	1	isolate	P. gingivalis	P. gingivalis
GCF_004214925.1_ASM421492v1_genomic	GCF_004214925.1	NA	NA	NA	2311066	99.92	0.47	99.99	0.02	GCF_004214925.1	NCBI	NCBI	PQ	7	Chile	South America	Human	38	1	isolate	P. gingivalis	P. gingivalis
GCF_004214945.1_ASM421494v1_genomic	GCF_004214945.1	NA	NA	NA	2251246	99.92	0	100	0.03	GCF_004214945.1	NCBI	NCBI	PQ	7	Chile	South America	Human	38	1	isolate	P. gingivalis	P. gingivalis
GCF_014647755.1_ASM1464775v1_genomic	GCF_014647755.1	NA	NA	NA	2166795	98.87	0	99.89	0.09	GCF_014647755.1	NCBI	NCBI	unknown	7	none	unknown	Human	53	4	isolate	P. pasteri	P. pasteri
GCF_018127745.1_ASM1812774v1_genomic	GCF_018127745.1	NA	NA	NA	2180921	97.08	0.47	98.96	0.16	GCF_018127745.1	NCBI	NCBI	oral	7	Finland	Europe	Human	45	NA	isolate	none	Porphyromonas sp. oral taxon 275
GCF_018141745.1_ASM1814174v1_genomic	GCF_018141745.1	NA	NA	NA	2411481	99.92	0	100	0.01	GCF_018141745.1	NCBI	NCBI	PQ	7	China	Asia	Human	38	1	isolate	P. gingivalis	P. gingivalis
GCF_018141765.1_ASM1814176v1_genomic	GCF_018141765.1	NA	NA	NA	2411440	99.92	0	100	0.01	GCF_018141765.1	NCBI	NCBI	PQ	7	China	Asia	Human	38	1	isolate	P. gingivalis	P. gingivalis
GCF_018141805.1_ASM1814180v1_genomic	GCF_018141805.1	NA	NA	NA	2375739	99.92	0	99.99	0.04	GCF_018141805.1	NCBI	NCBI	unknown	7	China	Asia	Human	38	1	isolate	P. gingivalis	P. gingivalis
GCF_020097375.1_ASM2009737v1_genomic	GCF_020097375.1	NA	NA	NA	2102930	99.61	0	98.95	0.16	GCF_020097375.1	NCBI	NCBI	unknown	7	Germany	Europe	Human	14	NA	isolate	none	P. endodontalis
GCF_021406605.1_ASM2140660v1_genomic	GCF_021406605.1	NA	NA	NA	2366674	99.92	0.63	99.99	0.46	GCF_021406605.1	NCBI	NCBI	oral	7	Japan	Asia	Human	38	1	isolate	P. gingivalis	P. gingivalis
GCF_021406625.1_ASM2140662v1_genomic	GCF_021406625.1	NA	NA	NA	2332868	99.92	0	99.99	0.3	GCF_021406625.1	NCBI	NCBI	oral	7	Japan	Asia	Human	38	1	isolate	P. gingivalis	P. gingivalis
GCF_021406645.1_ASM2140664v1_genomic	GCF_021406645.1	NA	NA	NA	2265994	99.92	0	99.99	0.25	GCF_021406645.1	NCBI	NCBI	oral	7	Japan	Asia	Human	38	1	isolate	P. gingivalis	P. gingivalis
GCF_021406655.1_ASM2140665v1_genomic	GCF_021406655.1	NA	NA	NA	2382938	99.92	0	100	0.31	GCF_021406655.1	NCBI	NCBI	oral	7	Japan	Asia	Human	38	1	isolate	P. gingivalis	P. gingivalis
GCF_021406685.1_ASM2140668v1_genomic	GCF_021406685.1	NA	NA	NA	2253658	99.92	0	100	0.27	GCF_021406685.1	NCBI	NCBI	oral	7	Japan	Asia	Human	38	1	isolate	P. gingivalis	P. gingivalis
GCF_021406705.1_ASM2140670v1_genomic	GCF_021406705.1	NA	NA	NA	2395514	99.92	0	100	0.23	GCF_021406705.1	NCBI	NCBI	oral	7	Japan	Asia	Human	38	1	isolate	P. gingivalis	P. gingivalis
GCF_021406725.1_ASM2140672v1_genomic	GCF_021406725.1	NA	NA	NA	2424555	99.92	0	99.99	0.33	GCF_021406725.1	NCBI	NCBI	oral	7	Japan	Asia	Human	38	1	isolate	P. gingivalis	P. gingivalis
GCF_021406735.1_ASM2140673v1_genomic	GCF_021406735.1	NA	NA	NA	2247019	99.92	0	99.99	0.28	GCF_021406735.1	NCBI	NCBI	oral	7	Japan	Asia	Human	38	1	isolate	P. gingivalis	P. gingivalis
GCF_021406745.1_ASM2140674v1_genomic	GCF_021406745.1	NA	NA	NA	2282399	99.92	0	100	0.3	GCF_021406745.1	NCBI	NCBI	oral	7	Japan	Asia	Human	38	1	isolate	P. gingivalis	P. gingivalis
GCF_021406785.1_ASM2140678v1_genomic	GCF_021406785.1	NA	NA	NA	2331307	99.92	0	100	0.32	GCF_021406785.1	NCBI	NCBI	oral	7	Japan	Asia	Human	38	1	isolate	P. gingivalis	P. gingivalis
GCF_021406795.1_ASM2140679v1_genomic	GCF_021406795.1	NA	NA	NA	2440602	99.92	0	99.99	0.06	GCF_021406795.1	NCBI	NCBI	oral	7	Japan	Asia	Human	38	1	isolate	P. gingivalis	P. gingivalis
GCF_021406845.1_ASM2140684v1_genomic	GCF_021406845.1	NA	NA	NA	2333098	99.92	0.31	100	0.45	GCF_021406845.1	NCBI	NCBI	oral	7	Japan	Asia	Human	38	1	isolate	P. gingivalis	P. gingivalis
GCF_023822425.1_ASM2382242v1_genomic	GCF_023822425.1	NA	NA	NA	2345841	99.92	0	99.99	0.04	GCF_023822425.1	NCBI	NCBI	unknown	7	Germany	Europe	Human	38	1	isolate	P. gingivalis	P. gingivalis
GCF_023822445.1_ASM2382244v1_genomic	GCF_023822445.1	NA	NA	NA	2333418	99.61	0	99.99	0.04	GCF_023822445.1	NCBI	NCBI	environmental	7	United Kingdom	Europe	unknown	38	1	isolate	P. gingivalis	P. gingivalis
GCF_023822465.1_ASM2382246v1_genomic	GCF_023822465.1	NA	NA	NA	2332345	99.61	0	99.99	0.04	GCF_023822465.1	NCBI	NCBI	environmental	7	United Kingdom	Europe	unknown	38	1	isolate	P. gingivalis	P. gingivalis
GCF_900157215.1_Strain_3-3_genomic	GCF_900157215.1	NA	NA	NA	2312663	99.61	0	99.98	0.04	GCF_900157215.1	NCBI	NCBI	PQ	7	none	North America	Human	38	1	isolate	P. gingivalis	P. gingivalis
GCF_900157225.1_7BTORR_genomic	GCF_900157225.1	NA	NA	NA	2248982	99.92	0	99.96	0.02	GCF_900157225.1	NCBI	NCBI	PQ	7	none	North America	Human	38	1	isolate	P. gingivalis	P. gingivalis
GCF_900157235.1_YH522_genomic	GCF_900157235.1	NA	NA	NA	2257351	99.76	0	99.99	0.02	GCF_900157235.1	NCBI	NCBI	unknown	7	none	unknown	Human	38	1	isolate	P. gingivalis	P. gingivalis
GCF_900157245.1_15-9_genomic	GCF_900157245.1	NA	NA	NA	2252483	99.86	0	99.98	0.04	GCF_900157245.1	NCBI	NCBI	PQ	7	none	Europe	Human	38	1	isolate	P. gingivalis	P. gingivalis
GCF_900157255.1_ATCC49417_genomic	GCF_900157255.1	NA	NA	NA	2424225	98.8	0.08	99.96	0.08	GCF_900157255.1	NCBI	NCBI	PQ	7	none	North America	Human	38	1	isolate	P. gingivalis	P. gingivalis
GCF_900157265.1_A7A1-28_genomic	GCF_900157265.1	NA	NA	NA	2222676	99.92	0	99.98	0.03	GCF_900157265.1	NCBI	NCBI	PQ	7	none	North America	Human	38	1	isolate	P. gingivalis	P. gingivalis
GCF_900157275.1_84-3_genomic	GCF_900157275.1	NA	NA	NA	2325183	99.29	0	99.98	0.06	GCF_900157275.1	NCBI	NCBI	PQ	7	none	Africa	Human	38	1	isolate	P. gingivalis	P. gingivalis
GCF_900157285.1_13-1_genomic	GCF_900157285.1	NA	NA	NA	2341110	99.92	0	99.98	0.03	GCF_900157285.1	NCBI	NCBI	PQ	7	none	Africa	Human	38	1	isolate	P. gingivalis	P. gingivalis
GCF_900157295.1_11A_genomic	GCF_900157295.1	NA	NA	NA	2304118	99.92	0	99.99	0.06	GCF_900157295.1	NCBI	NCBI	PQ	7	none	Europe	Human	38	1	isolate	P. gingivalis	P. gingivalis
GCF_900157325.1_3A1_genomic	GCF_900157325.1	NA	NA	NA	2343280	99.92	0	99.99	0.12	GCF_900157325.1	NCBI	NCBI	PQ	7	none	Europe	Human	38	1	isolate	P. gingivalis	P. gingivalis
GCF_900157345.1_AFR-5B1_genomic	GCF_900157345.1	NA	NA	NA	2290524	99.54	0	99.99	0.09	GCF_900157345.1	NCBI	NCBI	PQ	7	none	Africa	Human	38	1	isolate	P. gingivalis	P. gingivalis
GCF_900167225.1_IMG-taxon_2585428092_annotated_assembly_genomic	GCF_900167225.1	NA	NA	NA	2046131	99.45	0	99.91	0.24	GCF_900167225.1	NCBI	NCBI	unknown	7	none	unknown	Human	34	NA	isolate	none	P. crevioriDog
GCF_900167355.1_IMG-taxon_2585428082_annotated_assembly_genomic	GCF_900167355.1	NA	NA	NA	2368143	99.21	0.08	99.98	0.09	GCF_900167355.1	NCBI	NCBI	unknown	7	none	unknown	Human	6	NA	isolate	none	P. cangingivalis
GCF_900454765.1_57530_F01_genomic	GCF_900454765.1	NA	NA	NA	2449807	99.92	0.94	99.81	0.73	GCF_900454765.1	NCBI	NCBI	unknown	7	none	unknown	Human	33	NA	isolate	none	P. macacae
GCF_900454815.1_52278_C01_genomic	GCF_900454815.1	NA	NA	NA	2111739	99.61	0	97.85	0.26	GCF_900454815.1	NCBI	NCBI	unknown	7	none	unknown	Human	14	NA	isolate	none	P. endodontalis
GCF_900454825.1_53550_G01_genomic	GCF_900454825.1	NA	NA	NA	2328809	99.92	1.78	98.68	0.73	GCF_900454825.1	NCBI	NCBI	unknown	7	none	unknown	Human	33	NA	isolate	none	P. macacae
GCF_900454945.1_57948_F01_genomic	GCF_900454945.1	NA	NA	NA	2420066	99.21	0.86	99.95	0.16	GCF_900454945.1	NCBI	NCBI	unknown	7	none	unknown	Human	6	NA	isolate	none	P. cangingivalis
GCF_900476255.1_53750_A02_genomic	GCF_900476255.1	NA	NA	NA	2133352	99.45	0	99.89	0.22	GCF_900476255.1	NCBI	NCBI	PQ	7	none	unknown	Human	34	NA	isolate	none	P. crevioriDog
GCF_900638305.1_57043_C01_genomic	GCF_900638305.1	NA	NA	NA	2404857	98.9	0.08	99.97	0.35	GCF_900638305.1	NCBI	NCBI	stool	7	none	unknown	Dog	6	NA	isolate	none	P. cangingivalis
GCF_943169685.1_Porphyromonas_sp._bobii-EMRHCC_6C_genomic	GCF_943169685.1	NA	NA	NA	2279746	98.87	0	99.89	0.17	GCF_943169685.1	NCBI	NCBI	unknown	7	none	unknown	Human	53	4	isolate	P. pasteri	P. pasteri
GWHAPMD00000000	NA	Zhu2022	10.1016/j.gpb.2021.05.001	NA	1987380	71.71	3.45	88.89	1.37	RDPYD18088826	Zhu2022	Zhu2022	SL	7	China	Asia	Human	63	NA	MAG	none	unnamed
GWHAPMF00000000	NA	Zhu2022	10.1016/j.gpb.2021.05.001	NA	1759172	88.41	0.79	79.54	0.28	RDPYD18088826	Zhu2022	Zhu2022	SL	7	China	Asia	Human	36	NA	MAG	none	unnamed
GWHAPNA00000000	NA	Zhu2022	10.1016/j.gpb.2021.05.001	NA	1325457	55.17	5.17	56.65	5.85	RDPYD18088916	Zhu2022	Zhu2022	TN	7	China	Asia	Human	50	NA	MAG	none	unnamed
GWHAPNL00000000	NA	Zhu2022	10.1016/j.gpb.2021.05.001	NA	1180312	67.4	5.17	62.39	2026-03-03	RDPYD18088963	Zhu2022	Zhu2022	SL	7	China	Asia	Human	29	NA	MAG	none	unnamed
GWHAPRJ00000000	NA	Zhu2022	10.1016/j.gpb.2021.05.001	NA	2361125	90.5	5.16	89.51	2026-01-06	RDPYD18189950	Zhu2022	Zhu2022	SL	7	China	Asia	Human	41	NA	MAG	none	unnamed
GWHAPSO00000000	NA	Zhu2022	10.1016/j.gpb.2021.05.001	NA	1944626	95.99	0	94.9	0.02	RDPYD18300059	Zhu2022	Zhu2022	SL	7	China	Asia	Human	1	NA	MAG	none	unnamed
GWHAPTU00000000	NA	Zhu2022	10.1016/j.gpb.2021.05.001	NA	2335971	92.57	2026-02-08	89.69	6.96	RSZYD18078020	Zhu2022	Zhu2022	SL	7	China	Asia	Human	40	NA	MAG	none	unnamed
GWHAPUF00000000	NA	Zhu2022	10.1016/j.gpb.2021.05.001	NA	1991677	91.61	7.92	91.43	7.38	RSZYD18078111	Zhu2022	Zhu2022	SL	7	China	Asia	Human	46	NA	MAG	none	Porphyromonadaceae bacterium
GWHAPUT00000000	NA	Zhu2022	10.1016/j.gpb.2021.05.001	NA	2115247	89.9	9.43	89.6	3.52	RSZYD18078219	Zhu2022	Zhu2022	SL	7	China	Asia	Human	1	NA	MAG	none	unnamed
GWHAPVV00000000	NA	Zhu2022	10.1016/j.gpb.2021.05.001	NA	2445578	98.16	8.48	95.74	2026-04-09	RSZYD18078554	Zhu2022	Zhu2022	SL	7	China	Asia	Human	53	4	MAG	P. pasteri	P. pasteri
GWHAPWI00000000	NA	Zhu2022	10.1016/j.gpb.2021.05.001	NA	2153029	96.62	8.39	92.02	9.21	RSZYD18078632	Zhu2022	Zhu2022	SL	7	China	Asia	Human	14	NA	MAG	none	P. endodontalis
GWHAPYC00000000	NA	Zhu2022	10.1016/j.gpb.2021.05.001	NA	2109854	99.61	4.87	97.38	2.44	RSZYD18187249	Zhu2022	Zhu2022	SL	7	China	Asia	Human	26	NA	MAG	none	unnamed
GWHAPZA00000000	NA	Zhu2022	10.1016/j.gpb.2021.05.001	NA	1971927	81.76	6.29	81.08	2026-06-05	RSZYD18187344	Zhu2022	Zhu2022	SL	7	China	Asia	Human	53	4	MAG	P. pasteri	P. pasteri
GWHAPZE00000000	NA	Zhu2022	10.1016/j.gpb.2021.05.001	NA	2156284	96.45	3.14	99.81	1.77	RSZYD18187361	Zhu2022	Zhu2022	SL	7	China	Asia	Human	44	NA	MAG	none	unnamed
GWHAPZZ00000000	NA	Zhu2022	10.1016/j.gpb.2021.05.001	NA	1369997	54.2	0.73	56.37	0.14	RSZYD18187537	Zhu2022	Zhu2022	SL	7	China	Asia	Human	43	NA	MAG	none	unnamed
GWHAQCX00000000	NA	Zhu2022	10.1016/j.gpb.2021.05.001	NA	1162611	66.12	0	58.98	0.04	RDPYD18079676	Zhu2022	Zhu2022	TN	7	China	Asia	Human	18	NA	MAG	none	unnamed
GWHAQDH00000000	NA	Zhu2022	10.1016/j.gpb.2021.05.001	NA	1211053	63.5	1.84	60.19	2026-04-04	RDPYD18088779	Zhu2022	Zhu2022	SL	7	China	Asia	Human	22	NA	MAG	none	unnamed
GWHAQDI00000000	NA	Zhu2022	10.1016/j.gpb.2021.05.001	NA	1207547	67.53	2.52	64.15	0.47	RDPYD18088781	Zhu2022	Zhu2022	SL	7	China	Asia	Human	19	NA	MAG	none	unnamed
GWHAQEE00000000	NA	Zhu2022	10.1016/j.gpb.2021.05.001	NA	929539	50.87	0.94	46.26	0.83	RDPYD18088835	Zhu2022	Zhu2022	SL	7	China	Asia	Human	14	NA	MAG	none	P. endodontalis
GWHAQIU00000000	NA	Zhu2022	10.1016/j.gpb.2021.05.001	NA	1198545	51.72	2.28	49.75	4.31	RDPYD18089042	Zhu2022	Zhu2022	TN	7	China	Asia	Human	60	11	MAG	P. pasteri	P. pasteri
GWHAQOJ00000000	NA	Zhu2022	10.1016/j.gpb.2021.05.001	NA	1142636	55.17	1.72	61.06	2.33	RDPYD18189821	Zhu2022	Zhu2022	SL	7	China	Asia	Human	52	3	MAG	P. pasteri	P. pasteri
GWHAQOL00000000	NA	Zhu2022	10.1016/j.gpb.2021.05.001	NA	1551115	54.23	4.31	59.86	9.25	RDPYD18189826	Zhu2022	Zhu2022	SL	7	China	Asia	Human	56	7	MAG	P. pasteri	P. pasteri
GWHAQTX00000000	NA	Zhu2022	10.1016/j.gpb.2021.05.001	NA	1889742	58.62	2026-09-06	66.13	11.39	RDPYD18300086	Zhu2022	Zhu2022	SL	7	China	Asia	Human	54	5	MAG	P. pasteri	P. pasteri
GWHAQWY00000000	NA	Zhu2022	10.1016/j.gpb.2021.05.001	NA	980025	54.8	1.26	51.53	0.43	RDPYD18300348	Zhu2022	Zhu2022	SL	7	China	Asia	Human	27	NA	MAG	none	unnamed
GWHAQXJ00000000	NA	Zhu2022	10.1016/j.gpb.2021.05.001	NA	809575	52.59	3.45	37.14	2026-01-01	RDPYD18300376	Zhu2022	Zhu2022	SL	7	China	Asia	Human	25	NA	MAG	none	unnamed
GWHAQXK00000000	NA	Zhu2022	10.1016/j.gpb.2021.05.001	NA	1314386	62.38	3.45	66.35	2026-04-03	RDPYD18300377	Zhu2022	Zhu2022	SL	7	China	Asia	Human	21	NA	MAG	none	unnamed
GWHAREC00000000	NA	Zhu2022	10.1016/j.gpb.2021.05.001	NA	1161406	68.09	0	54.56	0.87	RSZYD18078502	Zhu2022	Zhu2022	SL	7	China	Asia	Human	12	NA	MAG	none	unnamed
GWHARGF00000000	NA	Zhu2022	10.1016/j.gpb.2021.05.001	NA	1042070	53.06	0	48.06	0.64	RSZYD18078635	Zhu2022	Zhu2022	SL	7	China	Asia	Human	13	NA	MAG	none	unnamed
GWHARGK00000000	NA	Zhu2022	10.1016/j.gpb.2021.05.001	NA	1189407	56.36	0	53.6	2026-07-01	RSZYD18078647	Zhu2022	Zhu2022	SL	7	China	Asia	Human	5	NA	MAG	none	unnamed
GWHARJV00000000	NA	Zhu2022	10.1016/j.gpb.2021.05.001	NA	1673747	68.79	0	80.8	0.22	RSZYD18088556	Zhu2022	Zhu2022	TN	7	China	Asia	Human	65	NA	MAG	none	unnamed
GWHAROU00000000	NA	Zhu2022	10.1016/j.gpb.2021.05.001	NA	1603544	51.1	2026-03-06	50.54	9.65	RSZYD18187273	Zhu2022	Zhu2022	SL	7	China	Asia	Human	61	12	MAG	P. pasteri	P. pasteri
GWHARPC00000000	NA	Zhu2022	10.1016/j.gpb.2021.05.001	NA	874458	51.29	0.04	42.8	0.58	RSZYD18187279	Zhu2022	Zhu2022	SL	7	China	Asia	Human	24	NA	MAG	none	unnamed
GWHARPW00000000	NA	Zhu2022	10.1016/j.gpb.2021.05.001	NA	940127	54.56	2026-08-01	50.51	0.9	RSZYD18187321	Zhu2022	Zhu2022	SL	7	China	Asia	Human	30	NA	MAG	none	unnamed
GWHARQJ00000000	NA	Zhu2022	10.1016/j.gpb.2021.05.001	NA	1292853	72.19	5.71	65.95	4.74	RSZYD18187351	Zhu2022	Zhu2022	SL	7	China	Asia	Human	16	NA	MAG	none	unnamed
GWHARSD00000000	NA	Zhu2022	10.1016/j.gpb.2021.05.001	NA	1542296	52.39	9.24	48.71	9.55	RSZYD18187498	Zhu2022	Zhu2022	SL	7	China	Asia	Human	62	13	MAG	P. pasteri	P. pasteri
GWHARSN00000000	NA	Zhu2022	10.1016/j.gpb.2021.05.001	NA	1012540	58.78	0	54.56	2.25	RSZYD18187520	Zhu2022	Zhu2022	SL	7	China	Asia	Human	28	NA	MAG	none	unnamed
GWHARTT00000000	NA	Zhu2022	10.1016/j.gpb.2021.05.001	NA	1188323	64.58	1.28	60.89	2.66	RSZYD18187617	Zhu2022	Zhu2022	SL	7	China	Asia	Human	20	NA	MAG	none	unnamed
GWHARUJ00000000	NA	Zhu2022	10.1016/j.gpb.2021.05.001	NA	1196271	52.01	9.43	46.22	6.61	RSZYD18187669	Zhu2022	Zhu2022	SL	7	China	Asia	Human	47	NA	MAG	none	unnamed
GWHARVG00000000	NA	Zhu2022	10.1016/j.gpb.2021.05.001	NA	1409645	65.28	5.17	66.62	6.32	RSZYD18187725	Zhu2022	Zhu2022	SL	7	China	Asia	Human	53	4	MAG	P. pasteri	P. pasteri
GWHARWG00000000	NA	Zhu2022	10.1016/j.gpb.2021.05.001	NA	1301804	67.71	3.74	65.16	2.54	RSZYD18187846	Zhu2022	Zhu2022	SL	7	China	Asia	Human	17	NA	MAG	none	unnamed
GWHARYG00000000	NA	Zhu2022	10.1016/j.gpb.2021.05.001	NA	1838140	50.17	3.45	59.68	2026-07-09	RSZYD18187973	Zhu2022	Zhu2022	SL	7	China	Asia	Human	42	NA	MAG	none	unnamed
HMP_2012__SRS011115__bin.20	NA	Pasolli2019	10.1016/j.cell.2019.01.001	NA	2146055	97.61530398	0.157232704	98.32	0.1	SRS011115	Passoli2019	HMP_2012	TN	7	USA	North America	Human	53	4	MAG	P. pasteri	P. pasteri
HMP_2012__SRS011126__bin.17	NA	Pasolli2019	10.1016/j.cell.2019.01.001	NA	1749778	90.37643359	0	91.46	0.55	SRS011126	Passoli2019	HMP_2012	PQ	7	USA	North America	Human	39	NA	MAG	none	P. catoniae
HMP_2012__SRS011126__bin.20	NA	Pasolli2019	10.1016/j.cell.2019.01.001	NA	1646636	59.81191223	1.724137931	74.59	0.43	SRS011126	Passoli2019	HMP_2012	PQ	7	USA	North America	Human	41	NA	MAG	none	unnamed
HMP_2012__SRS011126__bin.22	NA	Pasolli2019	10.1016/j.cell.2019.01.001	NA	1857049	91.75592283	1.257861635	83.35	0.41	SRS011126	Passoli2019	HMP_2012	PQ	7	USA	North America	Human	53	4	MAG	P. pasteri	P. pasteri
HMP_2012__SRS011140__bin.58	NA	Pasolli2019	10.1016/j.cell.2019.01.001	NA	1235867	63.90461216	1.41509434	61.25	0.84	SRS011140	Passoli2019	HMP_2012	TN	7	USA	North America	Human	53	4	MAG	P. pasteri	P. pasteri
HMP_2012__SRS011152__bin.27	NA	Pasolli2019	10.1016/j.cell.2019.01.001	NA	2197049	93.47792576	0.628930818	92.72	0.73	SRS011152	Passoli2019	HMP_2012	PQ	7	USA	North America	Human	41	NA	MAG	none	unnamed
HMP_2012__SRS011243__bin.5	NA	Pasolli2019	10.1016/j.cell.2019.01.001	NA	1891293	88.88888889	1.590825009	83.19	0.56	SRS011243	Passoli2019	HMP_2012	TN	7	USA	North America	Human	53	4	MAG	P. pasteri	P. pasteri
HMP_2012__SRS011247__bin.7	NA	Pasolli2019	10.1016/j.cell.2019.01.001	NA	2134468	96.13731656	0.733752621	89.83	0.71	SRS011247	Passoli2019	HMP_2012	BM	7	USA	North America	Human	53	4	MAG	P. pasteri	P. pasteri
HMP_2012__SRS011255__bin.17	NA	Pasolli2019	10.1016/j.cell.2019.01.001	NA	1841917	96.44376619	0.628930818	92.82	0.12	SRS011255	Passoli2019	HMP_2012	PQ	7	USA	North America	Human	14	NA	MAG	none	P. endodontalis
HMP_2012__SRS011255__bin.52	NA	Pasolli2019	10.1016/j.cell.2019.01.001	NA	1888458	93.19347898	0	92.87	0.09	SRS011255	Passoli2019	HMP_2012	PQ	7	USA	North America	Human	39	NA	MAG	none	P. catoniae
HMP_2012__SRS011306__bin.28	NA	Pasolli2019	10.1016/j.cell.2019.01.001	NA	2018301	95.23831545	0.314465409	94.61	0.24	SRS011306	Passoli2019	HMP_2012	TN	7	USA	North America	Human	53	4	MAG	P. pasteri	P. pasteri
HMP_2012__SRS011310__bin.2	NA	Pasolli2019	10.1016/j.cell.2019.01.001	NA	1752578	79.95283019	0.314465409	77.32	0	SRS011310	Passoli2019	HMP_2012	BM	7	USA	North America	Human	1	NA	MAG	none	unnamed
HMP_2012__SRS011310__bin.7	NA	Pasolli2019	10.1016/j.cell.2019.01.001	NA	1935465	93.40450182	0.314465409	89.03	2026-07-02	SRS011310	Passoli2019	HMP_2012	BM	7	USA	North America	Human	53	4	MAG	P. pasteri	P. pasteri
HMP_2012__SRS011343__bin.4	NA	Pasolli2019	10.1016/j.cell.2019.01.001	NA	1900351	87.98240746	2.51572327	90.14	3.13	SRS011343	Passoli2019	HMP_2012	PQ	7	USA	North America	Human	39	NA	MAG	none	P. catoniae
HMP_2012__SRS011343__bin.50	NA	Pasolli2019	10.1016/j.cell.2019.01.001	NA	2088744	88.09031226	1.100628931	87.31	0.44	SRS011343	Passoli2019	HMP_2012	PQ	7	USA	North America	Human	41	NA	MAG	none	unnamed
HMP_2012__SRS012279__bin.38	NA	Pasolli2019	10.1016/j.cell.2019.01.001	NA	1722720	77.80398323	0	75.72	0.13	SRS012279	Passoli2019	HMP_2012	TN	7	USA	North America	Human	53	4	MAG	P. pasteri	P. pasteri
HMP_2012__SRS012285__bin.16	NA	Pasolli2019	10.1016/j.cell.2019.01.001	NA	2096703	97.98428971	0	94.89	0.28	SRS012285	Passoli2019	HMP_2012	PQ	7	USA	North America	Human	53	4	MAG	P. pasteri	P. pasteri
HMP_2012__SRS012285__bin.17	NA	Pasolli2019	10.1016/j.cell.2019.01.001	NA	1477632	79.42179719	2.044025157	69.08	2.26	SRS012285	Passoli2019	HMP_2012	PQ	7	USA	North America	Human	45	NA	MAG	none	Porphyromonas sp. oral taxon 275
HMP_2012__SRS012285__bin.18	NA	Pasolli2019	10.1016/j.cell.2019.01.001	NA	1868176	93.97699994	0	92.06	0.07	SRS012285	Passoli2019	HMP_2012	PQ	7	USA	North America	Human	39	NA	MAG	none	P. catoniae
HMP_2012__SRS012285__bin.24	NA	Pasolli2019	10.1016/j.cell.2019.01.001	NA	1906412	92.61853533	0.864779874	83.9	0.18	SRS012285	Passoli2019	HMP_2012	PQ	7	USA	North America	Human	49	NA	MAG	none	Porphyromonas sp. oral taxon 278
HMP_2012__SRS013164__bin.2	NA	Pasolli2019	10.1016/j.cell.2019.01.001	NA	998515	50.64465409	2.568134172	67.45	0.55	SRS013164	Passoli2019	HMP_2012	TN	7	USA	North America	Human	53	4	MAG	P. pasteri	P. pasteri
HMP_2012__SRS013170__bin.25	NA	Pasolli2019	10.1016/j.cell.2019.01.001	NA	2056260	87.72619442	0.943396226	85.61	2026-11-02	SRS013170	Passoli2019	HMP_2012	PQ	7	USA	North America	Human	41	NA	MAG	none	unnamed
HMP_2012__SRS013170__bin.26	NA	Pasolli2019	10.1016/j.cell.2019.01.001	NA	1851560	90.69430652	1.886792453	92.81	2.77	SRS013170	Passoli2019	HMP_2012	PQ	7	USA	North America	Human	39	NA	MAG	none	P. catoniae
HMP_2012__SRS013533__bin.40	NA	Pasolli2019	10.1016/j.cell.2019.01.001	NA	2183034	93.52725367	0.157232704	98.89	0.02	SRS013533	Passoli2019	HMP_2012	PQ	7	USA	North America	Human	41	NA	MAG	none	unnamed
HMP_2012__SRS013705__bin.89	NA	Pasolli2019	10.1016/j.cell.2019.01.001	NA	1759238	79.31034483	0	84.71	0.31	SRS013705	Passoli2019	HMP_2012	TN	7	USA	North America	Human	53	4	MAG	P. pasteri	P. pasteri
HMP_2012__SRS013723__bin.10	NA	Pasolli2019	10.1016/j.cell.2019.01.001	NA	2140897	79.31034483	0	87.56	0.09	SRS013723	Passoli2019	HMP_2012	PQ	7	USA	North America	Human	41	NA	MAG	none	unnamed
HMP_2012__SRS013723__bin.58	NA	Pasolli2019	10.1016/j.cell.2019.01.001	NA	2134122	97.61530398	1.594788859	99.56	2026-01-01	SRS013723	Passoli2019	HMP_2012	PQ	7	USA	North America	Human	53	4	MAG	P. pasteri	P. pasteri
HMP_2012__SRS013836__bin.54	NA	Pasolli2019	10.1016/j.cell.2019.01.001	NA	1194171	55.3565703	1.257861635	50.81	0.37	SRS013836	Passoli2019	HMP_2012	PQ	7	USA	North America	Human	49	NA	MAG	none	Porphyromonas sp. oral taxon 278
HMP_2012__SRS013879__bin.10	NA	Pasolli2019	10.1016/j.cell.2019.01.001	NA	1730729	70.68965517	0	82.05	0.36	SRS013879	Passoli2019	HMP_2012	TN	7	USA	North America	Human	53	4	MAG	P. pasteri	P. pasteri
HMP_2012__SRS013881__bin.5	NA	Pasolli2019	10.1016/j.cell.2019.01.001	NA	2154882	98.71593291	1.100628931	99.86	0.9	SRS013881	Passoli2019	HMP_2012	BM	7	USA	North America	Human	53	4	MAG	P. pasteri	P. pasteri
HMP_2012__SRS013942__bin.12	NA	Pasolli2019	10.1016/j.cell.2019.01.001	NA	1054260	50.24410824	0.943396226	54.99	0.36	SRS013942	Passoli2019	HMP_2012	SL	7	USA	North America	Human	53	4	MAG	P. pasteri	P. pasteri
HMP_2012__SRS013945__bin.19	NA	Pasolli2019	10.1016/j.cell.2019.01.001	NA	1463796	72.96911813	0.984356007	78.15	2026-08-02	SRS013945	Passoli2019	HMP_2012	BM	7	USA	North America	Human	53	4	MAG	P. pasteri	P. pasteri
HMP_2012__SRS013946__bin.31	NA	Pasolli2019	10.1016/j.cell.2019.01.001	NA	1470605	68.96551724	0	80.18	0.18	SRS013946	Passoli2019	HMP_2012	KG	7	USA	North America	Human	1	NA	MAG	none	unnamed
HMP_2012__SRS013946__bin.8	NA	Pasolli2019	10.1016/j.cell.2019.01.001	NA	1983517	98.05308916	0	92.36	0.04	SRS013946	Passoli2019	HMP_2012	KG	7	USA	North America	Human	63	NA	MAG	none	unnamed
HMP_2012__SRS013949__bin.36	NA	Pasolli2019	10.1016/j.cell.2019.01.001	NA	1730409	82.98143157	1.179245283	83.72	0.78	SRS013949	Passoli2019	HMP_2012	PQ	7	USA	North America	Human	39	NA	MAG	none	P. catoniae
HMP_2012__SRS014124__bin.26	NA	Pasolli2019	10.1016/j.cell.2019.01.001	NA	1523633	81.89203354	0.471698113	89.47	0.57	SRS014124	Passoli2019	HMP_2012	TN	7	USA	North America	Human	53	4	MAG	P. pasteri	P. pasteri
HMP_2012__SRS014271__bin.6	NA	Pasolli2019	10.1016/j.cell.2019.01.001	NA	2114431	98.0870021	0	99.8	0.12	SRS014271	Passoli2019	HMP_2012	TN	7	USA	North America	Human	53	4	MAG	P. pasteri	P. pasteri
HMP_2012__SRS014473__bin.4	NA	Pasolli2019	10.1016/j.cell.2019.01.001	NA	1494041	65.98746082	0	77.62	0.94	SRS014473	Passoli2019	HMP_2012	KG	7	USA	North America	Human	1	NA	MAG	none	unnamed
HMP_2012__SRS014473__bin.8	NA	Pasolli2019	10.1016/j.cell.2019.01.001	NA	2005338	97.72012579	0.314465409	99.57	0.09	SRS014473	Passoli2019	HMP_2012	KG	7	USA	North America	Human	63	NA	MAG	none	unnamed
HMP_2012__SRS014476__bin.20	NA	Pasolli2019	10.1016/j.cell.2019.01.001	NA	1590433	85.03634688	0.864779874	80.54	0.36	SRS014476	Passoli2019	HMP_2012	PQ	7	USA	North America	Human	14	NA	MAG	none	P. endodontalis
HMP_2012__SRS014476__bin.38	NA	Pasolli2019	10.1016/j.cell.2019.01.001	NA	2186420	92.20649895	0.022461815	90.25	0.04	SRS014476	Passoli2019	HMP_2012	PQ	7	USA	North America	Human	40	NA	MAG	none	unnamed
HMP_2012__SRS014573__bin.38	NA	Pasolli2019	10.1016/j.cell.2019.01.001	NA	980883	54.46708464	0	43.17	2.19	SRS014573	Passoli2019	HMP_2012	TN	7	USA	North America	Human	26	NA	MAG	none	unnamed
HMP_2012__SRS014573__bin.70	NA	Pasolli2019	10.1016/j.cell.2019.01.001	NA	1607408	68.96551724	0	76.1	0.13	SRS014573	Passoli2019	HMP_2012	TN	7	USA	North America	Human	53	4	MAG	P. pasteri	P. pasteri
HMP_2012__SRS014578__bin.12	NA	Pasolli2019	10.1016/j.cell.2019.01.001	NA	1898241	67.24137931	1.724137931	82.79	2.65	SRS014578	Passoli2019	HMP_2012	PQ	7	USA	North America	Human	41	NA	MAG	none	unnamed
HMP_2012__SRS014578__bin.23	NA	Pasolli2019	10.1016/j.cell.2019.01.001	NA	1303934	65.15247608	2.432614555	65.39	3.92	SRS014578	Passoli2019	HMP_2012	PQ	7	USA	North America	Human	39	NA	MAG	none	P. catoniae
HMP_2012__SRS014690__bin.45	NA	Pasolli2019	10.1016/j.cell.2019.01.001	NA	1814341	88.1052868	0	86.99	0.04	SRS014690	Passoli2019	HMP_2012	PQ	7	USA	North America	Human	39	NA	MAG	none	P. catoniae
HMP_2012__SRS014691__bin.18	NA	Pasolli2019	10.1016/j.cell.2019.01.001	NA	1745462	93.56918239	0.314465409	83.85	0.77	SRS014691	Passoli2019	HMP_2012	PQ	7	USA	North America	Human	14	NA	MAG	none	P. endodontalis
HMP_2012__SRS014691__bin.2	NA	Pasolli2019	10.1016/j.cell.2019.01.001	NA	1556977	86.75878329	0.950134771	77.9	0.94	SRS014691	Passoli2019	HMP_2012	PQ	7	USA	North America	Human	10	NA	MAG	none	unnamed
HMP_2012__SRS014691__bin.4	NA	Pasolli2019	10.1016/j.cell.2019.01.001	NA	1084414	51.45917884	0.943396226	52.8	0.27	SRS014691	Passoli2019	HMP_2012	PQ	7	USA	North America	Human	39	NA	MAG	none	P. catoniae
HMP_2012__SRS014888__bin.49	NA	Pasolli2019	10.1016/j.cell.2019.01.001	NA	1908422	92.00733753	0	91.82	0.29	SRS014888	Passoli2019	HMP_2012	TN	7	USA	North America	Human	53	4	MAG	P. pasteri	P. pasteri
HMP_2012__SRS015044__bin.29	NA	Pasolli2019	10.1016/j.cell.2019.01.001	NA	1445714	70.51843445	0.471698113	68.64	0.07	SRS015044	Passoli2019	HMP_2012	PQ	7	USA	North America	Human	41	NA	MAG	none	unnamed
HMP_2012__SRS015044__bin.36	NA	Pasolli2019	10.1016/j.cell.2019.01.001	NA	1749840	88.13355531	1.92532988	87.59	2.69	SRS015044	Passoli2019	HMP_2012	PQ	7	USA	North America	Human	39	NA	MAG	none	P. catoniae
HMP_2012__SRS015044__bin.40	NA	Pasolli2019	10.1016/j.cell.2019.01.001	NA	2120581	97.66495642	0.314465409	95.28	2026-01-01	SRS015044	Passoli2019	HMP_2012	PQ	7	USA	North America	Human	53	4	MAG	P. pasteri	P. pasteri
HMP_2012__SRS015215__bin.21	NA	Pasolli2019	10.1016/j.cell.2019.01.001	NA	1713025	75.92530855	1.775804661	72.44	3.34	SRS015215	Passoli2019	HMP_2012	PQ	7	USA	North America	Human	53	4	MAG	P. pasteri	P. pasteri
HMP_2012__SRS015215__bin.8	NA	Pasolli2019	10.1016/j.cell.2019.01.001	NA	1401181	57.3638267	1.388888889	56.68	1.47	SRS015215	Passoli2019	HMP_2012	PQ	7	USA	North America	Human	41	NA	MAG	none	unnamed
HMP_2012__SRS015434__bin.66	NA	Pasolli2019	10.1016/j.cell.2019.01.001	NA	1618741	79.08805031	0.157232704	76.15	0.88	SRS015434	Passoli2019	HMP_2012	TN	7	USA	North America	Human	53	4	MAG	P. pasteri	P. pasteri
HMP_2012__SRS015436__bin.8	NA	Pasolli2019	10.1016/j.cell.2019.01.001	NA	1582888	68.96551724	0	84.43	0.12	SRS015436	Passoli2019	HMP_2012	BM	7	USA	North America	Human	1	NA	MAG	none	unnamed
HMP_2012__SRS015440__bin.41	NA	Pasolli2019	10.1016/j.cell.2019.01.001	NA	1330218	65.06813417	0	62	0.17	SRS015440	Passoli2019	HMP_2012	PQ	7	USA	North America	Human	53	4	MAG	P. pasteri	P. pasteri
HMP_2012__SRS015470__bin.42	NA	Pasolli2019	10.1016/j.cell.2019.01.001	NA	1161244	55.17241379	0	57.84	0.35	SRS015470	Passoli2019	HMP_2012	PQ	7	USA	North America	Human	53	4	MAG	P. pasteri	P. pasteri
HMP_2012__SRS015574__bin.2	NA	Pasolli2019	10.1016/j.cell.2019.01.001	NA	1895088	94.7327044	0.70754717	94.48	0.02	SRS015574	Passoli2019	HMP_2012	PQ	7	USA	North America	Human	39	NA	MAG	none	P. catoniae
HMP_2012__SRS015574__bin.38	NA	Pasolli2019	10.1016/j.cell.2019.01.001	NA	1258013	58.58050138	2.201257862	57.96	1.95	SRS015574	Passoli2019	HMP_2012	PQ	7	USA	North America	Human	53	4	MAG	P. pasteri	P. pasteri
HMP_2012__SRS015644__bin.42	NA	Pasolli2019	10.1016/j.cell.2019.01.001	NA	1724030	70.68965517	0	79.43	1.36	SRS015644	Passoli2019	HMP_2012	TN	7	USA	North America	Human	53	4	MAG	P. pasteri	P. pasteri
HMP_2012__SRS015650__bin.3	NA	Pasolli2019	10.1016/j.cell.2019.01.001	NA	1378457	74.13265637	2.358490566	67.63	0.53	SRS015650	Passoli2019	HMP_2012	PQ	7	USA	North America	Human	38	1	MAG	P. gingivalis	P. gingivalis
HMP_2012__SRS015755__bin.3	NA	Pasolli2019	10.1016/j.cell.2019.01.001	NA	2063586	95.4163178	0.314465409	93.14	0.24	SRS015755	Passoli2019	HMP_2012	PQ	7	USA	North America	Human	53	4	MAG	P. pasteri	P. pasteri
HMP_2012__SRS015762__bin.6	NA	Pasolli2019	10.1016/j.cell.2019.01.001	NA	1675197	83.45387841	0.628930818	82.3	0.39	SRS015762	Passoli2019	HMP_2012	TN	7	USA	North America	Human	53	4	MAG	P. pasteri	P. pasteri
HMP_2012__SRS015762__bin.93	NA	Pasolli2019	10.1016/j.cell.2019.01.001	NA	1906957	99.60691824	0	96.42	0.03	SRS015762	Passoli2019	HMP_2012	TN	7	USA	North America	Human	26	NA	MAG	none	unnamed
HMP_2012__SRS015797__bin.27	NA	Pasolli2019	10.1016/j.cell.2019.01.001	NA	1340634	56.89655172	0	58.59	0.87	SRS015797	Passoli2019	HMP_2012	TN	7	USA	North America	Human	53	4	MAG	P. pasteri	P. pasteri
HMP_2012__SRS015803__bin.9	NA	Pasolli2019	10.1016/j.cell.2019.01.001	NA	1644519	80.87815729	0.786163522	81.28	3.33	SRS015803	Passoli2019	HMP_2012	PQ	7	USA	North America	Human	39	NA	MAG	none	P. catoniae
HMP_2012__SRS015899__bin.12	NA	Pasolli2019	10.1016/j.cell.2019.01.001	NA	1864597	93.94654088	0.022461815	99.61	0.04	SRS015899	Passoli2019	HMP_2012	PQ	7	USA	North America	Human	39	NA	MAG	none	P. catoniae
HMP_2012__SRS015941__bin.30	NA	Pasolli2019	10.1016/j.cell.2019.01.001	NA	1427454	72.13682328	1.022012579	69.36	0.7	SRS015941	Passoli2019	HMP_2012	TN	7	USA	North America	Human	53	4	MAG	P. pasteri	P. pasteri
HMP_2012__SRS015985__bin.14	NA	Pasolli2019	10.1016/j.cell.2019.01.001	NA	849832	51.72413793	0	42.77	0.08	SRS015985	Passoli2019	HMP_2012	BM	7	USA	North America	Human	57	8	MAG	P. pasteri	P. pasteri
HMP_2012__SRS015989__bin.4	NA	Pasolli2019	10.1016/j.cell.2019.01.001	NA	1903661	93.71069182	0.078616352	94.87	0.08	SRS015989	Passoli2019	HMP_2012	PQ	7	USA	North America	Human	39	NA	MAG	none	P. catoniae
HMP_2012__SRS016002__bin.61	NA	Pasolli2019	10.1016/j.cell.2019.01.001	NA	1515573	68.46436059	0.314465409	67.41	0.81	SRS016002	Passoli2019	HMP_2012	TN	7	USA	North America	Human	53	4	MAG	P. pasteri	P. pasteri
HMP_2012__SRS016037__bin.31	NA	Pasolli2019	10.1016/j.cell.2019.01.001	NA	2248677	98.87316562	0	99.96	0.13	SRS016037	Passoli2019	HMP_2012	TN	7	USA	North America	Human	53	4	MAG	P. pasteri	P. pasteri
HMP_2012__SRS016043__bin.36	NA	Pasolli2019	10.1016/j.cell.2019.01.001	NA	1915991	92.84591195	0	98.27	0.03	SRS016043	Passoli2019	HMP_2012	PQ	7	USA	North America	Human	39	NA	MAG	none	P. catoniae
HMP_2012__SRS016200__bin.16	NA	Pasolli2019	10.1016/j.cell.2019.01.001	NA	1961537	94.51689481	0.786163522	87.52	0.15	SRS016200	Passoli2019	HMP_2012	PQ	7	USA	North America	Human	53	4	MAG	P. pasteri	P. pasteri
HMP_2012__SRS016225__bin.20	NA	Pasolli2019	10.1016/j.cell.2019.01.001	NA	1848355	77.5862069	0	84.67	0.83	SRS016225	Passoli2019	HMP_2012	TN	7	USA	North America	Human	53	4	MAG	P. pasteri	P. pasteri
HMP_2012__SRS016569__bin.3	NA	Pasolli2019	10.1016/j.cell.2019.01.001	NA	1352873	61.55660377	0	62.46	0.11	SRS016569	Passoli2019	HMP_2012	TN	7	USA	North America	Human	53	4	MAG	P. pasteri	P. pasteri
HMP_2012__SRS016575__bin.67	NA	Pasolli2019	10.1016/j.cell.2019.01.001	NA	2116926	90.07741793	0.70754717	89.11	0	SRS016575	Passoli2019	HMP_2012	PQ	7	USA	North America	Human	41	NA	MAG	none	unnamed
HMP_2012__SRS016575__bin.69	NA	Pasolli2019	10.1016/j.cell.2019.01.001	NA	1531731	66.79769392	0.628930818	65.39	1.66	SRS016575	Passoli2019	HMP_2012	PQ	7	USA	North America	Human	53	4	MAG	P. pasteri	P. pasteri
HMP_2012__SRS016740__bin.10	NA	Pasolli2019	10.1016/j.cell.2019.01.001	NA	1594016	74.50029068	0.336927224	74.89	2026-12-01	SRS016740	Passoli2019	HMP_2012	TN	7	USA	North America	Human	53	4	MAG	P. pasteri	P. pasteri
HMP_2012__SRS016746__bin.27	NA	Pasolli2019	10.1016/j.cell.2019.01.001	NA	1410945	68.06501316	1.41509434	72.21	2.95	SRS016746	Passoli2019	HMP_2012	PQ	7	USA	North America	Human	39	NA	MAG	none	P. catoniae
HMP_2012__SRS016746__bin.28	NA	Pasolli2019	10.1016/j.cell.2019.01.001	NA	2035964	97.91127143	0.157232704	97.81	0.32	SRS016746	Passoli2019	HMP_2012	PQ	7	USA	North America	Human	49	NA	MAG	none	Porphyromonas sp. oral taxon 278
HMP_2012__SRS017007__bin.61	NA	Pasolli2019	10.1016/j.cell.2019.01.001	NA	1297694	60.34482759	0	64.01	0.17	SRS017007	Passoli2019	HMP_2012	TN	7	USA	North America	Human	53	4	MAG	P. pasteri	P. pasteri
HMP_2012__SRS017139__bin.2	NA	Pasolli2019	10.1016/j.cell.2019.01.001	NA	1632746	79.04155042	2.14884696	77.83	1.43	SRS017139	Passoli2019	HMP_2012	PQ	7	USA	North America	Human	53	4	MAG	P. pasteri	P. pasteri
HMP_2012__SRS017139__bin.20	NA	Pasolli2019	10.1016/j.cell.2019.01.001	NA	2216615	91.34254662	0	89.51	0.03	SRS017139	Passoli2019	HMP_2012	PQ	7	USA	North America	Human	41	NA	MAG	none	unnamed
HMP_2012__SRS017209__bin.36	NA	Pasolli2019	10.1016/j.cell.2019.01.001	NA	2120886	96.45178197	0.157232704	93.53	0.13	SRS017209	Passoli2019	HMP_2012	TN	7	USA	North America	Human	53	4	MAG	P. pasteri	P. pasteri
HMP_2012__SRS017227__bin.13	NA	Pasolli2019	10.1016/j.cell.2019.01.001	NA	1911418	98.3490566	0	92.66	0.05	SRS017227	Passoli2019	HMP_2012	PQ	7	USA	North America	Human	14	NA	MAG	none	P. endodontalis
HMP_2012__SRS017227__bin.16	NA	Pasolli2019	10.1016/j.cell.2019.01.001	NA	2075863	84.02821317	0.940438871	89.01	3.52	SRS017227	Passoli2019	HMP_2012	PQ	7	USA	North America	Human	53	4	MAG	P. pasteri	P. pasteri
HMP_2012__SRS017227__bin.42	NA	Pasolli2019	10.1016/j.cell.2019.01.001	NA	2022424	88.08180505	3.054806828	88.11	2.94	SRS017227	Passoli2019	HMP_2012	PQ	7	USA	North America	Human	41	NA	MAG	none	unnamed
HMP_2012__SRS017227__bin.77	NA	Pasolli2019	10.1016/j.cell.2019.01.001	NA	1563170	77.66401529	0.471698113	79.64	0.18	SRS017227	Passoli2019	HMP_2012	PQ	7	USA	North America	Human	39	NA	MAG	none	P. catoniae
HMP_2012__SRS017227__bin.92	NA	Pasolli2019	10.1016/j.cell.2019.01.001	NA	1662026	78.44827586	0	75.91	0.93	SRS017227	Passoli2019	HMP_2012	PQ	7	USA	North America	Human	49	NA	MAG	none	Porphyromonas sp. oral taxon 278
HMP_2012__SRS017439__bin.52	NA	Pasolli2019	10.1016/j.cell.2019.01.001	NA	1944829	94.4706499	0.123319768	92.77	0.86	SRS017439	Passoli2019	HMP_2012	TN	7	USA	North America	Human	53	4	MAG	P. pasteri	P. pasteri
HMP_2012__SRS017445__bin.35	NA	Pasolli2019	10.1016/j.cell.2019.01.001	NA	1153168	50.78369906	0	55.01	0.89	SRS017445	Passoli2019	HMP_2012	PQ	7	USA	North America	Human	39	NA	MAG	none	P. catoniae
HMP_2012__SRS017511__bin.21	NA	Pasolli2019	10.1016/j.cell.2019.01.001	NA	1974506	66.09717868	1.724137931	76.22	8.27	SRS017511	Passoli2019	HMP_2012	PQ	7	USA	North America	Human	40	NA	MAG	none	unnamed
HMP_2012__SRS017511__bin.29	NA	Pasolli2019	10.1016/j.cell.2019.01.001	NA	1795091	76.89655172	3.448275862	84.18	5.54	SRS017511	Passoli2019	HMP_2012	PQ	7	USA	North America	Human	39	NA	MAG	none	P. catoniae
HMP_2012__SRS017533__bin.31	NA	Pasolli2019	10.1016/j.cell.2019.01.001	NA	1365959	63.18134172	0.314465409	56.88	0.1	SRS017533	Passoli2019	HMP_2012	TN	7	USA	North America	Human	53	4	MAG	P. pasteri	P. pasteri
HMP_2012__SRS017691__bin.11	NA	Pasolli2019	10.1016/j.cell.2019.01.001	NA	1904651	99.60691824	0.157232704	96.3	0.04	SRS017691	Passoli2019	HMP_2012	PQ	7	USA	North America	Human	14	NA	MAG	none	P. endodontalis
HMP_2012__SRS017691__bin.40	NA	Pasolli2019	10.1016/j.cell.2019.01.001	NA	2184890	98.2442348	0	99.81	0.14	SRS017691	Passoli2019	HMP_2012	PQ	7	USA	North America	Human	53	4	MAG	P. pasteri	P. pasteri
HMP_2012__SRS017808__bin.13	NA	Pasolli2019	10.1016/j.cell.2019.01.001	NA	1575806	77.30484647	0.70754717	74.95	0.4	SRS017808	Passoli2019	HMP_2012	TN	7	USA	North America	Human	53	4	MAG	P. pasteri	P. pasteri
HMP_2012__SRS017810__bin.12	NA	Pasolli2019	10.1016/j.cell.2019.01.001	NA	1787999	88.57442348	1.179245283	83.66	0.49	SRS017810	Passoli2019	HMP_2012	BM	7	USA	North America	Human	53	4	MAG	P. pasteri	P. pasteri
HMP_2012__SRS017814__bin.14	NA	Pasolli2019	10.1016/j.cell.2019.01.001	NA	2085444	97.61530398	0	99.79	0.26	SRS017814	Passoli2019	HMP_2012	PQ	7	USA	North America	Human	53	4	MAG	P. pasteri	P. pasteri
HMP_2012__SRS018145__bin.5	NA	Pasolli2019	10.1016/j.cell.2019.01.001	NA	1853467	85.35115304	0	82.82	0.14	SRS018145	Passoli2019	HMP_2012	TN	7	USA	North America	Human	53	4	MAG	P. pasteri	P. pasteri
HMP_2012__SRS018149__bin.18	NA	Pasolli2019	10.1016/j.cell.2019.01.001	NA	1115904	56.4360587	1.048218029	53.14	0.13	SRS018149	Passoli2019	HMP_2012	BM	7	USA	North America	Human	53	4	MAG	P. pasteri	P. pasteri
HMP_2012__SRS018157__bin.2	NA	Pasolli2019	10.1016/j.cell.2019.01.001	NA	1944192	94.03652722	0.943396226	90.05	2026-02-03	SRS018157	Passoli2019	HMP_2012	PQ	7	USA	North America	Human	53	4	MAG	P. pasteri	P. pasteri
HMP_2012__SRS018157__bin.38	NA	Pasolli2019	10.1016/j.cell.2019.01.001	NA	1752574	89.24335209	0	88.37	0.17	SRS018157	Passoli2019	HMP_2012	PQ	7	USA	North America	Human	39	NA	MAG	none	P. catoniae
HMP_2012__SRS018157__bin.75	NA	Pasolli2019	10.1016/j.cell.2019.01.001	NA	1574747	74.93261456	0.838574423	74.74	0.15	SRS018157	Passoli2019	HMP_2012	PQ	7	USA	North America	Human	41	NA	MAG	none	unnamed
HMP_2012__SRS018300__bin.4	NA	Pasolli2019	10.1016/j.cell.2019.01.001	NA	1319055	63.43291405	0.943396226	59.76	0.28	SRS018300	Passoli2019	HMP_2012	TN	7	USA	North America	Human	53	4	MAG	P. pasteri	P. pasteri
HMP_2012__SRS018357__bin.36	NA	Pasolli2019	10.1016/j.cell.2019.01.001	NA	1686566	82.80922432	0.471698113	81.32	0.17	SRS018357	Passoli2019	HMP_2012	TN	7	USA	North America	Human	53	4	MAG	P. pasteri	P. pasteri
HMP_2012__SRS018394__bin.18	NA	Pasolli2019	10.1016/j.cell.2019.01.001	NA	1783787	91.21150314	1.100628931	86.66	0.13	SRS018394	Passoli2019	HMP_2012	PQ	7	USA	North America	Human	45	NA	MAG	none	Porphyromonas sp. oral taxon 275
HMP_2012__SRS018394__bin.56	NA	Pasolli2019	10.1016/j.cell.2019.01.001	NA	2069661	91.06532053	1.048218029	89.79	2026-01-01	SRS018394	Passoli2019	HMP_2012	PQ	7	USA	North America	Human	41	NA	MAG	none	unnamed
HMP_2012__SRS018439__bin.18	NA	Pasolli2019	10.1016/j.cell.2019.01.001	NA	2160288	98.55870021	0	99.84	0.1	SRS018439	Passoli2019	HMP_2012	TN	7	USA	North America	Human	53	4	MAG	P. pasteri	P. pasteri
HMP_2012__SRS018443__bin.45	NA	Pasolli2019	10.1016/j.cell.2019.01.001	NA	1804272	80.5324331	0.70754717	81.03	5.41	SRS018443	Passoli2019	HMP_2012	BM	7	USA	North America	Human	41	NA	MAG	none	unnamed
HMP_2012__SRS018573__bin.17	NA	Pasolli2019	10.1016/j.cell.2019.01.001	NA	1508060	77.40769098	2.568134172	73.98	0.24	SRS018573	Passoli2019	HMP_2012	PQ	7	USA	North America	Human	39	NA	MAG	none	P. catoniae
HMP_2012__SRS018661__bin.6	NA	Pasolli2019	10.1016/j.cell.2019.01.001	NA	1355778	70.53845305	1.123090746	67.81	2026-06-01	SRS018661	Passoli2019	HMP_2012	BM	7	USA	North America	Human	53	4	MAG	P. pasteri	P. pasteri
HMP_2012__SRS018665__bin.14	NA	Pasolli2019	10.1016/j.cell.2019.01.001	NA	1395666	56.03448276	0	65.37	1.51	SRS018665	Passoli2019	HMP_2012	PQ	7	USA	North America	Human	41	NA	MAG	none	unnamed
HMP_2012__SRS018665__bin.22	NA	Pasolli2019	10.1016/j.cell.2019.01.001	NA	1916995	92.32929021	0.314465409	92.22	0.19	SRS018665	Passoli2019	HMP_2012	PQ	7	USA	North America	Human	39	NA	MAG	none	P. catoniae
HMP_2012__SRS018665__bin.43	NA	Pasolli2019	10.1016/j.cell.2019.01.001	NA	2087514	97.03011459	1.205450734	92.19	0.48	SRS018665	Passoli2019	HMP_2012	PQ	7	USA	North America	Human	49	NA	MAG	none	Porphyromonas sp. oral taxon 278
HMP_2012__SRS018665__bin.59	NA	Pasolli2019	10.1016/j.cell.2019.01.001	NA	1999417	94.22270067	0.733752621	90.14	0.43	SRS018665	Passoli2019	HMP_2012	PQ	7	USA	North America	Human	53	4	MAG	P. pasteri	P. pasteri
HMP_2012__SRS018739__bin.80	NA	Pasolli2019	10.1016/j.cell.2019.01.001	NA	1639887	76.43081761	0.733752621	76.28	0.54	SRS018739	Passoli2019	HMP_2012	TN	7	USA	North America	Human	53	4	MAG	P. pasteri	P. pasteri
HMP_2012__SRS018975__bin.28	NA	Pasolli2019	10.1016/j.cell.2019.01.001	NA	1147698	62.22570533	0	55.67	0.66	SRS018975	Passoli2019	HMP_2012	PQ	7	USA	North America	Human	14	NA	MAG	none	P. endodontalis
HMP_2012__SRS018975__bin.44	NA	Pasolli2019	10.1016/j.cell.2019.01.001	NA	1831979	93.0494707	0.838574423	93.98	0.49	SRS018975	Passoli2019	HMP_2012	PQ	7	USA	North America	Human	39	NA	MAG	none	P. catoniae
HMP_2012__SRS019022__bin.27	NA	Pasolli2019	10.1016/j.cell.2019.01.001	NA	2191040	98.55870021	0	99.85	0.08	SRS019022	Passoli2019	HMP_2012	TN	7	USA	North America	Human	53	4	MAG	P. pasteri	P. pasteri
HMP_2012__SRS019028__bin.37	NA	Pasolli2019	10.1016/j.cell.2019.01.001	NA	1728474	81.85257122	0	79.41	0.19	SRS019028	Passoli2019	HMP_2012	PQ	7	USA	North America	Human	53	4	MAG	P. pasteri	P. pasteri
HMP_2012__SRS019028__bin.44	NA	Pasolli2019	10.1016/j.cell.2019.01.001	NA	2090654	86.26393027	0.157232704	87.89	0.37	SRS019028	Passoli2019	HMP_2012	PQ	7	USA	North America	Human	40	NA	MAG	none	unnamed
HMP_2012__SRS019029__bin.19	NA	Pasolli2019	10.1016/j.cell.2019.01.001	NA	2278265	94.34273577	0	94.64	0.78	SRS019029	Passoli2019	HMP_2012	PQ	7	USA	North America	Human	40	NA	MAG	none	unnamed
HMP_2012__SRS019029__bin.28	NA	Pasolli2019	10.1016/j.cell.2019.01.001	NA	1787693	98.66352201	0.943396226	89.32	2026-01-01	SRS019029	Passoli2019	HMP_2012	PQ	7	USA	North America	Human	14	NA	MAG	none	P. endodontalis
HMP_2012__SRS019029__bin.29	NA	Pasolli2019	10.1016/j.cell.2019.01.001	NA	2021739	94.88087357	0.628930818	95.81	0.3	SRS019029	Passoli2019	HMP_2012	PQ	7	USA	North America	Human	53	4	MAG	P. pasteri	P. pasteri
HMP_2012__SRS019029__bin.47	NA	Pasolli2019	10.1016/j.cell.2019.01.001	NA	1094065	62.94571983	0.922431866	54.63	0.25	SRS019029	Passoli2019	HMP_2012	PQ	7	USA	North America	Human	10	NA	MAG	none	unnamed
HMP_2012__SRS019045__bin.23	NA	Pasolli2019	10.1016/j.cell.2019.01.001	NA	2183610	98.55870021	0	99.77	0.07	SRS019045	Passoli2019	HMP_2012	TN	7	USA	North America	Human	53	4	MAG	P. pasteri	P. pasteri
HMP_2012__SRS019071__bin.58	NA	Pasolli2019	10.1016/j.cell.2019.01.001	NA	1461073	56.89655172	1.724137931	68.8	0.39	SRS019071	Passoli2019	HMP_2012	TN	7	USA	North America	Human	53	4	MAG	P. pasteri	P. pasteri
HMP_2012__SRS019073__bin.21	NA	Pasolli2019	10.1016/j.cell.2019.01.001	NA	2016803	94.23480084	0.628930818	95.23	0.58	SRS019073	Passoli2019	HMP_2012	BM	7	USA	North America	Human	53	4	MAG	P. pasteri	P. pasteri
HMP_2012__SRS019073__bin.9	NA	Pasolli2019	10.1016/j.cell.2019.01.001	NA	1480944	61.39937107	0	60.34	0.01	SRS019073	Passoli2019	HMP_2012	BM	7	USA	North America	Human	1	NA	MAG	none	unnamed
HMP_2012__SRS019077__bin.12	NA	Pasolli2019	10.1016/j.cell.2019.01.001	NA	1654747	71.51467505	0	74.35	0.18	SRS019077	Passoli2019	HMP_2012	PQ	7	USA	North America	Human	53	4	MAG	P. pasteri	P. pasteri
HMP_2012__SRS019077__bin.38	NA	Pasolli2019	10.1016/j.cell.2019.01.001	NA	1994285	95.83333333	1.006289308	93.07	0.02	SRS019077	Passoli2019	HMP_2012	PQ	7	USA	North America	Human	1	NA	MAG	none	unnamed
HMP_2012__SRS019120__bin.7	NA	Pasolli2019	10.1016/j.cell.2019.01.001	NA	1602425	76.6509434	0.959947037	75.1	2026-12-03	SRS019120	Passoli2019	HMP_2012	SL	7	USA	North America	Human	53	4	MAG	P. pasteri	P. pasteri
HMP_2012__SRS019122__bin.70	NA	Pasolli2019	10.1016/j.cell.2019.01.001	NA	1331604	63.79310345	0	78.34	0.13	SRS019122	Passoli2019	HMP_2012	TN	7	USA	North America	Human	53	4	MAG	P. pasteri	P. pasteri
HMP_2012__SRS019124__bin.21	NA	Pasolli2019	10.1016/j.cell.2019.01.001	NA	1610758	87.5	0.314465409	83.14	0	SRS019124	Passoli2019	HMP_2012	BM	7	USA	North America	Human	1	NA	MAG	none	unnamed
HMP_2012__SRS019124__bin.23	NA	Pasolli2019	10.1016/j.cell.2019.01.001	NA	1714923	85.65266987	0.471698113	82.36	0.16	SRS019124	Passoli2019	HMP_2012	BM	7	USA	North America	Human	63	NA	MAG	none	unnamed
HMP_2012__SRS019125__bin.15	NA	Pasolli2019	10.1016/j.cell.2019.01.001	NA	1557674	71.30503145	0	70.7	0.04	SRS019125	Passoli2019	HMP_2012	KG	7	USA	North America	Human	63	NA	MAG	none	unnamed
HMP_2012__SRS019125__bin.21	NA	Pasolli2019	10.1016/j.cell.2019.01.001	NA	1599352	76.8081761	0.314465409	76.25	0.01	SRS019125	Passoli2019	HMP_2012	KG	7	USA	North America	Human	1	NA	MAG	none	unnamed
HMP_2012__SRS019128__bin.38	NA	Pasolli2019	10.1016/j.cell.2019.01.001	NA	1422500	60.5799373	0	63.26	2026-01-01	SRS019128	Passoli2019	HMP_2012	PQ	7	USA	North America	Human	53	4	MAG	P. pasteri	P. pasteri
HMP_2012__SRS019128__bin.7	NA	Pasolli2019	10.1016/j.cell.2019.01.001	NA	1731977	66.86520376	1.724137931	75.6	2026-04-04	SRS019128	Passoli2019	HMP_2012	PQ	7	USA	North America	Human	41	NA	MAG	none	unnamed
HMP_2012__SRS019129__bin.15	NA	Pasolli2019	10.1016/j.cell.2019.01.001	NA	1884091	92.03354298	0.875570354	92.71	0.46	SRS019129	Passoli2019	HMP_2012	PQ	7	USA	North America	Human	39	NA	MAG	none	P. catoniae
HMP_2012__SRS019327__bin.32	NA	Pasolli2019	10.1016/j.cell.2019.01.001	NA	2283753	98.2442348	1.886792453	99.81	1.13	SRS019327	Passoli2019	HMP_2012	TN	7	USA	North America	Human	53	4	MAG	P. pasteri	P. pasteri
HMP_2012__SRS019329__bin.3	NA	Pasolli2019	10.1016/j.cell.2019.01.001	NA	1771270	94.55697373	0.314465409	93.42	0.01	SRS019329	Passoli2019	HMP_2012	BM	7	USA	North America	Human	1	NA	MAG	none	unnamed
HMP_2012__SRS019389__bin.22	NA	Pasolli2019	10.1016/j.cell.2019.01.001	NA	1938867	94.05136268	1.572327044	90.69	2026-05-01	SRS019389	Passoli2019	HMP_2012	TN	7	USA	North America	Human	53	4	MAG	P. pasteri	P. pasteri
HMP_2012__SRS019906__bin.20	NA	Pasolli2019	10.1016/j.cell.2019.01.001	NA	2220170	93.52725367	0.494159928	94.68	0.17	SRS019906	Passoli2019	HMP_2012	PQ	7	USA	North America	Human	41	NA	MAG	none	unnamed
HMP_2012__SRS019974__bin.24	NA	Pasolli2019	10.1016/j.cell.2019.01.001	NA	2070223	93.84171908	0.943396226	86.27	1.93	SRS019974	Passoli2019	HMP_2012	TN	7	USA	North America	Human	53	4	MAG	P. pasteri	P. pasteri
HMP_2012__SRS019980__bin.8	NA	Pasolli2019	10.1016/j.cell.2019.01.001	NA	2114387	98.87316562	0	99.96	0.17	SRS019980	Passoli2019	HMP_2012	PQ	7	USA	North America	Human	53	4	MAG	P. pasteri	P. pasteri
HMP_2012__SRS020226__bin.29	NA	Pasolli2019	10.1016/j.cell.2019.01.001	NA	1904107	92.53144654	0	97.21	0.03	SRS020226	Passoli2019	HMP_2012	PQ	7	USA	North America	Human	39	NA	MAG	none	P. catoniae
HMP_2012__SRS020226__bin.62	NA	Pasolli2019	10.1016/j.cell.2019.01.001	NA	1950858	71.72413793	1.724137931	83.32	0.07	SRS020226	Passoli2019	HMP_2012	PQ	7	USA	North America	Human	40	NA	MAG	none	unnamed
HMP_2012__SRS020226__bin.9	NA	Pasolli2019	10.1016/j.cell.2019.01.001	NA	1824724	82.52096436	0	81.57	0.07	SRS020226	Passoli2019	HMP_2012	PQ	7	USA	North America	Human	53	4	MAG	P. pasteri	P. pasteri
HMP_2012__SRS020856__bin.33	NA	Pasolli2019	10.1016/j.cell.2019.01.001	NA	1560291	76.22460934	1.991614256	89.45	1.47	SRS020856	Passoli2019	HMP_2012	TN	7	USA	North America	Human	53	4	MAG	P. pasteri	P. pasteri
HMP_2012__SRS021477__bin.5	NA	Pasolli2019	10.1016/j.cell.2019.01.001	NA	1922707	95.04716981	0.157232704	99.78	0.58	SRS021477	Passoli2019	HMP_2012	PQ	7	USA	North America	Human	39	NA	MAG	none	P. catoniae
HMP_2012__SRS021496__bin.7	NA	Pasolli2019	10.1016/j.cell.2019.01.001	NA	2100285	96.67190776	0	98.57	0.11	SRS021496	Passoli2019	HMP_2012	TN	7	USA	North America	Human	53	4	MAG	P. pasteri	P. pasteri
HMP_2012__SRS022077__bin.11	NA	Pasolli2019	10.1016/j.cell.2019.01.001	NA	1516509	68.76310273	0	66.45	0.16	SRS022077	Passoli2019	HMP_2012	TN	7	USA	North America	Human	53	4	MAG	P. pasteri	P. pasteri
HMP_2012__SRS022083__bin.21	NA	Pasolli2019	10.1016/j.cell.2019.01.001	NA	2158687	98.87316562	0	99.93	0.14	SRS022083	Passoli2019	HMP_2012	PQ	7	USA	North America	Human	53	4	MAG	P. pasteri	P. pasteri
HMP_2012__SRS022149__bin.12	NA	Pasolli2019	10.1016/j.cell.2019.01.001	NA	2194306	93.46436059	0	90.78	0.13	SRS022149	Passoli2019	HMP_2012	PQ	7	USA	North America	Human	41	NA	MAG	none	unnamed
HMP_2012__SRS022530__bin.12	NA	Pasolli2019	10.1016/j.cell.2019.01.001	NA	2003966	93.84171908	0.262054507	88.77	0.25	SRS022530	Passoli2019	HMP_2012	TN	7	USA	North America	Human	53	4	MAG	P. pasteri	P. pasteri
HMP_2012__SRS022536__bin.50	NA	Pasolli2019	10.1016/j.cell.2019.01.001	NA	2285534	95.35115304	0	99.62	0.02	SRS022536	Passoli2019	HMP_2012	PQ	7	USA	North America	Human	40	NA	MAG	none	unnamed
HMP_2012__SRS022536__bin.8	NA	Pasolli2019	10.1016/j.cell.2019.01.001	NA	1857210	89.79025904	1.41509434	81.41	1.68	SRS022536	Passoli2019	HMP_2012	PQ	7	USA	North America	Human	53	4	MAG	P. pasteri	P. pasteri
HMP_2012__SRS022602__bin.23	NA	Pasolli2019	10.1016/j.cell.2019.01.001	NA	2213277	91.98267357	1.965408805	92.35	2.14	SRS022602	Passoli2019	HMP_2012	PQ	7	USA	North America	Human	41	NA	MAG	none	unnamed
HMP_2012__SRS022602__bin.26	NA	Pasolli2019	10.1016/j.cell.2019.01.001	NA	1768618	83.9900111	0.157232704	86.12	0.1	SRS022602	Passoli2019	HMP_2012	PQ	7	USA	North America	Human	39	NA	MAG	none	P. catoniae
HMP_2012__SRS022602__bin.28	NA	Pasolli2019	10.1016/j.cell.2019.01.001	NA	1685860	79.75890985	1.100628931	74	0.5	SRS022602	Passoli2019	HMP_2012	PQ	7	USA	North America	Human	53	4	MAG	P. pasteri	P. pasteri
HMP_2012__SRS022621__bin.30	NA	Pasolli2019	10.1016/j.cell.2019.01.001	NA	2094090	95.41404612	0	91.33	0.27	SRS022621	Passoli2019	HMP_2012	TN	7	USA	North America	Human	53	4	MAG	P. pasteri	P. pasteri
HMP_2012__SRS022719__bin.33	NA	Pasolli2019	10.1016/j.cell.2019.01.001	NA	1876091	70.68965517	3.448275862	79.24	5.23	SRS022719	Passoli2019	HMP_2012	TN	7	USA	North America	Human	53	4	MAG	P. pasteri	P. pasteri
HMP_2012__SRS022725__bin.49	NA	Pasolli2019	10.1016/j.cell.2019.01.001	NA	2159708	95.55827462	2.594339623	89.7	2026-02-03	SRS022725	Passoli2019	HMP_2012	PQ	7	USA	North America	Human	53	4	MAG	P. pasteri	P. pasteri
HMP_2012__SRS022725__bin.60	NA	Pasolli2019	10.1016/j.cell.2019.01.001	NA	1964978	93.78556454	4.402515723	89.84	3.81	SRS022725	Passoli2019	HMP_2012	PQ	7	USA	North America	Human	49	NA	MAG	none	Porphyromonas sp. oral taxon 278
HMP_2012__SRS022725__bin.69	NA	Pasolli2019	10.1016/j.cell.2019.01.001	NA	1917088	88.33857442	1.257861635	89.08	0.08	SRS022725	Passoli2019	HMP_2012	PQ	7	USA	North America	Human	39	NA	MAG	none	P. catoniae
HMP_2012__SRS023557__bin.18	NA	Pasolli2019	10.1016/j.cell.2019.01.001	NA	2135498	94.94234801	0.314465409	93.35	0.35	SRS023557	Passoli2019	HMP_2012	TN	7	USA	North America	Human	53	4	MAG	P. pasteri	P. pasteri
HMP_2012__SRS023595__bin.21	NA	Pasolli2019	10.1016/j.cell.2019.01.001	NA	1997454	97.83873993	0.157232704	91.5	0.1	SRS023595	Passoli2019	HMP_2012	PQ	7	USA	North America	Human	49	NA	MAG	none	Porphyromonas sp. oral taxon 278
HMP_2012__SRS023595__bin.34	NA	Pasolli2019	10.1016/j.cell.2019.01.001	NA	1790742	96.13590719	1.336477987	86.17	2.71	SRS023595	Passoli2019	HMP_2012	PQ	7	USA	North America	Human	14	NA	MAG	none	P. endodontalis
HMP_2012__SRS023595__bin.41	NA	Pasolli2019	10.1016/j.cell.2019.01.001	NA	1985409	92.93142447	0	88.54	0.12	SRS023595	Passoli2019	HMP_2012	PQ	7	USA	North America	Human	53	4	MAG	P. pasteri	P. pasteri
HMP_2012__SRS023617__bin.13	NA	Pasolli2019	10.1016/j.cell.2019.01.001	NA	1831307	84.71297324	0.471698113	81.73	0.06	SRS023617	Passoli2019	HMP_2012	TN	7	USA	North America	Human	53	4	MAG	P. pasteri	P. pasteri
HMP_2012__SRS023835__bin.9	NA	Pasolli2019	10.1016/j.cell.2019.01.001	NA	2213635	97.92976939	0	98.95	0.25	SRS023835	Passoli2019	HMP_2012	TN	7	USA	North America	Human	53	4	MAG	P. pasteri	P. pasteri
HMP_2012__SRS023926__bin.64	NA	Pasolli2019	10.1016/j.cell.2019.01.001	NA	1180013	50	0	64.68	0.54	SRS023926	Passoli2019	HMP_2012	TN	7	USA	North America	Human	53	4	MAG	P. pasteri	P. pasteri
HMP_2012__SRS023930__bin.1	NA	Pasolli2019	10.1016/j.cell.2019.01.001	NA	1156675	54.00943396	0	54.76	0.01	SRS023930	Passoli2019	HMP_2012	BM	7	USA	North America	Human	1	NA	MAG	none	unnamed
HMP_2012__SRS023930__bin.24	NA	Pasolli2019	10.1016/j.cell.2019.01.001	NA	1828995	95.05703539	1.257861635	88.34	2026-01-01	SRS023930	Passoli2019	HMP_2012	BM	7	USA	North America	Human	63	NA	MAG	none	unnamed
HMP_2012__SRS023938__bin.37	NA	Pasolli2019	10.1016/j.cell.2019.01.001	NA	2134024	97.61530398	1.123090746	99.83	0.75	SRS023938	Passoli2019	HMP_2012	PQ	7	USA	North America	Human	53	4	MAG	P. pasteri	P. pasteri
HMP_2012__SRS023938__bin.6	NA	Pasolli2019	10.1016/j.cell.2019.01.001	NA	1521349	63.10344828	3.448275862	69.55	2026-11-02	SRS023938	Passoli2019	HMP_2012	PQ	7	USA	North America	Human	41	NA	MAG	none	unnamed
HMP_2012__SRS023958__bin.10	NA	Pasolli2019	10.1016/j.cell.2019.01.001	NA	1155258	52.74294671	1.724137931	59.46	1.64	SRS023958	Passoli2019	HMP_2012	TN	7	USA	North America	Human	53	4	MAG	P. pasteri	P. pasteri
HMP_2012__SRS023958__bin.19	NA	Pasolli2019	10.1016/j.cell.2019.01.001	NA	1708738	90.9591195	1.174004193	85.09	0.44	SRS023958	Passoli2019	HMP_2012	TN	7	USA	North America	Human	1	NA	MAG	none	unnamed
HMP_2012__SRS023964__bin.18	NA	Pasolli2019	10.1016/j.cell.2019.01.001	NA	2209788	92.27864102	0.078616352	93.56	0.24	SRS023964	Passoli2019	HMP_2012	PQ	7	USA	North America	Human	41	NA	MAG	none	unnamed
HMP_2012__SRS023964__bin.24	NA	Pasolli2019	10.1016/j.cell.2019.01.001	NA	1981882	99.60691824	0	99.19	0.06	SRS023964	Passoli2019	HMP_2012	PQ	7	USA	North America	Human	14	NA	MAG	none	P. endodontalis
HMP_2012__SRS023964__bin.27	NA	Pasolli2019	10.1016/j.cell.2019.01.001	NA	1447833	73.66506351	0.786163522	74.11	0.21	SRS023964	Passoli2019	HMP_2012	PQ	7	USA	North America	Human	39	NA	MAG	none	P. catoniae
HMP_2012__SRS023964__bin.44	NA	Pasolli2019	10.1016/j.cell.2019.01.001	NA	1071207	58.72371689	0.70754717	52.08	0.76	SRS023964	Passoli2019	HMP_2012	PQ	7	USA	North America	Human	1	NA	MAG	none	unnamed
HMP_2012__SRS023987__bin.6	NA	Pasolli2019	10.1016/j.cell.2019.01.001	NA	1255171	53.53773585	0	55.09	0	SRS023987	Passoli2019	HMP_2012	BM	7	USA	North America	Human	1	NA	MAG	none	unnamed
HMP_2012__SRS024081__bin.80	NA	Pasolli2019	10.1016/j.cell.2019.01.001	NA	1924063	89.88993711	3.249475891	82.45	2.42	SRS024081	Passoli2019	HMP_2012	TN	7	USA	North America	Human	53	4	MAG	P. pasteri	P. pasteri
HMP_2012__SRS024087__bin.12	NA	Pasolli2019	10.1016/j.cell.2019.01.001	NA	1794953	89.10932993	1.886792453	84.68	2026-07-01	SRS024087	Passoli2019	HMP_2012	PQ	7	USA	North America	Human	45	NA	MAG	none	Porphyromonas sp. oral taxon 275
HMP_2012__SRS024087__bin.44	NA	Pasolli2019	10.1016/j.cell.2019.01.001	NA	2151341	90.00863007	1.729559748	87.22	2.53	SRS024087	Passoli2019	HMP_2012	PQ	7	USA	North America	Human	41	NA	MAG	none	unnamed
HMP_2012__SRS024087__bin.9	NA	Pasolli2019	10.1016/j.cell.2019.01.001	NA	1999849	94.00757489	0.314465409	89.01	0.37	SRS024087	Passoli2019	HMP_2012	PQ	7	USA	North America	Human	49	NA	MAG	none	Porphyromonas sp. oral taxon 278
HMP_2012__SRS024087__bin.91	NA	Pasolli2019	10.1016/j.cell.2019.01.001	NA	1881740	88.77503832	2.463312369	83.61	0.41	SRS024087	Passoli2019	HMP_2012	PQ	7	USA	North America	Human	53	4	MAG	P. pasteri	P. pasteri
HMP_2012__SRS024138__bin.43	NA	Pasolli2019	10.1016/j.cell.2019.01.001	NA	2120961	96.98637317	0.419287212	97.08	0.04	SRS024138	Passoli2019	HMP_2012	TN	7	USA	North America	Human	53	4	MAG	P. pasteri	P. pasteri
HMP_2012__SRS024277__bin.29	NA	Pasolli2019	10.1016/j.cell.2019.01.001	NA	1605595	81.28930818	1.179245283	76.52	0.54	SRS024277	Passoli2019	HMP_2012	TN	7	USA	North America	Human	53	4	MAG	P. pasteri	P. pasteri
HMP_2012__SRS024289__bin.20	NA	Pasolli2019	10.1016/j.cell.2019.01.001	NA	1930083	92.21698113	0.022461815	98.19	0.06	SRS024289	Passoli2019	HMP_2012	PQ	7	USA	North America	Human	39	NA	MAG	none	P. catoniae
HMP_2012__SRS024289__bin.7	NA	Pasolli2019	10.1016/j.cell.2019.01.001	NA	1776987	84.25344484	0.943396226	81.67	0.18	SRS024289	Passoli2019	HMP_2012	PQ	7	USA	North America	Human	53	4	MAG	P. pasteri	P. pasteri
HMP_2012__SRS024355__bin.11	NA	Pasolli2019	10.1016/j.cell.2019.01.001	NA	2069589	97.74633124	0.314465409	98.69	0.22	SRS024355	Passoli2019	HMP_2012	PQ	7	USA	North America	Human	53	4	MAG	P. pasteri	P. pasteri
HMP_2012__SRS024355__bin.22	NA	Pasolli2019	10.1016/j.cell.2019.01.001	NA	2092270	77.75862069	0	88.26	0.07	SRS024355	Passoli2019	HMP_2012	PQ	7	USA	North America	Human	41	NA	MAG	none	unnamed
HMP_2012__SRS024375__bin.41	NA	Pasolli2019	10.1016/j.cell.2019.01.001	NA	1450543	67.32180294	0.471698113	68.54	0.31	SRS024375	Passoli2019	HMP_2012	TN	7	USA	North America	Human	53	4	MAG	P. pasteri	P. pasteri
HMP_2012__SRS024381__bin.22	NA	Pasolli2019	10.1016/j.cell.2019.01.001	NA	2028814	97.01119938	0.148957299	94.53	2.87	SRS024381	Passoli2019	HMP_2012	PQ	7	USA	North America	Human	53	4	MAG	P. pasteri	P. pasteri
HMP_2012__SRS024381__bin.23	NA	Pasolli2019	10.1016/j.cell.2019.01.001	NA	1985116	93.85745857	0	93.66	0.04	SRS024381	Passoli2019	HMP_2012	PQ	7	USA	North America	Human	39	NA	MAG	none	P. catoniae
HMP_2012__SRS024441__bin.11	NA	Pasolli2019	10.1016/j.cell.2019.01.001	NA	1363419	61.45178197	0	58.13	0.1	SRS024441	Passoli2019	HMP_2012	TN	7	USA	North America	Human	53	4	MAG	P. pasteri	P. pasteri
HMP_2012__SRS024447__bin.29	NA	Pasolli2019	10.1016/j.cell.2019.01.001	NA	2076990	97.61530398	0.550314465	99.41	0.23	SRS024447	Passoli2019	HMP_2012	PQ	7	USA	North America	Human	53	4	MAG	P. pasteri	P. pasteri
HMP_2012__SRS024561__bin.10	NA	Pasolli2019	10.1016/j.cell.2019.01.001	NA	1272994	66.56633723	2.070230608	61.52	0.08	SRS024561	Passoli2019	HMP_2012	PQ	7	USA	North America	Human	39	NA	MAG	none	P. catoniae
HMP_2012__SRS024561__bin.41	NA	Pasolli2019	10.1016/j.cell.2019.01.001	NA	2118231	97.27601236	0.754893152	94.75	3.28	SRS024561	Passoli2019	HMP_2012	PQ	7	USA	North America	Human	53	4	MAG	P. pasteri	P. pasteri
HMP_2012__SRS024561__bin.57	NA	Pasolli2019	10.1016/j.cell.2019.01.001	NA	2008905	90.86984016	0	87.02	0.27	SRS024561	Passoli2019	HMP_2012	PQ	7	USA	North America	Human	41	NA	MAG	none	unnamed
HMP_2012__SRS024649__bin.43	NA	Pasolli2019	10.1016/j.cell.2019.01.001	NA	2064612	88.30920485	1.100628931	87.67	0.48	SRS024649	Passoli2019	HMP_2012	PQ	7	USA	North America	Human	41	NA	MAG	none	unnamed
HMP_2012__SRS024649__bin.51	NA	Pasolli2019	10.1016/j.cell.2019.01.001	NA	1678949	85.14759429	1.41509434	85.3	1.22	SRS024649	Passoli2019	HMP_2012	PQ	7	USA	North America	Human	39	NA	MAG	none	P. catoniae
HMP_2012__SRS042131__bin.39	NA	Pasolli2019	10.1016/j.cell.2019.01.001	NA	2048162	96.278826	0	90.55	0.07	SRS042131	Passoli2019	HMP_2012	TN	7	USA	North America	Human	53	4	MAG	P. pasteri	P. pasteri
HMP_2012__SRS042910__bin.1	NA	Pasolli2019	10.1016/j.cell.2019.01.001	NA	2085952	97.30083857	0.471698113	98.57	0.12	SRS042910	Passoli2019	HMP_2012	TN	7	USA	North America	Human	53	4	MAG	P. pasteri	P. pasteri
HMP_2012__SRS042984__bin.3	NA	Pasolli2019	10.1016/j.cell.2019.01.001	NA	2222999	95.09958071	0.016550811	97.72	0.62	SRS042984	Passoli2019	HMP_2012	PQ	7	USA	North America	Human	41	NA	MAG	none	unnamed
HMP_2012__SRS042984__bin.8	NA	Pasolli2019	10.1016/j.cell.2019.01.001	NA	1510172	68.03309374	0	69.54	0.05	SRS042984	Passoli2019	HMP_2012	PQ	7	USA	North America	Human	53	4	MAG	P. pasteri	P. pasteri
HMP_2012__SRS043018__bin.6	NA	Pasolli2019	10.1016/j.cell.2019.01.001	NA	1647436	87.54192872	2.253668763	79.4	2026-01-01	SRS043018	Passoli2019	HMP_2012	PQ	7	USA	North America	Human	14	NA	MAG	none	P. endodontalis
HMP_2012__SRS043663__bin.46	NA	Pasolli2019	10.1016/j.cell.2019.01.001	NA	1813926	87.47379455	0	83.08	0.12	SRS043663	Passoli2019	HMP_2012	TN	7	USA	North America	Human	53	4	MAG	P. pasteri	P. pasteri
HMP_2012__SRS043676__bin.5	NA	Pasolli2019	10.1016/j.cell.2019.01.001	NA	1028715	55.17241379	3.448275862	52.51	2026-02-02	SRS043676	Passoli2019	HMP_2012	BM	7	USA	North America	Human	53	4	MAG	P. pasteri	P. pasteri
HMP_2012__SRS043772__bin.26	NA	Pasolli2019	10.1016/j.cell.2019.01.001	NA	1808081	87.40482356	3.93081761	82.88	4.61	SRS043772	Passoli2019	HMP_2012	PQ	7	USA	North America	Human	49	NA	MAG	none	Porphyromonas sp. oral taxon 278
HMP_2012__SRS043772__bin.3	NA	Pasolli2019	10.1016/j.cell.2019.01.001	NA	1499887	54.13793103	1.724137931	65.82	4.91	SRS043772	Passoli2019	HMP_2012	PQ	7	USA	North America	Human	53	4	MAG	P. pasteri	P. pasteri
HMP_2012__SRS044373__bin.36	NA	Pasolli2019	10.1016/j.cell.2019.01.001	NA	2198297	97.92976939	0	99.76	0.11	SRS044373	Passoli2019	HMP_2012	TN	7	USA	North America	Human	53	4	MAG	P. pasteri	P. pasteri
HMP_2012__SRS044662__bin.26	NA	Pasolli2019	10.1016/j.cell.2019.01.001	NA	1979680	93.76310273	0.314465409	94.13	0.11	SRS044662	Passoli2019	HMP_2012	TN	7	USA	North America	Human	53	4	MAG	P. pasteri	P. pasteri
HMP_2012__SRS045127__bin.8	NA	Pasolli2019	10.1016/j.cell.2019.01.001	NA	1873444	91.64046122	0.471698113	91.06	2026-01-01	SRS045127	Passoli2019	HMP_2012	TN	7	USA	North America	Human	53	4	MAG	P. pasteri	P. pasteri
HMP_2012__SRS045197__bin.4	NA	Pasolli2019	10.1016/j.cell.2019.01.001	NA	1322727	57.36677116	0	60.5	1.95	SRS045197	Passoli2019	HMP_2012	PQ	7	USA	North America	Human	40	NA	MAG	none	unnamed
HMP_2012__SRS045197__bin.68	NA	Pasolli2019	10.1016/j.cell.2019.01.001	NA	1638335	77.65837782	3.324348607	80.14	2.35	SRS045197	Passoli2019	HMP_2012	PQ	7	USA	North America	Human	39	NA	MAG	none	P. catoniae
HMP_2012__SRS047100__bin.18	NA	Pasolli2019	10.1016/j.cell.2019.01.001	NA	1972656	96.82914046	0	94.1	0.48	SRS047100	Passoli2019	HMP_2012	PQ	7	USA	North America	Human	53	4	MAG	P. pasteri	P. pasteri
HMP_2012__SRS047113__bin.20	NA	Pasolli2019	10.1016/j.cell.2019.01.001	NA	1661092	83.63656783	1.41509434	84.31	0.18	SRS047113	Passoli2019	HMP_2012	PQ	7	USA	North America	Human	39	NA	MAG	none	P. catoniae
HMP_2012__SRS047113__bin.25	NA	Pasolli2019	10.1016/j.cell.2019.01.001	NA	1574733	69.24603175	0	70.46	0.07	SRS047113	Passoli2019	HMP_2012	PQ	7	USA	North America	Human	53	4	MAG	P. pasteri	P. pasteri
HMP_2012__SRS047113__bin.59	NA	Pasolli2019	10.1016/j.cell.2019.01.001	NA	1630810	65.51724138	0.862068966	73.13	2026-02-01	SRS047113	Passoli2019	HMP_2012	PQ	7	USA	North America	Human	41	NA	MAG	none	unnamed
HMP_2012__SRS047113__bin.66	NA	Pasolli2019	10.1016/j.cell.2019.01.001	NA	1969248	99.60691824	0	97.79	0.03	SRS047113	Passoli2019	HMP_2012	PQ	7	USA	North America	Human	14	NA	MAG	none	P. endodontalis
HMP_2012__SRS047210__bin.45	NA	Pasolli2019	10.1016/j.cell.2019.01.001	NA	1324570	54.31034483	0	62.52	0.55	SRS047210	Passoli2019	HMP_2012	TN	7	USA	North America	Human	53	4	MAG	P. pasteri	P. pasteri
HMP_2012__SRS047634__bin.63	NA	Pasolli2019	10.1016/j.cell.2019.01.001	NA	1966287	86.60310367	0	85.74	0.79	SRS047634	Passoli2019	HMP_2012	PQ	7	USA	North America	Human	41	NA	MAG	none	unnamed
HMP_2012__SRS047634__bin.69	NA	Pasolli2019	10.1016/j.cell.2019.01.001	NA	1738047	85.47447281	2.358490566	86.24	2026-05-04	SRS047634	Passoli2019	HMP_2012	PQ	7	USA	North America	Human	39	NA	MAG	none	P. catoniae
HMP_2012__SRS048411__bin.46	NA	Pasolli2019	10.1016/j.cell.2019.01.001	NA	2130561	95.639413	0.314465409	94.05	0.14	SRS048411	Passoli2019	HMP_2012	TN	7	USA	North America	Human	53	4	MAG	P. pasteri	P. pasteri
HMP_2012__SRS049147__bin.8	NA	Pasolli2019	10.1016/j.cell.2019.01.001	NA	1057399	54.5754717	0.314465409	56.56	1.13	SRS049147	Passoli2019	HMP_2012	TN	7	USA	North America	Human	53	4	MAG	P. pasteri	P. pasteri
HMP_2012__SRS049268__bin.23	NA	Pasolli2019	10.1016/j.cell.2019.01.001	NA	1729749	95.09892007	1.388888889	83.93	2.69	SRS049268	Passoli2019	HMP_2012	PQ	7	USA	North America	Human	14	NA	MAG	none	P. endodontalis
HMP_2012__SRS049268__bin.32	NA	Pasolli2019	10.1016/j.cell.2019.01.001	NA	2144433	98.87316562	0	99.96	0.08	SRS049268	Passoli2019	HMP_2012	PQ	7	USA	North America	Human	53	4	MAG	P. pasteri	P. pasteri
HMP_2012__SRS049268__bin.53	NA	Pasolli2019	10.1016/j.cell.2019.01.001	NA	2256031	95.00583914	0	93.77	0.03	SRS049268	Passoli2019	HMP_2012	PQ	7	USA	North America	Human	40	NA	MAG	none	unnamed
HMP_2012__SRS049318__bin.21	NA	Pasolli2019	10.1016/j.cell.2019.01.001	NA	1692864	86.48705096	1.572327044	84.82	0.96	SRS049318	Passoli2019	HMP_2012	PQ	7	USA	North America	Human	39	NA	MAG	none	P. catoniae
HMP_2012__SRS049318__bin.7	NA	Pasolli2019	10.1016/j.cell.2019.01.001	NA	1310043	68.78930818	1.257861635	65.07	0.08	SRS049318	Passoli2019	HMP_2012	PQ	7	USA	North America	Human	14	NA	MAG	none	P. endodontalis
HMP_2012__SRS049318__bin.82	NA	Pasolli2019	10.1016/j.cell.2019.01.001	NA	2153131	98.87316562	1.748057714	99.78	0.54	SRS049318	Passoli2019	HMP_2012	PQ	7	USA	North America	Human	49	NA	MAG	none	Porphyromonas sp. oral taxon 278
HMP_2012__SRS049318__bin.94	NA	Pasolli2019	10.1016/j.cell.2019.01.001	NA	2077920	85.59622326	0	87.17	2026-01-01	SRS049318	Passoli2019	HMP_2012	PQ	7	USA	North America	Human	40	NA	MAG	none	unnamed
HMP_2012__SRS049389__bin.4	NA	Pasolli2019	10.1016/j.cell.2019.01.001	NA	1966129	98.66352201	0	92.55	0.05	SRS049389	Passoli2019	HMP_2012	TN	7	USA	North America	Human	26	NA	MAG	none	unnamed
HMP_2012__SRS049389__bin.70	NA	Pasolli2019	10.1016/j.cell.2019.01.001	NA	2007767	96.20020964	0.157232704	89.85	0.14	SRS049389	Passoli2019	HMP_2012	TN	7	USA	North America	Human	53	4	MAG	P. pasteri	P. pasteri
HMP_2012__SRS050029__bin.4	NA	Pasolli2019	10.1016/j.cell.2019.01.001	NA	2142221	98.55870021	0	99.83	0.07	SRS050029	Passoli2019	HMP_2012	BM	7	USA	North America	Human	53	4	MAG	P. pasteri	P. pasteri
HMP_2012__SRS050669__bin.12	NA	Pasolli2019	10.1016/j.cell.2019.01.001	NA	1465186	67.8197065	0.628930818	64.62	1.21	SRS050669	Passoli2019	HMP_2012	TN	7	USA	North America	Human	53	4	MAG	P. pasteri	P. pasteri
HMP_2012__SRS051244__bin.1	NA	Pasolli2019	10.1016/j.cell.2019.01.001	NA	2145496	98.87316562	0.314465409	99.88	1.41	SRS051244	Passoli2019	HMP_2012	PQ	7	USA	North America	Human	53	4	MAG	P. pasteri	P. pasteri
HMP_2012__SRS051244__bin.23	NA	Pasolli2019	10.1016/j.cell.2019.01.001	NA	1792875	75.98173894	3.852201258	75.55	3.53	SRS051244	Passoli2019	HMP_2012	PQ	7	USA	North America	Human	40	NA	MAG	none	unnamed
HMP_2012__SRS051378__bin.2	NA	Pasolli2019	10.1016/j.cell.2019.01.001	NA	2131103	93.72530707	0.314465409	92.01	0.02	SRS051378	Passoli2019	HMP_2012	PQ	7	USA	North America	Human	41	NA	MAG	none	unnamed
HMP_2012__SRS051930__bin.20	NA	Pasolli2019	10.1016/j.cell.2019.01.001	NA	2038859	88.7750615	0.628930818	87.75	0.5	SRS051930	Passoli2019	HMP_2012	PQ	7	USA	North America	Human	41	NA	MAG	none	unnamed
HMP_2012__SRS051930__bin.8	NA	Pasolli2019	10.1016/j.cell.2019.01.001	NA	1265327	63.465814	0.786163522	59.4	0.25	SRS051930	Passoli2019	HMP_2012	PQ	7	USA	North America	Human	53	4	MAG	P. pasteri	P. pasteri
HMP_2012__SRS051941__bin.38	NA	Pasolli2019	10.1016/j.cell.2019.01.001	NA	2069010	91.37931034	4.07523511	93.3	2026-09-01	SRS051941	Passoli2019	HMP_2012	PQ	7	USA	North America	Human	53	4	MAG	P. pasteri	P. pasteri
HMP_2012__SRS051941__bin.48	NA	Pasolli2019	10.1016/j.cell.2019.01.001	NA	2085546	90.35280812	0	88.19	0.82	SRS051941	Passoli2019	HMP_2012	PQ	7	USA	North America	Human	40	NA	MAG	none	unnamed
HMP_2012__SRS052227__bin.34	NA	Pasolli2019	10.1016/j.cell.2019.01.001	NA	1907665	75.86206897	0	86.7	0.51	SRS052227	Passoli2019	HMP_2012	TN	7	USA	North America	Human	53	4	MAG	P. pasteri	P. pasteri
HMP_2012__SRS052604__bin.9	NA	Pasolli2019	10.1016/j.cell.2019.01.001	NA	2065507	88.97552103	1.729559748	84.36	0.92	SRS052604	Passoli2019	HMP_2012	PQ	7	USA	North America	Human	40	NA	MAG	none	unnamed
HMP_2012__SRS052668__bin.4	NA	Pasolli2019	10.1016/j.cell.2019.01.001	NA	1440204	53.44827586	0	65.82	1	SRS052668	Passoli2019	HMP_2012	BM	7	USA	North America	Human	53	4	MAG	P. pasteri	P. pasteri
HMP_2012__SRS052876__bin.28	NA	Pasolli2019	10.1016/j.cell.2019.01.001	NA	2158327	97.92976939	0.314465409	98.57	0.09	SRS052876	Passoli2019	HMP_2012	PQ	7	USA	North America	Human	53	4	MAG	P. pasteri	P. pasteri
HMP_2012__SRS053917__bin.27	NA	Pasolli2019	10.1016/j.cell.2019.01.001	NA	2049137	92.41421163	1.257861635	89.53	0.39	SRS053917	Passoli2019	HMP_2012	PQ	7	USA	North America	Human	49	NA	MAG	none	Porphyromonas sp. oral taxon 278
HMP_2012__SRS053917__bin.30	NA	Pasolli2019	10.1016/j.cell.2019.01.001	NA	2002827	95.09958071	0	89.34	0.14	SRS053917	Passoli2019	HMP_2012	PQ	7	USA	North America	Human	53	4	MAG	P. pasteri	P. pasteri
HMP_2012__SRS053917__bin.70	NA	Pasolli2019	10.1016/j.cell.2019.01.001	NA	1964095	83.42475686	0.314465409	82.49	0.11	SRS053917	Passoli2019	HMP_2012	PQ	7	USA	North America	Human	41	NA	MAG	none	unnamed
HMP_2012__SRS054430__bin.1	NA	Pasolli2019	10.1016/j.cell.2019.01.001	NA	1803561	86.29587055	3.066037736	90.85	5.64	SRS054430	Passoli2019	HMP_2012	PQ	7	USA	North America	Human	39	NA	MAG	none	P. catoniae
HMP_2012__SRS054569__bin.4	NA	Pasolli2019	10.1016/j.cell.2019.01.001	NA	915923	54.12392663	0.628930818	53.02	0.71	SRS054569	Passoli2019	HMP_2012	BM	7	USA	North America	Human	3	NA	MAG	none	unnamed
HMP_2012__SRS054569__bin.6	NA	Pasolli2019	10.1016/j.cell.2019.01.001	NA	2018216	97.30083857	0	94	0.11	SRS054569	Passoli2019	HMP_2012	BM	7	USA	North America	Human	53	4	MAG	P. pasteri	P. pasteri
HMP_2012__SRS054653__bin.13	NA	Pasolli2019	10.1016/j.cell.2019.01.001	NA	1741580	84.31753403	0.314465409	78.38	2	SRS054653	Passoli2019	HMP_2012	PQ	7	USA	North America	Human	53	4	MAG	P. pasteri	P. pasteri
HMP_2012__SRS054687__bin.32	NA	Pasolli2019	10.1016/j.cell.2019.01.001	NA	1224001	60.14305093	1.257861635	59.8	0.31	SRS054687	Passoli2019	HMP_2012	TN	7	USA	North America	Human	53	4	MAG	P. pasteri	P. pasteri
HMP_2012__SRS055378__bin.12	NA	Pasolli2019	10.1016/j.cell.2019.01.001	NA	1609596	69.13793103	0	81.91	0.46	SRS055378	Passoli2019	HMP_2012	PQ	7	USA	North America	Human	39	NA	MAG	none	P. catoniae
HMP_2012__SRS055378__bin.4	NA	Pasolli2019	10.1016/j.cell.2019.01.001	NA	1661641	81.31809361	1.41509434	79.09	0.93	SRS055378	Passoli2019	HMP_2012	PQ	7	USA	North America	Human	49	NA	MAG	none	Porphyromonas sp. oral taxon 278
HMP_2012__SRS055378__bin.71	NA	Pasolli2019	10.1016/j.cell.2019.01.001	NA	2170589	90.69448269	0.733752621	90.71	0.13	SRS055378	Passoli2019	HMP_2012	PQ	7	USA	North America	Human	40	NA	MAG	none	unnamed
HMP_2012__SRS055401__bin.41	NA	Pasolli2019	10.1016/j.cell.2019.01.001	NA	1828103	79.32764301	1.78197065	81.12	2.33	SRS055401	Passoli2019	HMP_2012	PQ	7	USA	North America	Human	41	NA	MAG	none	unnamed
HMP_2012__SRS055426__bin.2	NA	Pasolli2019	10.1016/j.cell.2019.01.001	NA	1862043	91.27358491	1.834381551	96.59	0.51	SRS055426	Passoli2019	HMP_2012	TN	7	USA	North America	Human	53	4	MAG	P. pasteri	P. pasteri
HMP_2012__SRS055450__bin.3	NA	Pasolli2019	10.1016/j.cell.2019.01.001	NA	1918132	93.63207547	0.419287212	99.28	0.14	SRS055450	Passoli2019	HMP_2012	PQ	7	USA	North America	Human	39	NA	MAG	none	P. catoniae
HMP_2012__SRS057205__bin.5	NA	Pasolli2019	10.1016/j.cell.2019.01.001	NA	1889053	99.21106178	0.314465409	94.7	0.04	SRS057205	Passoli2019	HMP_2012	TN	7	USA	North America	Human	26	NA	MAG	none	unnamed
HMP_2012__SRS057205__bin.59	NA	Pasolli2019	10.1016/j.cell.2019.01.001	NA	1624380	86.63522013	0.628930818	76.99	0.57	SRS057205	Passoli2019	HMP_2012	TN	7	USA	North America	Human	53	4	MAG	P. pasteri	P. pasteri
HMP_2012__SRS057355__bin.12	NA	Pasolli2019	10.1016/j.cell.2019.01.001	NA	2005267	94.23480084	0.314465409	93.6	0.37	SRS057355	Passoli2019	HMP_2012	TN	7	USA	North America	Human	53	4	MAG	P. pasteri	P. pasteri
HMP_2012__SRS057692__bin.37	NA	Pasolli2019	10.1016/j.cell.2019.01.001	NA	1683754	77.96121593	0	76.7	0.09	SRS057692	Passoli2019	HMP_2012	TN	7	USA	North America	Human	53	4	MAG	P. pasteri	P. pasteri
HMP_2012__SRS058053__bin.29	NA	Pasolli2019	10.1016/j.cell.2019.01.001	NA	1816865	98.00479974	2.044025157	85.28	0.68	SRS058053	Passoli2019	HMP_2012	PQ	7	USA	North America	Human	14	NA	MAG	none	P. endodontalis
HMP_2012__SRS058053__bin.51	NA	Pasolli2019	10.1016/j.cell.2019.01.001	NA	1773299	84.7346191	1.319115862	82.84	1.61	SRS058053	Passoli2019	HMP_2012	PQ	7	USA	North America	Human	53	4	MAG	P. pasteri	P. pasteri
HMP_2012__SRS058336__bin.48	NA	Pasolli2019	10.1016/j.cell.2019.01.001	NA	2053192	93.37002096	0.157232704	92.17	0.07	SRS058336	Passoli2019	HMP_2012	TN	7	USA	North America	Human	53	4	MAG	P. pasteri	P. pasteri
HMP_2012__SRS058808__bin.36	NA	Pasolli2019	10.1016/j.cell.2019.01.001	NA	1907618	99.60691824	0.471698113	98.45	0.13	SRS058808	Passoli2019	HMP_2012	PQ	7	USA	North America	Human	14	NA	MAG	none	P. endodontalis
HMP_2012__SRS058808__bin.51	NA	Pasolli2019	10.1016/j.cell.2019.01.001	NA	2310391	95.25681342	0.016550811	98.85	0.03	SRS058808	Passoli2019	HMP_2012	PQ	7	USA	North America	Human	40	NA	MAG	none	unnamed
HMP_2012__SRS062544__bin.38	NA	Pasolli2019	10.1016/j.cell.2019.01.001	NA	2113735	97.92976939	0	99.33	0.03	SRS062544	Passoli2019	HMP_2012	TN	7	USA	North America	Human	53	4	MAG	P. pasteri	P. pasteri
HMP_2012__SRS062761__bin.4	NA	Pasolli2019	10.1016/j.cell.2019.01.001	NA	1957117	89.77216673	0	85.51	0.18	SRS062761	Passoli2019	HMP_2012	TN	7	USA	North America	Human	53	4	MAG	P. pasteri	P. pasteri
HMP_2012__SRS062878__bin.21	NA	Pasolli2019	10.1016/j.cell.2019.01.001	NA	1997047	95.49266247	0	89.41	0.2	SRS062878	Passoli2019	HMP_2012	HP	7	USA	North America	Human	53	4	MAG	P. pasteri	P. pasteri
HMP_2012__SRS063193__bin.4	NA	Pasolli2019	10.1016/j.cell.2019.01.001	NA	1411656	66.55136268	0.943396226	67.86	0.09	SRS063193	Passoli2019	HMP_2012	TN	7	USA	North America	Human	53	4	MAG	P. pasteri	P. pasteri
HMP_2012__SRS063215__bin.16	NA	Pasolli2019	10.1016/j.cell.2019.01.001	NA	2106632	97.91127143	0.314465409	99.69	0.07	SRS063215	Passoli2019	HMP_2012	PQ	7	USA	North America	Human	53	4	MAG	P. pasteri	P. pasteri
HMP_2012__SRS063272__bin.13	NA	Pasolli2019	10.1016/j.cell.2019.01.001	NA	1819741	91.26310273	0.943396226	87	2026-02-01	SRS063272	Passoli2019	HMP_2012	BM	7	USA	North America	Human	63	NA	MAG	none	unnamed
HMP_2012__SRS063288__bin.52	NA	Pasolli2019	10.1016/j.cell.2019.01.001	NA	1847116	78.44827586	0	81.93	2.21	SRS063288	Passoli2019	HMP_2012	TN	7	USA	North America	Human	53	4	MAG	P. pasteri	P. pasteri
HMP_2012__SRS063603__bin.50	NA	Pasolli2019	10.1016/j.cell.2019.01.001	NA	1915167	99.60691824	0	97.28	0.09	SRS063603	Passoli2019	HMP_2012	PQ	7	USA	North America	Human	14	NA	MAG	none	P. endodontalis
HMP_2012__SRS063603__bin.54	NA	Pasolli2019	10.1016/j.cell.2019.01.001	NA	1375438	62.06896552	0	64.03	0.08	SRS063603	Passoli2019	HMP_2012	PQ	7	USA	North America	Human	49	NA	MAG	none	Porphyromonas sp. oral taxon 278
HMP_2012__SRS063603__bin.68	NA	Pasolli2019	10.1016/j.cell.2019.01.001	NA	2066250	94.74284583	3.787771315	91.84	2026-08-03	SRS063603	Passoli2019	HMP_2012	PQ	7	USA	North America	Human	53	4	MAG	P. pasteri	P. pasteri
HMP_2012__SRS063603__bin.72	NA	Pasolli2019	10.1016/j.cell.2019.01.001	NA	1949633	74.13793103	1.724137931	80.89	4.95	SRS063603	Passoli2019	HMP_2012	PQ	7	USA	North America	Human	41	NA	MAG	none	unnamed
HMP_2012__SRS063603__bin.83	NA	Pasolli2019	10.1016/j.cell.2019.01.001	NA	1570333	73.88961907	4.545874954	78.21	6.58	SRS063603	Passoli2019	HMP_2012	PQ	7	USA	North America	Human	39	NA	MAG	none	P. catoniae
HMP_2012__SRS063932__bin.25	NA	Pasolli2019	10.1016/j.cell.2019.01.001	NA	1381582	66.45308239	1.407386854	66.48	0.73	SRS063932	Passoli2019	HMP_2012	TN	7	USA	North America	Human	41	NA	MAG	none	unnamed
HMP_2012__SRS063932__bin.63	NA	Pasolli2019	10.1016/j.cell.2019.01.001	NA	1953094	93.67012611	2.987421384	86.61	2.71	SRS063932	Passoli2019	HMP_2012	TN	7	USA	North America	Human	49	NA	MAG	none	Porphyromonas sp. oral taxon 278
HMP_2012__SRS063932__bin.69	NA	Pasolli2019	10.1016/j.cell.2019.01.001	NA	1661379	73.60501567	0	79.89	0.88	SRS063932	Passoli2019	HMP_2012	TN	7	USA	North America	Human	45	NA	MAG	none	Porphyromonas sp. oral taxon 275
HMP_2012__SRS063999__bin.42	NA	Pasolli2019	10.1016/j.cell.2019.01.001	NA	1492813	76.71260328	1.175501647	79.8	1.45	SRS063999	Passoli2019	HMP_2012	PQ	7	USA	North America	Human	39	NA	MAG	none	P. catoniae
HMP_2012__SRS064329__bin.3	NA	Pasolli2019	10.1016/j.cell.2019.01.001	NA	1757193	88.03983229	1.886792453	78.08	0.16	SRS064329	Passoli2019	HMP_2012	PQ	7	USA	North America	Human	53	4	MAG	P. pasteri	P. pasteri
HMP_2012__SRS064423__bin.64	NA	Pasolli2019	10.1016/j.cell.2019.01.001	NA	1172309	61.89172524	0.314465409	51.48	0.02	SRS064423	Passoli2019	HMP_2012	TN	7	USA	North America	Human	53	4	MAG	P. pasteri	P. pasteri
HMP_2012__SRS064449__bin.43	NA	Pasolli2019	10.1016/j.cell.2019.01.001	NA	1700448	91.41848563	0.235849057	81.88	2026-09-01	SRS064449	Passoli2019	HMP_2012	PQ	7	USA	North America	Human	14	NA	MAG	none	P. endodontalis
HMP_2012__SRS064449__bin.5	NA	Pasolli2019	10.1016/j.cell.2019.01.001	NA	1840041	92.93575921	0.393081761	91.53	0.1	SRS064449	Passoli2019	HMP_2012	PQ	7	USA	North America	Human	39	NA	MAG	none	P. catoniae
HMP_2012__SRS065099__bin.47	NA	Pasolli2019	10.1016/j.cell.2019.01.001	NA	2210454	93.20230608	0.262054507	94.87	0.04	SRS065099	Passoli2019	HMP_2012	PQ	7	USA	North America	Human	40	NA	MAG	none	unnamed
HMP_2012__SRS065310__bin.18	NA	Pasolli2019	10.1016/j.cell.2019.01.001	NA	1896066	95.99056604	1.41509434	87.73	0.44	SRS065310	Passoli2019	HMP_2012	PQ	7	USA	North America	Human	1	NA	MAG	none	unnamed
HMP_2012__SRS065310__bin.4	NA	Pasolli2019	10.1016/j.cell.2019.01.001	NA	1695476	83.31483537	1.886792453	82.73	1.22	SRS065310	Passoli2019	HMP_2012	PQ	7	USA	North America	Human	39	NA	MAG	none	P. catoniae
HMP_2012__SRS075404__bin.44	NA	Pasolli2019	10.1016/j.cell.2019.01.001	NA	1888090	87.09643606	1.257861635	85.38	0.42	SRS075404	Passoli2019	HMP_2012	TN	7	USA	North America	Human	53	4	MAG	P. pasteri	P. pasteri
HMP_2012__SRS075410__bin.10	NA	Pasolli2019	10.1016/j.cell.2019.01.001	NA	1805884	90.17295597	0.890985325	90.98	0.12	SRS075410	Passoli2019	HMP_2012	PQ	7	USA	North America	Human	39	NA	MAG	none	P. catoniae
HMP_2012__SRS077736__bin.38	NA	Pasolli2019	10.1016/j.cell.2019.01.001	NA	2238143	98.87316562	0.314465409	99.89	0.08	SRS077736	Passoli2019	HMP_2012	TN	7	USA	North America	Human	53	4	MAG	P. pasteri	P. pasteri
HMP_2012__SRS078182__bin.92	NA	Pasolli2019	10.1016/j.cell.2019.01.001	NA	1714932	82.83542977	0	79.07	0.08	SRS078182	Passoli2019	HMP_2012	TN	7	USA	North America	Human	53	4	MAG	P. pasteri	P. pasteri
MGYG000298021	NA	MAGNify	https://www.ebi.ac.uk/metagenomics/genome-catalogues/human-oral-v1-0-1	NA	1377473	70.81	1.73	59.89	0.72	SAMN14570687	MGNify	SRP311368	SL	7	USA	North America	Human	45	NA	MAG	none	Porphyromonas sp. oral taxon 275
MGYG000298030	NA	MAGNify	https://www.ebi.ac.uk/metagenomics/genome-catalogues/human-oral-v1-0-1	NA	2027651	97.09	0.5	99.17	0.16	ERS6079592	MGNify	ERP127558	SL	7	Spain	Europe	Human	1	NA	MAG	none	unnamed
MGYG000298040	NA	MAGNify	https://www.ebi.ac.uk/metagenomics/genome-catalogues/human-oral-v1-0-1	NA	1949330	99.14	0	96.17	0.12	ERS6080615	MGNify	ERP127228	PQ	7	Italy	Europe	Human	14	NA	MAG	none	P. endodontalis
MGYG000298057	NA	MAGNify	https://www.ebi.ac.uk/metagenomics/genome-catalogues/human-oral-v1-0-1	NA	2298578	94.21	3.96	89.16	2026-05-04	ERS7766778	MGNify	DRP005925	SL	7	Japan	Asia	Human	53	4	MAG	P. pasteri	P. pasteri
MGYG000298063	NA	MAGNify	https://www.ebi.ac.uk/metagenomics/genome-catalogues/human-oral-v1-0-1	NA	1794253	96.75	0	94.89	0.16	ERS6080675	MGNify	ERP127228	PQ	7	Italy	Europe	Human	46	NA	MAG	none	Porphyromonadaceae bacterium
MGYG000298098	NA	MAGNify	https://www.ebi.ac.uk/metagenomics/genome-catalogues/human-oral-v1-0-1	NA	2078823	97.3	0	99.14	0.14	SAMN14570878	MGNify	SRP311368	SL	7	USA	North America	Human	53	4	MAG	P. pasteri	P. pasteri
MGYG000298103	NA	MAGNify	https://www.ebi.ac.uk/metagenomics/genome-catalogues/human-oral-v1-0-1	NA	1549578	75.53	2026-01-01	79.08	1	SAMN10134576	MGNify	SRP104798	PQ	7	Australia	Oceania	Human	1	NA	MAG	none	unnamed
MGYG000298107	NA	MAGNify	https://www.ebi.ac.uk/metagenomics/genome-catalogues/human-oral-v1-0-1	NA	2253703	98.03	0.16	99.88	0.57	SAMN14570875	MGNify	SRP311368	SL	7	USA	North America	Human	53	4	MAG	P. pasteri	P. pasteri
MGYG000298208	NA	MAGNify	https://www.ebi.ac.uk/metagenomics/genome-catalogues/human-oral-v1-0-1	NA	1797500	88.21	0.89	84.04	2.44	SAMN14570868	MGNify	SRP311368	SL	7	USA	North America	Human	53	4	MAG	P. pasteri	P. pasteri
MGYG000298234	NA	MAGNify	https://www.ebi.ac.uk/metagenomics/genome-catalogues/human-oral-v1-0-1	NA	1560265	78.54	0.71	77.65	1.53	ERS7552206	MGNify	ERP107102	PQ	7	USA	North America	Human	38	1	MAG	P. gingivalis	P. gingivalis
MGYG000298248	NA	MAGNify	https://www.ebi.ac.uk/metagenomics/genome-catalogues/human-oral-v1-0-1	NA	1856565	83.46	0.94	81.1	0.51	SAMN14570880	MGNify	SRP311368	SL	7	USA	North America	Human	53	4	MAG	P. pasteri	P. pasteri
MGYG000298258	NA	MAGNify	https://www.ebi.ac.uk/metagenomics/genome-catalogues/human-oral-v1-0-1	NA	2318450	94.6	1.96	94.56	2.36	SAMN14570865	MGNify	SRP311368	SL	7	USA	North America	Human	53	4	MAG	P. pasteri	P. pasteri
MGYG000298268	NA	MAGNify	https://www.ebi.ac.uk/metagenomics/genome-catalogues/human-oral-v1-0-1	NA	2117918	96.99	0.47	99.22	0.13	ERS7599798	MGNify	ERP108069	SL	7	China	Asia	Human	53	4	MAG	P. pasteri	P. pasteri
MGYG000298300	NA	MAGNify	https://www.ebi.ac.uk/metagenomics/genome-catalogues/human-oral-v1-0-1	NA	2204561	98.87	0.08	99.89	0.26	SAMN14570886	MGNify	SRP311368	SL	7	USA	North America	Human	53	4	MAG	P. pasteri	P. pasteri
MGYG000298373	NA	MAGNify	https://www.ebi.ac.uk/metagenomics/genome-catalogues/human-oral-v1-0-1	NA	1707416	83.98	0.55	87.08	1.69	SAMN14570864	MGNify	SRP311368	SL	7	USA	North America	Human	53	4	MAG	P. pasteri	P. pasteri
MGYG000298409	NA	MAGNify	https://www.ebi.ac.uk/metagenomics/genome-catalogues/human-oral-v1-0-1	NA	1955818	93.91	0.79	92.95	1.18	ERS7876869	MGNify	ERP131993	SL	7	China	Asia	Human	1	NA	MAG	none	unnamed
MGYG000298426	NA	MAGNify	https://www.ebi.ac.uk/metagenomics/genome-catalogues/human-oral-v1-0-1	NA	2257061	94.29	2.42	95.51	0.4	SAMN14570877	MGNify	SRP311368	SL	7	USA	North America	Human	53	4	MAG	P. pasteri	P. pasteri
MGYG000298446	NA	MAGNify	https://www.ebi.ac.uk/metagenomics/genome-catalogues/human-oral-v1-0-1	NA	2667803	95.62	3.46	94.53	5.41	SAMN14570887	MGNify	SRP311368	SL	7	USA	North America	Human	53	4	MAG	P. pasteri	P. pasteri
MGYG000298451	NA	MAGNify	https://www.ebi.ac.uk/metagenomics/genome-catalogues/human-oral-v1-0-1	NA	1557510	56.2	2026-05-01	49.08	2026-05-03	ERS7364994	MGNify	ERP127229	SL	7	Japan	Asia	Human	53	4	MAG	P. pasteri	P. pasteri
MGYG000298509	NA	MAGNify	https://www.ebi.ac.uk/metagenomics/genome-catalogues/human-oral-v1-0-1	NA	2161392	97.14	0.31	94.36	0.48	SAMN14570866	MGNify	SRP311368	SL	7	USA	North America	Human	53	4	MAG	P. pasteri	P. pasteri
MGYG000298599	NA	MAGNify	https://www.ebi.ac.uk/metagenomics/genome-catalogues/human-oral-v1-0-1	NA	2280067	98.87	0.39	99.74	0.52	SAMN14570874	MGNify	SRP311368	SL	7	USA	North America	Human	53	4	MAG	P. pasteri	P. pasteri
MGYG000298665	NA	MAGNify	https://www.ebi.ac.uk/metagenomics/genome-catalogues/human-oral-v1-0-1	NA	2227026	98.87	0	99.82	0.1	ERS7621638	MGNify	ERP125117	SL	7	France	Europe	Human	53	4	MAG	P. pasteri	P. pasteri
MGYG000298667	NA	MAGNify	https://www.ebi.ac.uk/metagenomics/genome-catalogues/human-oral-v1-0-1	NA	2250639	98.87	0.16	99.92	0.09	ERS6080696	MGNify	ERP127228	PQ	7	Italy	Europe	Human	49	NA	MAG	none	Porphyromonas sp. oral taxon 278
MGYG000298687	NA	MAGNify	https://www.ebi.ac.uk/metagenomics/genome-catalogues/human-oral-v1-0-1	NA	2156524	96.59	2026-06-04	99.45	2026-08-01	SAMN14570879	MGNify	SRP311368	SL	7	USA	North America	Human	53	4	MAG	P. pasteri	P. pasteri
MGYG000298715	NA	MAGNify	https://www.ebi.ac.uk/metagenomics/genome-catalogues/human-oral-v1-0-1	NA	2118753	98.01	0.43	99.65	0.94	SAMN14570883	MGNify	SRP311368	SL	7	USA	North America	Human	53	4	MAG	P. pasteri	P. pasteri
MGYG000298737	NA	MAGNify	https://www.ebi.ac.uk/metagenomics/genome-catalogues/human-oral-v1-0-1	NA	1578908	79.83	0.52	77.05	0.96	SAMN14570870	MGNify	SRP311368	SL	7	USA	North America	Human	53	4	MAG	P. pasteri	P. pasteri
MGYG000298751	NA	MAGNify	https://www.ebi.ac.uk/metagenomics/genome-catalogues/human-oral-v1-0-1	NA	2180850	99.92	0	99.99	0.02	ERS6080623	MGNify	ERP127228	PQ	7	Italy	Europe	Human	38	1	MAG	P. gingivalis	P. gingivalis
MGYG000298755	NA	MAGNify	https://www.ebi.ac.uk/metagenomics/genome-catalogues/human-oral-v1-0-1	NA	2234366	98.87	0	99.63	0.08	ERS7876848	MGNify	ERP131993	SL	7	China	Asia	Human	53	4	MAG	P. pasteri	P. pasteri
MGYG000298807	NA	MAGNify	https://www.ebi.ac.uk/metagenomics/genome-catalogues/human-oral-v1-0-1	NA	2200403	98.64	0.44	99.93	1.82	SAMN14570869	MGNify	SRP311368	SL	7	USA	North America	Human	53	4	MAG	P. pasteri	P. pasteri
MGYG000298817	NA	MAGNify	https://www.ebi.ac.uk/metagenomics/genome-catalogues/human-oral-v1-0-1	NA	2337749	95.35	0.02	99.5	0.01	ERS6080672	MGNify	ERP127228	PQ	7	Italy	Europe	Human	40	NA	MAG	none	unnamed
MGYG000298841	NA	MAGNify	https://www.ebi.ac.uk/metagenomics/genome-catalogues/human-oral-v1-0-1	NA	1921164	92.12	1.47	90.18	0.34	SAMN14570888	MGNify	SRP311368	SL	7	USA	North America	Human	1	NA	MAG	none	unnamed
MGYG000298920	NA	MAGNify	https://www.ebi.ac.uk/metagenomics/genome-catalogues/human-oral-v1-0-1	NA	1959022	91.82	1.39	84.17	0.52	SAMN14570884	MGNify	SRP311368	SL	7	USA	North America	Human	53	4	MAG	P. pasteri	P. pasteri
MGYG000298923	NA	MAGNify	https://www.ebi.ac.uk/metagenomics/genome-catalogues/human-oral-v1-0-1	NA	1323154	54.31	0	54.44	0.84	ERS7766718	MGNify	DRP005925	SL	7	Japan	Asia	Human	51	2	MAG	P. pasteri	P. pasteri
MGYG000298970	NA	MAGNify	https://www.ebi.ac.uk/metagenomics/genome-catalogues/human-oral-v1-0-1	NA	1770216	94.83	3.76	82.58	3.45	SAMN14570872	MGNify	SRP311368	SL	7	USA	North America	Human	53	4	MAG	P. pasteri	P. pasteri
MGYG000298974	NA	MAGNify	https://www.ebi.ac.uk/metagenomics/genome-catalogues/human-oral-v1-0-1	NA	2158756	94.39	0.63	94.17	2026-03-01	ERS7599775	MGNify	ERP108069	SL	7	China	Asia	Human	41	NA	MAG	none	unnamed
MGYG000298989	NA	MAGNify	https://www.ebi.ac.uk/metagenomics/genome-catalogues/human-oral-v1-0-1	NA	1510865	79.6	3.29	78.24	3.47	SAMN14570686	MGNify	SRP311368	SL	7	USA	North America	Human	46	NA	MAG	none	Porphyromonadaceae bacterium
MGYG000298995	NA	MAGNify	https://www.ebi.ac.uk/metagenomics/genome-catalogues/human-oral-v1-0-1	NA	1974985	93.21	1.26	90.1	1.56	ERS6079583	MGNify	ERP127558	SL	7	Spain	Europe	Human	53	4	MAG	P. pasteri	P. pasteri
MGYG000299053	NA	MAGNify	https://www.ebi.ac.uk/metagenomics/genome-catalogues/human-oral-v1-0-1	NA	2028796	91.51	2.31	86.06	1.78	SAMN14570881	MGNify	SRP311368	SL	7	USA	North America	Human	53	4	MAG	P. pasteri	P. pasteri
MGYG000299071	NA	MAGNify	https://www.ebi.ac.uk/metagenomics/genome-catalogues/human-oral-v1-0-1	NA	1883333	93.54	0.42	85.98	0.23	SAMN14570885	MGNify	SRP311368	SL	7	USA	North America	Human	53	4	MAG	P. pasteri	P. pasteri
MGYG000299088	NA	MAGNify	https://www.ebi.ac.uk/metagenomics/genome-catalogues/human-oral-v1-0-1	NA	2168486	97.62	0	99.86	0.12	ERS6080640	MGNify	ERP127228	PQ	7	Italy	Europe	Human	53	4	MAG	P. pasteri	P. pasteri
MGYG000299090	NA	MAGNify	https://www.ebi.ac.uk/metagenomics/genome-catalogues/human-oral-v1-0-1	NA	2104903	95.32	0.31	91.73	0.42	SAMN14570871	MGNify	SRP311368	SL	7	USA	North America	Human	53	4	MAG	P. pasteri	P. pasteri
MGYG000299099	NA	MAGNify	https://www.ebi.ac.uk/metagenomics/genome-catalogues/human-oral-v1-0-1	NA	2047933	94.47	0.06	90.96	0.3	SAMN14570867	MGNify	SRP311368	SL	7	USA	North America	Human	53	4	MAG	P. pasteri	P. pasteri
MGYG000299110	NA	MAGNify	https://www.ebi.ac.uk/metagenomics/genome-catalogues/human-oral-v1-0-1	NA	2037934	97.93	0.16	99.49	0.1	ERS7621649	MGNify	ERP125117	SL	7	France	Europe	Human	49	NA	MAG	none	Porphyromonas sp. oral taxon 278
MGYG000299112	NA	MAGNify	https://www.ebi.ac.uk/metagenomics/genome-catalogues/human-oral-v1-0-1	NA	2367683	98.87	2026-02-01	99.96	1.54	SAMN14570876	MGNify	SRP311368	SL	7	USA	North America	Human	53	4	MAG	P. pasteri	P. pasteri
MGYG000299124	NA	MAGNify	https://www.ebi.ac.uk/metagenomics/genome-catalogues/human-oral-v1-0-1	NA	1183133	67.18	0	65.91	0.29	ERS7621678	MGNify	ERP125117	SL	7	France	Europe	Human	38	1	MAG	P. gingivalis	P. gingivalis
MGYG000299176	NA	MAGNify	https://www.ebi.ac.uk/metagenomics/genome-catalogues/human-oral-v1-0-1	NA	2096433	97.46	0.1	99.78	0.43	SAMN14570882	MGNify	SRP311368	SL	7	USA	North America	Human	53	4	MAG	P. pasteri	P. pasteri
MGYG000299182	NA	MAGNify	https://www.ebi.ac.uk/metagenomics/genome-catalogues/human-oral-v1-0-1	NA	2045471	96.2	0.1	92.89	0.36	SAMN14570873	MGNify	SRP311368	SL	7	USA	North America	Human	53	4	MAG	P. pasteri	P. pasteri
MGYG000299224	NA	MAGNify	https://www.ebi.ac.uk/metagenomics/genome-catalogues/human-oral-v1-0-1	NA	2174557	98.87	0.86	99.68	0.7	SAMN14570863	MGNify	SRP311368	SL	7	USA	North America	Human	53	4	MAG	P. pasteri	P. pasteri
MGYG000299244	NA	MAGNify	https://www.ebi.ac.uk/metagenomics/genome-catalogues/human-oral-v1-0-1	NA	1747896	85.79	2026-02-01	85.08	0.87	ERS7599770	MGNify	ERP108069	SL	7	China	Asia	Human	38	1	MAG	P. gingivalis	P. gingivalis
SRS3078206-megahit_001	GCA_982545095.1	Velsko2026	tba	PRJEB104944	1112645	53.13	1.16	45.77	1.64	SRS3078206	Mann2018	Mann2018	AC	1400	Nepal	Asia	Human	41	NA	MAG	none	unnamed
SRS4625245-megahit_009	GCA_982549565.1	Velsko2026	tba	PRJEB104944	2123784	99.84	0.42	99.5	0.58	SRS4625245	Ozga2019	Ozga2019	AC	100	Tanzania	Africa	Chimpanzee	38	1	MAG	P. gingivalis	P. gingivalis

## Sheet: Table S3
Supplementary Table S3. Virulence factors function and annotations.
Function	Reference locus tag	Panaroo reference locus tag	Gene annotation in Chimpanzeearoo matrix	GC content	Species
Biofilm	BFO_RS09890	cds-WP_014225576.1	lysR	42.96%	Tannerella forsythia
Glycosydic activity	BFO_RS09605	cds-WP_014225510.1	nanH	54.57%	Tannerella forsythia
Glycosydic activity	BFO_RS05255	cds-WP_014224616.1	group_893	54.25%	Tannerella forsythia
Glycosydic activity	BFO_RS09855	cds-WP_244262966.1	susB	55.30%	Tannerella forsythia
Glycosydic activity	BFO_RS08365	cds-WP_014225256.1	chb	54.11%	Tannerella forsythia
Glycosydic activity	BFO_RS07535	cds-WP_041591207.1	mgsA	54.76%	Tannerella forsythia
Antigen expressed during infection	BFO_RS12725	cds-WP_014226186.1	group_1023	51.03%	Tannerella forsythia
Antigen expressed during infection	BFO_RS01890	cds-WP_041590577.1	group_748	48.08%	Tannerella forsythia
Surface layer associated proteins	BFO_RS04630	cds-WP_014224475.1	group_796	35.21%	Tannerella forsythia
Surface layer associated proteins	BFO_RS07205, BFO_RS07210	Assigned as pseudogenes	tfsA	45.31%	Tannerella forsythia
Surface layer associated proteins	BFO_RS07215	cds-WP_155642566.1	tfsB	47.12%	Tannerella forsythia
Surface layer associated proteins	BFO_RS13585	cds-WP_041591401.1	porU	50.87%	Tannerella forsythia
Surface layer associated proteins	BFO_RS10275	cds-WP_041590869.1	group_3117	43.14%	Tannerella forsythia
Surface layer associated proteins	BFO_RS08265	cds-WP_014225229.1	sprA	48.96%	Tannerella forsythia
Surface layer associated proteins	BFO_RS05730	cds-WP_041591152.1	yfmG	50.90%	Tannerella forsythia
Surface layer associated proteins	BFO_RS14480	cds-WP_157755308.1	bspA	58.16%	Tannerella forsythia
Surface layer associated proteins	BFO_RS14345	cds-WP_014224266.1	group_1333	59.74%	Tannerella forsythia
Protease and apoptosis including activity	BFO_RS06155	cds-WP_014224776.1	prtH	43.51%.	Tannerella forsythia
KLIKK proteases	GenBank: KP715368	cds-WP_014224587.1	group_878	43.29%.	Tannerella forsythia
KLIKK proteases	GenBank: KP715368	cds-WP_014224577.1	lasB	43.29%.	Tannerella forsythia
KLIKK proteases	GenBank: KP715369	cds-BFO_RS16250 incomplete	group_1100	43.29%.	Tannerella forsythia
KLIKK proteases	GenBank: KP715369	cds-WP_014225808.1	group_2888	43.29%.	Tannerella forsythia
KLIKK proteases	GenBank: KP715369	cds-WP_080561817.1	group_2884	43.29%.	Tannerella forsythia
KLIKK proteases	GenBank: KP715369	cds-WP_014225796.1	group_4441/group_1100	43.29%.	Tannerella forsythia
protease inhibitor	BFO_RS12860	cds-WP_041590947.1	serpin	49.31%.	Tannerella forsythia
protease inhibitor	NA	NA	wecC	48.92%.	Tannerella forsythia
Act on inflammatory response	NA	NA	serB	48.15%	Pophyromonas gingivalis
Gingipains	NA	NA	rgpB	46.68%	Pophyromonas gingivalis
Gingipains	NA	NA	rgpA~rgpB	NA	Pophyromonas gingivalis
Minor fimbriae	NA	NA	mfa1	45.86%	Pophyromonas gingivalis
Minor fimbriae	NA	NA	mfa2	43.79%	Pophyromonas gingivalis
Minor fimbriae	NA	NA	mfa3	44.89%	Pophyromonas gingivalis
Major fimbriae	NA	NA	fimA	51.73%	Pophyromonas gingivalis
Gingipains	NA	NA	kgp	49.79%	Pophyromonas gingivalis
Hemagglutinin	NA	NA	hagA	47.47%	Pophyromonas gingivalis

## Sheet: Table S4
Supplementary Table S4. Genomes used as traIning files for Prokka annotations.
Group	Genome ID	Number of contigs	Contamination (%)	Completeness (%)
Tannerella serpentiformis group	GCA_905372755.1	141	0	97.13
Tannerella forsythia group	GCF_001547855.1	1	0	98.91
Porphyromonas pasteri	GCF_000700805.1	7	0	98.87
Porphyromonas gingivalis	GCF_000007585.1	1	0	99.92

## Sheet: Table S5
Supplementary Table S5. fimA genotyping of MAGs.
*Oral site: AC - ancient calculus; MC - modern calculus; PQ - plaque; SL - saliva
MAG ID	FimA_genotype	Oral_site*	Age_BP	Country	Continent	R1_depth	Paired	Direction	Industrialization	sample_host	primary_cluster
_R_GCA_915241915.1_SRR1795020_bin.1_metaWRAP_v1.1_MAG_genomic	Ib	oral	7	none	North America	1	unknown	ncbi	ncbi	Human	38
_R_GCA_916050465.1_ERR2764965_bin.2_metaWRAP_v1.1_MAG_genomic	Ib	oral	7	none	Europe	1	unknown	ncbi	ncbi	Human	38
_R_MGYG000298234	Ib	PQ	7	USA	North America	217.599.745.578.947	Yes	Western	Industrial	Human	38
_R_MGYG000299124	Ib	SL	7	France	Europe	3533774.31081081	Yes	Western	Industrial	Human	38
BritoIL_2016__W2.44.SA__bin.3	II	SL	7	Fiji	Oceania	10302344	Yes	Global South	Industrial	Human	38
CM_periimplantitis__SP_163SPT_T016__bin.31	IV	PQ	7	Italy	Europe	29288726	Yes	Western	Industrial	Human	38
CM_periimplantitis__SP_224SPT_T016__bin.1	II	PQ	7	Italy	Europe	1621921	Yes	Western	Industrial	Human	38
CM_periimplantitis__SP_261SPI_T016__bin.3	II	PQ	7	Italy	Europe	2240197	Yes	Western	Industrial	Human	38
CM_periimplantitis__SP_264SPI_T016__bin.18	IV	PQ	7	Italy	Europe	17371860	Yes	Western	Industrial	Human	38
CM_periimplantitis__SP_305SPI_T016__bin.2	II	PQ	7	Italy	Europe	41136253	Yes	Western	Industrial	Human	38
CM_periimplantitis__SP_323SPI_T016__bin.11	III	PQ	7	Italy	Europe	10555528	Yes	Western	Industrial	Human	38
CM_periimplantitis__SP_343SPI_T016__bin.1	IV	PQ	7	Italy	Europe	772916	Yes	Western	Industrial	Human	38
CM_periimplantitis__SP_383SPI_T016__bin.2	Ib	PQ	7	Italy	Europe	2765368	Yes	Western	Industrial	Human	38
CM_periimplantitis__SP_384SPI_T016__bin.15	V	PQ	7	Italy	Europe	8963741	Yes	Western	Industrial	Human	38
CMC001.B.bin.r.7	Ib	PQ	7	Cameroon	Africa	193195467	Yes	Global South	Non_industrial	Human	38
CMC004.B.bin.r.98	IV	PQ	7	Cameroon	Africa	248097416	Yes	Global South	Non_industrial	Human	38
CMC011.B.bin.r.60	IV	PQ	7	Cameroon	Africa	225401674	Yes	Global South	Non_industrial	Human	38
CMC016.B.bin.r.92	III	PQ	7	Cameroon	Africa	253956730	Yes	Global South	Non_industrial	Human	38
CMC017.B.bin.r.31	II	PQ	7	Cameroon	Africa	281138320	Yes	Global South	Non_industrial	Human	38
CMC018.B.bin.r.80	II	PQ	7	Cameroon	Africa	214191009	Yes	Global South	Non_industrial	Human	38
CMC021.B.bin.r.1	IV	PQ	7	Cameroon	Africa	279718401	Yes	Global South	Non_industrial	Human	38
CMC022.B.bin.r.69	III	PQ	7	Cameroon	Africa	243962099	Yes	Global South	Non_industrial	Human	38
CMC023.A.bin.r.99	II	PQ	7	Cameroon	Africa	240572160	Yes	Global South	Non_industrial	Human	38
CMC024.B.bin.r.70	II	PQ	7	Cameroon	Africa	294430419	Yes	Global South	Non_industrial	Human	38
CMC025.B.bin.r.47	II	PQ	7	Cameroon	Africa	302596773	Yes	Global South	Non_industrial	Human	38
CMC027.B.bin.r.39	II	PQ	7	Cameroon	Africa	324387666	Yes	Global South	Non_industrial	Human	38
CMC035.B.bin.r.29	Ib	PQ	7	Cameroon	Africa	323719647	Yes	Global South	Non_industrial	Human	38
CMC036.B.bin.r.19	II	PQ	7	Cameroon	Africa	283298633	Yes	Global South	Non_industrial	Human	38
CMC038.A.bin.r.2	Ib	PQ	7	Cameroon	Africa	341259832	Yes	Global South	Non_industrial	Human	38
CMC038.B.bin.r.106	II	PQ	7	Cameroon	Africa	309352455	Yes	Global South	Non_industrial	Human	38
CMC045.B.bin.r.58	II	PQ	7	Cameroon	Africa	265986262	Yes	Global South	Non_industrial	Human	38
ERS1202865.bin.r.4	II	SL	7	Philippines	Asia	30930316	Yes	Global South	Non_industrial	Human	38
ERS1202866.bin.r.8	II	SL	7	Philippines	Asia	167564956	Yes	Global South	Non_industrial	Human	38
ERS1202867.bin.r.5	II	SL	7	Philippines	Asia	33516704	Yes	Global South	Non_industrial	Human	38
ERS1202869.bin.r.10	Ib	SL	7	Philippines	Asia	37623240	Yes	Global South	Non_industrial	Human	38
ERS1202882.bin.r.3	III	SL	7	Philippines	Asia	37777308	Yes	Global South	Non_industrial	Human	38
ERS12516930.bin.r.30	Ib	SL	7	Papua New Guinea	Oceania	30448208	Yes	Global South	Non_industrial	Human	38
ERS12516935.bin.r.29	Ib	SL	7	Papua New Guinea	Oceania	118591324	Yes	Global South	Non_industrial	Human	38
ERS12516936.bin.r.24	IV	SL	7	Papua New Guinea	Oceania	50619612	Yes	Global South	Non_industrial	Human	38
ERS12516937.bin.r.5	II	SL	7	Papua New Guinea	Oceania	22491992	Yes	Global South	Non_industrial	Human	38
ERS12516938.bin.r.17	II	SL	7	Papua New Guinea	Oceania	58325416	Yes	Global South	Non_industrial	Human	38
ERS12516939.bin.r.23	II	SL	7	Papua New Guinea	Oceania	67875772	Yes	Global South	Non_industrial	Human	38
ERS12516940.bin.r.5	V	SL	7	Papua New Guinea	Oceania	41866068	Yes	Global South	Non_industrial	Human	38
ERS12516942.bin.r.7	III	SL	7	Papua New Guinea	Oceania	18620436	Yes	Global South	Non_industrial	Human	38
ERS12516943.bin.r.6	Ib	SL	7	Papua New Guinea	Oceania	11584448	Yes	Global South	Non_industrial	Human	38
ERS12516944.bin.r.5	IV	SL	7	Papua New Guinea	Oceania	45815152	Yes	Global South	Non_industrial	Human	38
ERS12516945.bin.r.6	Ib	SL	7	Papua New Guinea	Oceania	12018388	Yes	Global South	Non_industrial	Human	38
ERS12516947.bin.r.8	II	SL	7	Papua New Guinea	Oceania	55757688	Yes	Global South	Non_industrial	Human	38
ERS12516948.bin.r.20	II	SL	7	Papua New Guinea	Oceania	66118996	Yes	Global South	Non_industrial	Human	38
ERS12516949.bin.r.13	II	SL	7	Papua New Guinea	Oceania	35607672	Yes	Global South	Non_industrial	Human	38
ERS12516950.bin.r.5	Ib	SL	7	Papua New Guinea	Oceania	32026604	Yes	Global South	Non_industrial	Human	38
ERS12516951.bin.r.20	II	SL	7	Papua New Guinea	Oceania	76752056	Yes	Global South	Non_industrial	Human	38
ERS12516955.bin.r.34	IV	SL	7	Papua New Guinea	Oceania	315392644	Yes	Global South	Non_industrial	Human	38
ERS12516960.bin.r.19	NA	SL	7	Papua New Guinea	Oceania	40753928	Yes	Global South	Non_industrial	Human	38
ERS12516960.bin.r.19	NA	SL	7	Papua New Guinea	Oceania	40753928	Yes	Global South	Non_industrial	Human	38
ERS12516962.bin.r.2	II	SL	7	Papua New Guinea	Oceania	252721172	Yes	Global South	Non_industrial	Human	38
ERS12516963.bin.r.46	III	SL	7	Papua New Guinea	Oceania	93653948	Yes	Global South	Non_industrial	Human	38
ERS12516965.bin.r.10	II	SL	7	Papua New Guinea	Oceania	15403128	Yes	Global South	Non_industrial	Human	38
ERS12516966.bin.r.5	II	SL	7	Papua New Guinea	Oceania	24792668	Yes	Global South	Non_industrial	Human	38
ERS12516967.bin.r.4	IV	SL	7	Papua New Guinea	Oceania	76092584	Yes	Global South	Non_industrial	Human	38
ERS12516968.bin.r.20	Ib	SL	7	Papua New Guinea	Oceania	99155760	Yes	Global South	Non_industrial	Human	38
ERS12516969.bin.r.31	Ib	SL	7	Papua New Guinea	Oceania	26297136	Yes	Global South	Non_industrial	Human	38
ERS12516970.bin.r.65	II	SL	7	Papua New Guinea	Oceania	272017072	Yes	Global South	Non_industrial	Human	38
ERS12516971.bin.r.8	III	SL	7	Papua New Guinea	Oceania	11998492	Yes	Global South	Non_industrial	Human	38
ERS12516972.bin.r.5	Ib	SL	7	Papua New Guinea	Oceania	14837492	Yes	Global South	Non_industrial	Human	38
ERS12516973.bin.r.4	Ib	SL	7	Papua New Guinea	Oceania	65696480	Yes	Global South	Non_industrial	Human	38
ERS12516976.bin.r.18	II	SL	7	Papua New Guinea	Oceania	60770884	Yes	Global South	Non_industrial	Human	38
ERS12516977.bin.r.24	III	SL	7	Papua New Guinea	Oceania	43622152	Yes	Global South	Non_industrial	Human	38
ERS12516978.bin.r.34	II	SL	7	Papua New Guinea	Oceania	129743612	Yes	Global South	Non_industrial	Human	38
ERS12516980.bin.r.18	Ib	SL	7	Papua New Guinea	Oceania	116576016	Yes	Global South	Non_industrial	Human	38
ERS12516981.bin.r.31	II	SL	7	Papua New Guinea	Oceania	105634172	Yes	Global South	Non_industrial	Human	38
ERS12516982.bin.r.6	II	SL	7	Papua New Guinea	Oceania	36649232	Yes	Global South	Non_industrial	Human	38
ERS12516985.bin.r.17	II	SL	7	Papua New Guinea	Oceania	50660312	Yes	Global South	Non_industrial	Human	38
ERS12516989.bin.r.8	IV	SL	7	Papua New Guinea	Oceania	44917096	Yes	Global South	Non_industrial	Human	38
ERS12516990.bin.r.25	Ib	SL	7	Papua New Guinea	Oceania	115376412	Yes	Global South	Non_industrial	Human	38
ERS12516991.bin.r.15	II	SL	7	Papua New Guinea	Oceania	36191708	Yes	Global South	Non_industrial	Human	38
ERS12516993.bin.r.43	II	SL	7	Papua New Guinea	Oceania	137836192	Yes	Global South	Non_industrial	Human	38
ERS2985756-megahit_010	IV	AC	200	England	Europe	14573854	Yes	Ancient	Ancient	Human	38
ERS2985770-megahit_015	V	AC	200	England	Europe	38450949	Yes	Ancient	Ancient	Human	38
ERS3395767.bin.r.22	II	MC	7	Spain	Europe	52819590	Yes	Western	Industrial	Human	38
ERS3395772.bin.r.11	IV	MC	7	Spain	Europe	45398636	Yes	Western	Industrial	Human	38
ERS3395773.bin.r.3	III	MC	7	Spain	Europe	73800335	Yes	Western	Industrial	Human	38
ERS3774485.bin.r.26	IV	MC	7	Spain	Europe	34014564	Yes	Western	Industrial	Human	38
ERS6256697-megahit_013	V	AC	8800	Serbia	Europe	37239976	Yes	Ancient	Ancient	Human	38
ERSX0002001-megahit_066	III	AC	700	Great Britain	Europe	36839314	Yes	Ancient	Ancient	Human	38
ERSX0004011-megahit_004	II	AC	350	Rapa_Nui	Oceania	11309096	Yes	Ancient	Ancient	Human	38
GCA_000380305.1_PgingivalisJCVISC001v1.0_genomic	II	unknown	7	none	unknown	1	unknown	ncbi	ncbi	Human	38
GCA_003514485.1_ASM351448v1_genomic	I	oral	7	none	unknown	1	unknown	ncbi	ncbi	Human	38
GCA_905372065.1_SRR9217400-mag-bin.3_genomic	IV	oral	7	none	unknown	1	unknown	ncbi	ncbi	Human	38
GCA_915069505.1_SRR1044017_bin.1_metaWRAP_v1.1_MAG_genomic	I	oral	7	none	Asia	1	unknown	ncbi	ncbi	Human	38
GCA_915241915.1_SRR1795020_bin.1_metaWRAP_v1.1_MAG_genomic	Ib	oral	7	none	North America	1	unknown	ncbi	ncbi	Human	38
GCF_000007585.1_ASM758v1_genomic	IV	unknown	7	none	North America	1	unknown	ncbi	ncbi	Human	38
GCF_000010505.1_ASM1050v1_genomic	I	unknown	7	none	North America	1	unknown	ncbi	ncbi	Human	38
GCF_000270225.1_ASM27022v1_genomic	II	unknown	7	none	Asia	1	unknown	ncbi	ncbi	Human	38
GCF_000271945.1_PgingivalisW50v1.0_genomic	IV	unknown	7	none	North America	1	unknown	ncbi	ncbi	Human	38
GCF_000467795.1_ASM46779v1_genomic	II	PQ	7	USA	North America	1	unknown	ncbi	ncbi	Human	38
GCF_000467815.1_ASM46781v1_genomic	II	PQ	7	USA	North America	1	unknown	ncbi	ncbi	Human	38
GCF_000467835.1_ASM46783v1_genomic	Ib	PQ	7	USA	North America	1	unknown	ncbi	ncbi	Human	38
GCF_000467955.1_ASM46795v1_genomic	II	oral	7	none	North America	1	unknown	ncbi	ncbi	Human	38
GCF_000467975.1_ASM46797v1_genomic	Ib	oral	7	none	North America	1	unknown	ncbi	ncbi	Human	38
GCF_000467995.1_ASM46799v1_genomic	II	oral	7	none	North America	1	unknown	ncbi	ncbi	Human	38
GCF_000503975.1_SJD2_genomic	I	PQ	7	China	Asia	1	unknown	ncbi	ncbi	Human	38
GCF_000739415.1_ASM73941v1_genomic	I	unknown	7	none	unknown	1	unknown	ncbi	ncbi	Human	38
GCF_001263815.1_ASM126381v1_genomic	IV	PQ	7	USA	North America	1	unknown	ncbi	ncbi	Human	38
GCF_001274615.1_ASM127461v1_genomic	II	PQ	7	USA	North America	1	unknown	ncbi	ncbi	Human	38
GCF_001297745.1_ASM129774v1_genomic	II	unknown	7	none	Asia	1	unknown	ncbi	ncbi	Human	38
GCF_001314265.1_ASM131426v1_genomic	I	PQ	7	USA	North America	1	unknown	ncbi	ncbi	Human	38
GCF_001444325.1_ASM144432v1_genomic	II	unknown	7	USA	North America	1	unknown	ncbi	ncbi	Human	38
GCF_001553795.1_ASM155379v1_genomic	Ib	oral	7	USA	North America	1	unknown	ncbi	ncbi	Human	38
GCF_002204455.1_ASM220445v1_genomic	II	PQ	7	South Korea	Asia	1	unknown	ncbi	ncbi	Human	38
GCF_002206065.1_SJD5_genomic	I	PQ	7	China	Asia	1	unknown	ncbi	ncbi	Human	38
GCF_002206085.1_SJD4_genomic	II	PQ	7	China	Asia	1	unknown	ncbi	ncbi	Human	38
GCF_002206105.1_SJD11_genomic	II	PQ	7	China	Asia	1	unknown	ncbi	ncbi	Human	38
GCF_002208045.1_SJD12_genomic	Ib	PQ	7	China	Asia	1	unknown	ncbi	ncbi	Human	38
GCF_002529125.1_ASM252912v1_genomic	IV	PQ	7	United Kingdom	Europe	1	unknown	ncbi	ncbi	Human	38
GCF_002529145.1_ASM252914v1_genomic	II	PQ	7	United Kingdom	Europe	1	unknown	ncbi	ncbi	Human	38
GCF_002529155.1_ASM252915v1_genomic	II	PQ	7	United Kingdom	Europe	1	unknown	ncbi	ncbi	Human	38
GCF_002529185.1_ASM252918v1_genomic	II	PQ	7	United Kingdom	Europe	1	unknown	ncbi	ncbi	Human	38
GCF_002529205.1_ASM252920v1_genomic	II	PQ	7	United Kingdom	Europe	1	unknown	ncbi	ncbi	Human	38
GCF_002529215.1_ASM252921v1_genomic	Ib	PQ	7	United Kingdom	Europe	1	unknown	ncbi	ncbi	Human	38
GCF_002529235.1_ASM252923v1_genomic	II	PQ	7	United Kingdom	Europe	1	unknown	ncbi	ncbi	Human	38
GCF_002529285.1_ASM252928v1_genomic	V	PQ	7	United Kingdom	Europe	1	unknown	ncbi	ncbi	Human	38
GCF_002529345.1_ASM252934v1_genomic	II	PQ	7	United Kingdom	Europe	1	unknown	ncbi	ncbi	Human	38
GCF_002529355.1_ASM252935v1_genomic	Ib	PQ	7	United Kingdom	Europe	1	unknown	ncbi	ncbi	Human	38
GCF_002529365.1_ASM252936v1_genomic	II	PQ	7	United Kingdom	Europe	1	unknown	ncbi	ncbi	Human	38
GCF_002529375.1_ASM252937v1_genomic	Ib	PQ	7	United Kingdom	Europe	1	unknown	ncbi	ncbi	Human	38
GCF_002529425.1_ASM252942v1_genomic	III	PQ	7	United Kingdom	Europe	1	unknown	ncbi	ncbi	Human	38
GCF_002753935.1_ASM275393v1_genomic	I	PQ	7	Korea	Asia	1	unknown	ncbi	ncbi	Human	38
GCF_002753955.1_ASM275395v1_genomic	III	PQ	7	Korea	Asia	1	unknown	ncbi	ncbi	Human	38
GCF_002753975.1_ASM275397v1_genomic	Ib	PQ	7	Korea	Asia	1	unknown	ncbi	ncbi	Human	38
GCF_002754015.1_ASM275401v1_genomic	II	PQ	7	Korea	Asia	1	unknown	ncbi	ncbi	Human	38
GCF_002754035.1_ASM275403v1_genomic	II	PQ	7	Korea	Asia	1	unknown	ncbi	ncbi	Human	38
GCF_002754055.1_ASM275405v1_genomic	II	PQ	7	Korea	Asia	1	unknown	ncbi	ncbi	Human	38
GCF_002754075.1_ASM275407v1_genomic	II	PQ	7	Korea	Asia	1	unknown	ncbi	ncbi	Human	38
GCF_002754095.1_ASM275409v1_genomic	II	PQ	7	Korea	Asia	1	unknown	ncbi	ncbi	Human	38
GCF_002754115.1_ASM275411v1_genomic	II	PQ	7	Korea	Asia	1	unknown	ncbi	ncbi	Human	38
GCF_002754135.1_ASM275413v1_genomic	II	PQ	7	Korea	Asia	1	unknown	ncbi	ncbi	Human	38
GCF_002754155.1_ASM275415v1_genomic	II	PQ	7	Korea	Asia	1	unknown	ncbi	ncbi	Human	38
GCF_002892555.1_ASM289255v1_genomic	II	PQ	7	none	Europe	1	unknown	ncbi	ncbi	Human	38
GCF_002892575.1_ASM289257v1_genomic	I	PQ	7	none	Europe	1	unknown	ncbi	ncbi	Human	38
GCF_002892595.1_ASM289259v1_genomic	IV	unknown	7	none	Europe	1	unknown	ncbi	ncbi	Human	38
GCF_003862255.1_ASM386225v1_genomic	V	unknown	7	Japan	Asia	1	unknown	ncbi	ncbi	Human	38
GCF_004214925.1_ASM421492v1_genomic	Ib	PQ	7	Chile	South America	1	unknown	ncbi	ncbi	Human	38
GCF_004214945.1_ASM421494v1_genomic	IV	PQ	7	Chile	South America	1	unknown	ncbi	ncbi	Human	38
GCF_018141745.1_ASM1814174v1_genomic	II	PQ	7	China	Asia	1	unknown	ncbi	ncbi	Human	38
GCF_018141765.1_ASM1814176v1_genomic	II	PQ	7	China	Asia	1	unknown	ncbi	ncbi	Human	38
GCF_018141805.1_ASM1814180v1_genomic	II	unknown	7	China	Asia	1	unknown	ncbi	ncbi	Human	38
GCF_021406605.1_ASM2140660v1_genomic	II	oral	7	Japan	Asia	1	unknown	ncbi	ncbi	Human	38
GCF_021406625.1_ASM2140662v1_genomic	III	oral	7	Japan	Asia	1	unknown	ncbi	ncbi	Human	38
GCF_021406645.1_ASM2140664v1_genomic	II	oral	7	Japan	Asia	1	unknown	ncbi	ncbi	Human	38
GCF_021406655.1_ASM2140665v1_genomic	Ib	oral	7	Japan	Asia	1	unknown	ncbi	ncbi	Human	38
GCF_021406685.1_ASM2140668v1_genomic	II	oral	7	Japan	Asia	1	unknown	ncbi	ncbi	Human	38
GCF_021406705.1_ASM2140670v1_genomic	II	oral	7	Japan	Asia	1	unknown	ncbi	ncbi	Human	38
GCF_021406725.1_ASM2140672v1_genomic	II	oral	7	Japan	Asia	1	unknown	ncbi	ncbi	Human	38
GCF_021406735.1_ASM2140673v1_genomic	II	oral	7	Japan	Asia	1	unknown	ncbi	ncbi	Human	38
GCF_021406745.1_ASM2140674v1_genomic	IV	oral	7	Japan	Asia	1	unknown	ncbi	ncbi	Human	38
GCF_021406785.1_ASM2140678v1_genomic	Ib	oral	7	Japan	Asia	1	unknown	ncbi	ncbi	Human	38
GCF_021406795.1_ASM2140679v1_genomic	II	oral	7	Japan	Asia	1	unknown	ncbi	ncbi	Human	38
GCF_021406845.1_ASM2140684v1_genomic	IV	oral	7	Japan	Asia	1	unknown	ncbi	ncbi	Human	38
GCF_023822425.1_ASM2382242v1_genomic	IV	unknown	7	Germany	Europe	1	unknown	ncbi	ncbi	Human	38
GCF_023822445.1_ASM2382244v1_genomic	IV	environmental	7	United Kingdom	Europe	1	unknown	ncbi	ncbi	unknown	38
GCF_023822465.1_ASM2382246v1_genomic	IV	environmental	7	United Kingdom	Europe	1	unknown	ncbi	ncbi	unknown	38
GCF_900157215.1_Strain_3-3_genomic	I	PQ	7	none	North America	1	unknown	ncbi	ncbi	Human	38
GCF_900157225.1_7BTORR_genomic	II	PQ	7	none	North America	1	unknown	ncbi	ncbi	Human	38
GCF_900157235.1_YH522_genomic	IV	unknown	7	none	unknown	1	unknown	ncbi	ncbi	Human	38
GCF_900157245.1_15-9_genomic	IV	PQ	7	none	Europe	1	unknown	ncbi	ncbi	Human	38
GCF_900157255.1_ATCC49417_genomic	III	PQ	7	none	North America	1	unknown	ncbi	ncbi	Human	38
GCF_900157265.1_A7A1-28_genomic	II	PQ	7	none	North America	1	unknown	ncbi	ncbi	Human	38
GCF_900157275.1_84-3_genomic	Ib	PQ	7	none	Africa	1	unknown	ncbi	ncbi	Human	38
GCF_900157285.1_13-1_genomic	II	PQ	7	none	Africa	1	unknown	ncbi	ncbi	Human	38
GCF_900157295.1_11A_genomic	II	PQ	7	none	Europe	1	unknown	ncbi	ncbi	Human	38
GCF_900157325.1_3A1_genomic	II	PQ	7	none	Europe	1	unknown	ncbi	ncbi	Human	38
GCF_900157345.1_AFR-5B1_genomic	Ib	PQ	7	none	Africa	1	unknown	ncbi	ncbi	Human	38
HMP_2012__SRS015650__bin.3	II	PQ	7	USA	North America	30165344	Yes	Western	Industrial	Human	38
MGYG000298234	Ib	PQ	7	USA	North America	217.599.745.578.947	Yes	Western	Industrial	Human	38
MGYG000298751	IV	PQ	7	Italy	Europe	52.487.690.619.469	Yes	Western	Industrial	Human	38
MGYG000299244	I	SL	7	China	Asia	18986049.25	Yes	Eastern	Industrial	Human	38
SRS4625245-megahit_009	II	AC	100	Tanzania	Africa	31957595	Yes	Ancient	Ancient	Chimpanzee	38

## Sheet: Table S6
Supplementary Table S6. Pyseer summary table.
variant	af	filter-pvalue	lrt-pvalue	beta	beta-std-err	intercept	PC1	PC2	PC3	PC4	PC5	notes
group_1970	0.981	0.97	0.0477	0.248	0.124	2026-08-03	-3.34	-1.2	0.233	0.209	0.00227
glyS	0.972	0.942	0.804	0.0259	0.104	2026-02-04	-3.34	-1.21	0.245	0.202	0.0253
group_3399	0.963	0.965	0.039	0.183	0.0876	3.87	-3.34	-1.22	0.235	0.215	-0.000646
spmA	0.963	0.94	0.00757	0.233	0.0854	3.82	-3.35	-1.19	0.238	0.206	0.0352
group_2663	0.953	0.765	0.253	-0.0916	0.0796	4.13	-3.34	-1.22	0.252	0.187	0.0373
fabZ~~~lpxC	0.953	0.578	0.352	0.0736	0.0786	3.98	-3.34	-1.22	0.25	0.209	0.0271
fixB	0.953	0.57	0.00491	0.223	0.0774	3.83	-3.34	-1.19	0.26	0.185	-0.00797
ldhA	0.953	0.0429	0.759	0.0253	0.0822	2026-02-04	-3.34	-1.21	0.242	0.2	0.0266
group_1278	0.953	0.877	0.753	-0.0265	0.0838	2026-07-04	-3.34	-1.21	0.251	0.195	0.0256
atoC~~~pglZ	0.944	0.401	0.45	0.0576	0.076	3.99	-3.34	-1.2	0.235	0.207	0.0198
group_2312	0.944	0.777	0.0131	0.184	0.073	3.87	-3.35	-1.18	0.239	0.224	0.0119
group_2154	0.944	0.371	0.476	-0.0548	0.0765	2026-01-04	-3.34	-1.21	0.25	0.184	0.0261
ddpX	0.944	0.579	0.538	0.0447	0.0725	4	-3.34	-1.21	0.239	0.202	0.0284
purE	0.944	0.371	0.284	-0.0804	0.0747	2026-12-04	-3.35	-1.21	0.23	0.191	0.0371
group_1900	0.944	0.169	0.399	-0.0659	0.0779	2026-11-04	-3.35	-1.21	0.239	0.181	0.0299
gcvH	0.944	0.218	0.933	0.00624	0.0738	2026-04-04	-3.34	-1.21	0.245	0.2	0.0267
group_1672	0.944	0.0984	0.812	0.0182	0.0761	2026-03-04	-3.34	-1.21	0.245	0.203	0.027
group_1634	0.944	0.218	0.522	-0.0466	0.0725	2026-09-04	-3.34	-1.22	0.244	0.195	0.0256
rluA	0.944	0.874	0.0276	0.155	0.0694	2026-09-03	-3.34	-1.21	0.24	0.205	0.0201
gltA	0.944	0.694	0.252	0.0836	0.0726	3.97	-3.34	-1.21	0.236	0.208	0.0171
ileS	0.944	0.845	0.251	0.0837	0.0724	3.97	-3.34	-1.21	0.245	0.214	0.0213
psd	0.935	0.494	0.934	0.0056	0.0672	2026-04-04	-3.34	-1.21	0.245	0.2	0.0275
group_2687	0.935	0.725	0.75	-0.0223	0.07	2026-07-04	-3.34	-1.21	0.25	0.195	0.0257
group_2562	0.935	0.142	0.00207	-0.206	0.0652	4.24	-3.36	-1.23	0.261	0.186	0.0455
wecE	0.935	0.494	0.942	-0.00507	0.069	2026-05-04	-3.34	-1.21	0.245	0.199	0.0264
pafA	0.935	0.688	0.706	0.0259	0.0685	2026-02-04	-3.34	-1.21	0.246	0.203	0.0265
gCD1	0.935	0.626	0.0149	0.167	0.0674	3.89	-3.33	-1.21	0.239	0.241	0.0118
nusB	0.935	0.127	0.0741	0.125	0.0691	3.93	-3.35	-1.2	0.25	0.219	0.00442
folA	0.935	0.513	0.0919	0.117	0.0687	3.94	-3.34	-1.21	0.221	0.213	0.00814
glgP	0.935	0.532	0.0244	0.162	0.0707	2026-09-03	-3.35	-1.19	0.23	0.221	-0.0114
group_1778	0.935	0.925	0.265	-0.075	0.0669	2026-12-04	-3.34	-1.22	0.246	0.19	0.0281
pyrF	0.935	0.268	0.206	0.0887	0.0697	3.96	-3.34	-1.19	0.23	0.206	0.0276
pta	0.935	0.946	0.194	0.0879	0.0671	3.96	-3.34	-1.22	0.25	0.215	0.024
group_1473	0.935	0.123	0.328	0.067	0.0682	3.98	-3.33	-1.21	0.236	0.203	0.0221
ackA	0.935	0.534	0.0872	0.121	0.0702	3.93	-3.34	-1.2	0.255	0.232	0.0338
rfbB	0.935	0.906	0.481	0.0501	0.0709	4	-3.34	-1.2	0.24	0.207	0.0246
prfB	0.935	0.751	0.0253	0.149	0.0655	3.91	-3.34	-1.2	0.233	0.202	0.0129
gldL	0.935	0.796	0.0000122	0.296	0.0644	3.77	-3.34	-1.22	0.255	0.195	-0.066
group_2615	0.925	0.785	0.255	0.0726	0.0634	3.98	-3.34	-1.21	0.241	0.201	0.0119
group_2557	0.925	0.83	0.112	0.104	0.065	3.95	-3.35	-1.19	0.247	0.203	0.0162
recJ	0.925	0.145	0.438	-0.0524	0.0673	2026-01-04	-3.34	-1.22	0.262	0.193	0.0271
group_2533	0.925	0.466	0.897	0.0086	0.0665	2026-04-04	-3.34	-1.21	0.243	0.201	0.0254
group_2480	0.925	0.00241	0.498	-0.0483	0.071	2026-09-04	-3.35	-1.22	0.247	0.19	0.0191
group_2368	0.925	0.406	0.894	0.00849	0.0633	2026-04-04	-3.34	-1.21	0.245	0.2	0.026
group_2323	0.925	0.459	0.557	-0.0391	0.0664	2026-08-04	-3.34	-1.22	0.255	0.195	0.0246
yccF	0.925	0.29	0.6	0.0351	0.0666	2026-01-04	-3.34	-1.2	0.24	0.205	0.0286
group_2263	0.925	0.0228	0.000316	0.228	0.061	3.84	-3.36	-1.21	0.244	0.229	-0.0144
ybeY	0.925	0.459	0.0032	0.185	0.0613	3.88	-3.34	-1.19	0.256	0.219	-0.00151
group_2070	0.925	0.715	0.0111	0.166	0.064	3.89	-3.35	-1.21	0.212	0.231	-0.0018
group_2042	0.925	0.48	0.048	0.126	0.0628	3.93	-3.34	-1.21	0.242	0.226	0.0324
purA	0.925	0.0168	0.473	0.0479	0.0665	4	-3.34	-1.22	0.236	0.209	0.0315
gDB1	0.925	0.311	0.731	0.0221	0.0641	2026-03-04	-3.34	-1.21	0.246	0.202	0.0233
group_1939	0.925	0.942	0.0971	0.108	0.0647	3.95	-3.34	-1.22	0.234	0.205	-0.00285
tig	0.925	0.0794	0.163	-0.092	0.0655	4.13	-3.35	-1.23	0.26	0.194	0.0402
miaA	0.925	0.311	0.591	0.0342	0.0635	2026-02-04	-3.34	-1.21	0.244	0.205	0.0252
group_1804	0.925	0.677	0.0508	0.133	0.0671	3.92	-3.33	-1.23	0.222	0.235	0.00644
msrB	0.925	0.406	0.684	0.0266	0.0653	2026-02-04	-3.34	-1.21	0.241	0.199	0.0254
pgpB	0.925	0.000000949	0.000971	0.223	0.0656	3.84	-3.37	-1.23	0.232	0.241	-0.0373
group_1472	0.925	0.213	0.819	0.0161	0.0701	2026-03-04	-3.34	-1.21	0.241	0.203	0.0233
group_1412	0.925	0.934	0.319	0.0635	0.0635	3.99	-3.34	-1.21	0.238	0.21	0.0262
ChimpanzeeD	0.925	0.681	0.0327	0.137	0.0631	3.92	-3.34	-1.21	0.252	0.233	0.0317
group_1311	0.925	0.629	0.732	0.0217	0.0633	2026-03-04	-3.34	-1.21	0.244	0.202	0.0301
group_1289	0.925	0.118	0.745	0.0219	0.0671	2026-03-04	-3.34	-1.21	0.24	0.202	0.0278
ribA	0.925	0.0755	0.0582	0.124	0.0647	3.93	-3.33	-1.19	0.234	0.2	0.0407
lptF	0.925	0.102	0.157	-0.0928	0.0651	4.13	-3.35	-1.21	0.261	0.188	0.0339
hlpA~~~ompH	0.925	0.102	0.608	-0.0343	0.0666	2026-08-04	-3.34	-1.22	0.252	0.194	0.0237
dksA	0.925	0.26	0.0856	0.112	0.0648	3.94	-3.35	-1.2	0.231	0.226	0.0207
group_3034	0.916	0.559	0.942	-0.00454	0.0618	2026-05-04	-3.34	-1.21	0.246	0.199	0.0274
cysS	0.916	0.376	0.195	0.0802	0.0614	3.97	-3.34	-1.2	0.241	0.206	0.009
udp	0.916	0.87	0.309	0.0627	0.0613	3.99	-3.34	-1.2	0.245	0.208	0.0156
group_2594	0.916	0.606	0.305	0.0644	0.0625	3.99	-3.34	-1.2	0.242	0.205	0.0173
lysX	0.916	0.333	0.685	0.0261	0.0641	2026-02-04	-3.34	-1.21	0.241	0.2	0.0194
group_2500	0.916	0.0493	0.808	-0.0153	0.0628	2026-06-04	-3.34	-1.22	0.247	0.199	0.0289
tsaE	0.916	0.488	0.621	0.0305	0.0615	2026-02-04	-3.34	-1.21	0.246	0.206	0.0323
group_2437	0.916	0.94	0.574	-0.0352	0.0625	2026-08-04	-3.34	-1.21	0.257	0.195	0.0281
group_2433	0.916	0.284	0.116	-0.0949	0.0598	4.13	-3.35	-1.22	0.261	0.191	0.0299
mepM~~~nlpD	0.916	0.0182	0.948	-0.00452	0.0691	2026-05-04	-3.34	-1.21	0.246	0.199	0.0271
yddW	0.916	0.301	0.607	-0.0311	0.0602	2026-08-04	-3.34	-1.21	0.244	0.195	0.0305
group_2376	0.916	0.283	0.183	0.0831	0.062	3.97	-3.34	-1.2	0.229	0.203	0.00888
cobM	0.916	0.0155	0.702	0.0244	0.0637	2026-02-04	-3.33	-1.21	0.244	0.205	0.0256
group_2326	0.916	0.376	0.256	0.0717	0.0628	3.98	-3.34	-1.2	0.231	0.205	0.00884
yitT	0.916	0.0731	0.614	-0.0327	0.0647	2026-08-04	-3.34	-1.22	0.251	0.197	0.0309
group_2301	0.916	0.0794	0.221	-0.0801	0.065	2026-12-04	-3.35	-1.21	0.263	0.182	0.0267
rex	0.916	0.602	0.0953	0.103	0.061	3.95	-3.34	-1.2	0.228	0.21	0.0437
group_2284	0.916	0.505	0.889	-0.0089	0.0637	2026-05-04	-3.34	-1.21	0.245	0.196	0.0278
cbiE~~~cbiT	0.916	0.151	0.00756	0.159	0.0582	2026-09-03	-3.32	-1.21	0.24	0.221	0.0179
fixA	0.916	0.411	0.299	-0.0616	0.059	2026-01-04	-3.34	-1.21	0.249	0.199	0.0236
sprA	0.916	0.606	0.00388	0.18	0.061	3.88	-3.35	-1.17	0.246	0.228	-0.00404
group_2153	0.916	0.055	0.388	-0.0536	0.0619	2026-01-04	-3.34	-1.22	0.245	0.193	0.028
group_2147	0.916	0.563	0.00475	0.172	0.0595	3.89	-3.34	-1.18	0.241	0.208	-0.00307
group_2078	0.916	0.563	0.493	-0.0424	0.0617	2026-09-04	-3.34	-1.22	0.251	0.195	0.0285
copZ	0.916	0.427	0.649	-0.0275	0.0601	2026-07-04	-3.34	-1.21	0.247	0.195	0.0292
murG	0.916	0.389	0.592	-0.0326	0.0607	2026-08-04	-3.34	-1.21	0.246	0.198	0.0281
clpP	0.916	0.126	0.548	-0.0377	0.0625	2026-08-04	-3.34	-1.22	0.252	0.199	0.0349
yeeA	0.916	0.301	0.0441	0.119	0.0584	3.94	-3.33	-1.21	0.251	0.21	0.0182
meaB~~~argK	0.916	0.098	0.178	-0.0814	0.0601	2026-12-04	-3.35	-1.22	0.25	0.193	0.0306
amyA	0.916	0.169	0.781	-0.0172	0.0616	2026-06-04	-3.34	-1.21	0.242	0.196	0.0272
lon	0.916	0.349	0.465	0.0436	0.0595	2026-01-04	-3.34	-1.21	0.238	0.2	0.0255
group_1828	0.916	0.126	0.557	0.0366	0.062	2026-01-04	-3.34	-1.21	0.24	0.199	0.0198
group_1825	0.916	0.775	0.0207	0.148	0.0628	3.91	-3.34	-1.21	0.246	0.257	0.0155
yajC	0.916	0.376	0.2	0.078	0.0604	3.98	-3.34	-1.2	0.24	0.213	0.0208
group_1729	0.916	0.0493	0.698	-0.0246	0.0633	2026-07-04	-3.34	-1.22	0.251	0.198	0.0267
hlpA	0.916	0.224	0.0485	0.123	0.0615	3.93	-3.33	-1.19	0.218	0.224	0.0273
group_1505	0.916	0.742	0.00177	0.191	0.0594	3.87	-3.34	-1.19	0.22	0.243	0.0127
alkD	0.916	0.301	0.392	0.0537	0.0625	4	-3.34	-1.21	0.233	0.21	0.0221
acpP	0.916	0.0321	0.922	0.00615	0.0627	2026-04-04	-3.34	-1.21	0.244	0.199	0.0265
group_1353	0.916	0.224	0.0224	0.142	0.0614	3.92	-3.33	-1.19	0.211	0.22	0.0468
group_1206	0.916	0.129	0.85	0.0117	0.0617	2026-04-04	-3.34	-1.21	0.243	0.199	0.0249
ompR~~~rprY	0.916	0.349	0.78	0.0168	0.0602	2026-03-04	-3.34	-1.21	0.242	0.201	0.0258
nqrD	0.916	0.898	0.219	0.0766	0.0619	3.98	-3.34	-1.21	0.247	0.216	0.00885
bglX	0.907	0.0296	0.0682	0.111	0.06	3.95	-3.33	-1.18	0.225	0.212	0.0173
lysS	0.907	0.756	0.0165	0.135	0.0553	3.92	-3.34	-1.21	0.259	0.213	0.0141
group_2872	0.907	0.325	0.502	-0.039	0.058	2026-08-04	-3.34	-1.22	0.252	0.193	0.03
group_2673	0.907	0.795	0.662	0.0257	0.0588	2026-02-04	-3.34	-1.21	0.24	0.205	0.0306
tolB	0.907	0.758	0.0458	0.118	0.0583	3.94	-3.34	-1.22	0.236	0.235	0.0157
recX~~~recA	0.907	0.634	0.00694	0.155	0.0563	3.91	-3.34	-1.2	0.211	0.214	0.00233
group_2506	0.907	0.366	0.357	0.0542	0.0585	4	-3.34	-1.21	0.232	0.208	0.0212
group_2475	0.907	0.171	0.662	-0.027	0.0616	2026-07-04	-3.34	-1.22	0.25	0.19	0.025
uxaC	0.907	0.0967	0.299	-0.0643	0.0617	2026-11-04	-3.34	-1.22	0.255	0.185	0.0423
group_2457	0.907	0.104	0.536	-0.0383	0.0617	2026-08-04	-3.34	-1.21	0.253	0.192	0.0379
group_2450	0.907	0.726	0.00111	0.185	0.055	3.88	-3.35	-1.2	0.234	0.217	-0.00974
group_2413	0.907	0.646	0.478	-0.0444	0.0623	2026-09-04	-3.34	-1.21	0.262	0.189	0.0338
group_2401	0.907	0.889	0.12	0.0894	0.057	3.97	-3.34	-1.2	0.245	0.212	0.0353
cmk	0.907	0.0172	0.00494	-0.177	0.0615	4.21	-3.38	-1.21	0.294	0.189	0.0658
group_2354	0.907	0.666	0.0744	0.106	0.0588	3.95	-3.34	-1.21	0.216	0.226	0.0287
fabA	0.907	0.262	0.825	0.013	0.0586	2026-03-04	-3.34	-1.21	0.243	0.199	0.0243
nptA	0.907	0.919	0.631	0.0284	0.059	2026-02-04	-3.34	-1.21	0.24	0.203	0.022
murD	0.907	0.91	0.0233	0.131	0.0567	3.93	-3.35	-1.2	0.212	0.212	0.0241
cobQ	0.907	0.414	0.266	0.0665	0.0595	3.99	-3.34	-1.19	0.238	0.207	0.0318
group_2212	0.907	0.548	0.0546	0.117	0.0603	3.94	-3.35	-1.2	0.23	0.215	-0.0144
ccmA~~~yfmR	0.907	0.325	0.146	0.0861	0.0588	3.97	-3.33	-1.21	0.255	0.215	0.00688
leuS	0.907	0.0643	0.842	-0.0116	0.0579	2026-06-04	-3.34	-1.21	0.245	0.199	0.0277
purC	0.907	0.262	0.158	0.0839	0.059	3.97	-3.33	-1.21	0.222	0.207	0.0118
fabB	0.907	0.184	0.191	-0.0764	0.058	2026-12-04	-3.35	-1.22	0.26	0.196	0.0362
group_2031	0.907	0.206	0.175	0.0789	0.0577	3.98	-3.35	-1.22	0.237	0.205	0.0102
group_2005	0.907	0.537	0.504	-0.0393	0.0586	2026-08-04	-3.34	-1.21	0.251	0.194	0.0358
alr	0.907	0.301	0.587	-0.0322	0.059	2026-08-04	-3.34	-1.21	0.253	0.196	0.0301
fAA1	0.907	0.0036	0.738	0.0199	0.0595	2026-03-04	-3.34	-1.21	0.242	0.199	0.0223
prfA	0.907	0.156	0.0154	0.145	0.0589	3.92	-3.33	-1.2	0.222	0.244	0.0122
murF	0.907	0.775	0.0487	0.115	0.0574	3.94	-3.34	-1.22	0.236	0.21	-0.00275
trmN6	0.907	0.081	0.606	0.031	0.0598	2026-02-04	-3.33	-1.21	0.244	0.207	0.0248
uppS	0.907	0.134	0.0895	0.101	0.0587	3.96	-3.33	-1.2	0.219	0.21	0.0148
porB	0.907	0.479	0.0204	0.135	0.0572	3.92	-3.33	-1.23	0.245	0.225	0.00622
thyA	0.907	0.339	0.0113	0.151	0.0585	3.91	-3.33	-1.2	0.212	0.225	-0.0123
argH	0.907	0.0937	0.649	0.0327	0.0716	2026-02-04	-3.34	-1.21	0.261	0.212	0.0295
group_1809	0.907	0.646	0.585	0.0318	0.0581	2026-02-04	-3.34	-1.21	0.239	0.203	0.0218
group_1798	0.907	0.901	0.375	0.0524	0.0588	4	-3.34	-1.2	0.24	0.202	0.0151
coaE	0.907	0.459	0.024	0.136	0.0592	3.92	-3.34	-1.18	0.208	0.221	0.0338
group_1752	0.907	0.494	0.33	0.0564	0.0576	4	-3.34	-1.21	0.241	0.195	0.0166
group_1665	0.907	0.788	0.567	0.033	0.0575	2026-02-04	-3.34	-1.21	0.238	0.204	0.0278
group_1645	0.907	0.255	0.719	0.0213	0.0593	2026-03-04	-3.34	-1.21	0.243	0.204	0.0291
nqrC	0.907	0.156	0.259	0.0654	0.0575	3.99	-3.33	-1.2	0.244	0.209	0.0213
clpX	0.907	0.184	0.577	-0.033	0.0589	2026-08-04	-3.34	-1.22	0.248	0.201	0.0349
pheT	0.907	0.788	0.303	-0.0582	0.0562	2026-01-04	-3.34	-1.21	0.243	0.198	0.0312
group_1518	0.907	0.592	0.199	-0.0741	0.0573	2026-11-04	-3.34	-1.22	0.251	0.195	0.04
group_1495	0.907	0.378	0.363	-0.0532	0.0582	2026-09-04	-3.34	-1.21	0.249	0.189	0.0304
nqrE	0.907	0.0316	0.639	-0.0296	0.0629	2026-07-04	-3.35	-1.21	0.245	0.193	0.0343
group_1451	0.907	0.931	0.01	0.144	0.0547	3.92	-3.34	-1.21	0.227	0.207	0.0161
group_1398	0.907	0.0967	0.95	-0.00373	0.0595	2026-05-04	-3.34	-1.21	0.245	0.199	0.0272
rpoN	0.907	0.0693	0.0931	0.0992	0.0585	3.96	-3.32	-1.21	0.245	0.217	0.0126
ntpB	0.907	0.385	0.605	0.0305	0.0588	2026-02-04	-3.34	-1.21	0.238	0.201	0.0229
pduO	0.907	0.602	0.172	0.0787	0.0572	3.98	-3.34	-1.22	0.246	0.213	0.016
pASTA	0.907	0.431	0.0157	0.137	0.0558	3.92	-3.33	-1.21	0.257	0.224	0.015
kbl	0.907	0.0893	0.0197	0.138	0.0583	3.92	-3.32	-1.2	0.234	0.203	-0.0122
rpoA	0.907	0.168	0.628	0.0291	0.0599	2026-02-04	-3.34	-1.21	0.24	0.207	0.0277
fabF	0.907	0.634	0.315	-0.0586	0.0581	2026-01-04	-3.34	-1.22	0.254	0.188	0.0212
ykvA	0.907	0.732	0.829	0.0131	0.0603	2026-03-04	-3.34	-1.21	0.243	0.201	0.0243
group_3335	0.897	0.0542	0.0828	-0.0998	0.0569	4.14	-3.35	-1.24	0.265	0.196	0.031
rsmD	0.897	0.025	0.199	-0.0832	0.0644	2026-12-04	-3.34	-1.24	0.272	0.185	0.0302
group_3293	0.897	0.0266	0.0136	0.139	0.0553	3.92	-3.32	-1.2	0.242	0.216	-0.000714
group_3005	0.897	0.476	0.00505	0.158	0.0551	2026-09-03	-3.36	-1.18	0.233	0.211	0.005
group_2924	0.897	0.0266	0.375	-0.0537	0.0603	2026-09-04	-3.35	-1.22	0.259	0.184	0.0316
group_2888	0.897	0.194	0.0316	0.124	0.0568	3.94	-3.34	-1.18	0.223	0.212	0.00185
group_2834	0.897	0.5	0.115	0.0907	0.0571	3.97	-3.34	-1.2	0.226	0.208	0.00239
gltX	0.897	0.351	0.229	-0.0725	0.0599	2026-11-04	-3.34	-1.24	0.257	0.183	0.0258
pruA	0.897	0.228	0.121	0.0896	0.0573	3.97	-3.34	-1.19	0.245	0.223	0.0247
group_2665	0.897	0.207	0.463	0.0431	0.0586	2026-01-04	-3.34	-1.2	0.237	0.203	0.0294
norV~~~fprA	0.897	0.0266	0.224	0.0718	0.0587	3.98	-3.33	-1.21	0.243	0.215	0.00845
group_2584	0.897	0.301	0.285	0.0613	0.0571	3.99	-3.34	-1.2	0.228	0.209	0.0255
cobT	0.897	0.191	0.32	0.056	0.0561	4	-3.34	-1.21	0.229	0.202	0.0236
kduI	0.897	0.746	0.112	0.0899	0.056	3.97	-3.34	-1.2	0.256	0.218	0.00961
group_2522	0.897	0.193	0.266	0.0626	0.056	3.99	-3.33	-1.21	0.235	0.205	0.0135
group_2509	0.897	0.00000607	0.00562	-0.193	0.0682	4.22	-3.41	-1.23	0.295	0.135	0.0405
purL~~~purQ	0.897	0.539	0.522	0.0371	0.0578	2026-01-04	-3.34	-1.21	0.239	0.213	0.0253
pfkA	0.897	0.914	0.0864	0.0949	0.0548	3.96	-3.34	-1.2	0.231	0.212	0.0269
ycjR	0.897	0.45	0.685	0.0236	0.0582	2026-03-04	-3.34	-1.21	0.243	0.203	0.0205
group_2381	0.897	0.5	0.926	-0.00544	0.0585	2026-05-04	-3.34	-1.21	0.245	0.197	0.0282
group_2273	0.897	0.226	0.0834	0.095	0.0543	3.96	-3.33	-1.2	0.241	0.215	0.0256
trpS	0.897	0.178	0.482	-0.0398	0.0563	2026-08-04	-3.34	-1.21	0.248	0.189	0.0278
zwf	0.897	0.408	0.277	0.0606	0.0555	3.99	-3.34	-1.2	0.233	0.198	0.037
group_2236	0.897	0.344	0.962	0.00282	0.0589	2026-04-04	-3.34	-1.21	0.244	0.2	0.0265
group_2208	0.897	0.254	0.471	0.0411	0.0568	2026-01-04	-3.34	-1.21	0.242	0.203	0.016
murC	0.897	0.539	0.294	0.0572	0.0542	4	-3.34	-1.21	0.238	0.207	0.0279
group_2181	0.897	0.381	0.732	0.0203	0.0591	2026-03-04	-3.34	-1.21	0.238	0.201	0.0329
aCH1	0.897	0.0859	0.204	0.0718	0.0561	3.98	-3.33	-1.21	0.229	0.198	0.0145
flgJ	0.897	0.565	0.488	0.0404	0.058	2026-01-04	-3.34	-1.2	0.235	0.204	0.0249
group_2151	0.897	0.102	0.114	0.0906	0.0567	3.97	-3.33	-1.21	0.221	0.218	0.0259
group_2148	0.897	0.0229	0.163	0.0818	0.0582	3.97	-3.32	-1.2	0.221	0.208	0.0151
group_2144	0.897	0.07	0.0928	0.097	0.0572	3.96	-3.33	-1.2	0.237	0.229	0.0156
group_2120	0.897	0.917	0.00157	0.173	0.0531	3.89	-3.35	-1.19	0.239	0.236	0.0182
group_2109	0.897	0.118	0.574	-0.033	0.0585	2026-08-04	-3.34	-1.22	0.246	0.19	0.0353
group_2086	0.897	0.506	0.908	-0.00641	0.0553	2026-05-04	-3.34	-1.21	0.245	0.198	0.0278
group_2057	0.897	0.62	0.011	0.148	0.0573	3.91	-3.35	-1.21	0.209	0.256	0.0245
wcaA~~~ykoT	0.897	0.358	0.344	-0.0528	0.0554	2026-09-04	-3.34	-1.22	0.244	0.188	0.0331
nirD	0.897	0.106	0.868	0.0102	0.0616	2026-04-04	-3.34	-1.21	0.249	0.203	0.0276
group_2029	0.897	0.898	0.594	0.0316	0.0591	2026-02-04	-3.34	-1.2	0.236	0.203	0.0287
queA	0.897	0.00592	0.00312	0.172	0.0566	3.89	-3.36	-1.2	0.239	0.204	-0.0364
group_1951	0.897	0.612	0.686	0.0226	0.0558	2026-03-04	-3.34	-1.21	0.244	0.205	0.0273
pheA2	0.897	0.612	0.0209	0.13	0.0552	3.93	-3.34	-1.2	0.234	0.237	0.019
nqrB	0.897	0.681	0.925	0.00518	0.055	2026-04-04	-3.34	-1.21	0.244	0.2	0.0265
group_1921	0.897	0.0859	0.172	0.0812	0.0591	3.97	-3.33	-1.2	0.227	0.207	-0.000408
ddlA	0.897	0.204	0.0125	0.141	0.0556	3.92	-3.33	-1.2	0.217	0.236	0.0405
ibpA	0.897	0.292	0.279	0.0633	0.0581	3.99	-3.33	-1.21	0.236	0.221	0.0187
natB	0.897	0.941	0.00409	0.178	0.0604	3.89	-3.33	-1.27	0.199	0.252	0.0398
phoH	0.897	0.896	0.00000742	0.246	0.0519	3.83	-3.35	-1.17	0.269	0.261	-0.00514
coaBC	0.897	0.647	0.00453	0.156	0.0537	3.91	-3.34	-1.21	0.25	0.223	-0.0123
ftsL	0.897	0.574	0.00142	0.175	0.0532	3.89	-3.35	-1.2	0.233	0.221	-0.0121
nagA	0.897	0.358	0.0569	0.11	0.057	3.95	-3.34	-1.19	0.24	0.235	0.0345
spoU	0.897	0.357	0.417	-0.0466	0.0572	2026-09-04	-3.34	-1.21	0.248	0.195	0.043
gyrB	0.897	0.0938	0.456	0.042	0.0562	2026-01-04	-3.33	-1.21	0.245	0.208	0.0239
pgsA	0.897	0.772	0.0378	0.115	0.0545	3.94	-3.34	-1.21	0.232	0.205	-0.00213
porV	0.897	0.295	0.498	0.0404	0.0595	2026-01-04	-3.34	-1.2	0.235	0.203	0.0314
tsf	0.897	0.173	0.00112	0.179	0.0534	3.89	-3.32	-1.2	0.211	0.215	-0.0113
yjiC	0.897	0.295	0.803	0.0147	0.0589	2026-03-04	-3.34	-1.21	0.242	0.201	0.0274
recA	0.897	0.408	0.000164	0.202	0.0516	3.87	-3.33	-1.2	0.252	0.248	0.0124
yocR	0.897	0.663	0.153	0.0901	0.0625	3.97	-3.34	-1.22	0.227	0.23	0.0608
era	0.897	0.647	0.111	0.0899	0.0559	3.97	-3.34	-1.21	0.22	0.216	0.0162
secY	0.897	0.301	0.128	0.0863	0.0562	3.97	-3.33	-1.2	0.243	0.217	0.00681
group_1382	0.897	0.202	0.683	0.024	0.0584	2026-03-04	-3.34	-1.21	0.24	0.206	0.0278
coaD	0.897	0.447	0.505	-0.0375	0.056	2026-08-04	-3.34	-1.21	0.247	0.19	0.0308
yigB	0.897	0.647	0.92	0.00556	0.0555	2026-04-04	-3.34	-1.21	0.244	0.2	0.0261
gldM	0.897	0.162	0.409	0.0488	0.0588	4	-3.33	-1.21	0.236	0.217	0.0278
group_1201	0.897	0.92	0.405	0.048	0.0574	4	-3.34	-1.21	0.234	0.205	0.0133
polA	0.897	0.00222	0.315	-0.063	0.0624	2026-01-04	-3.35	-1.23	0.265	0.196	0.0251
cdaA~~~disA	0.897	0.238	0.0658	-0.104	0.056	4.14	-3.35	-1.21	0.245	0.179	0.0462
recF	0.897	0.907	0.905	0.00686	0.0574	2026-04-04	-3.34	-1.21	0.244	0.201	0.026
phnP	0.897	0.732	0.0195	0.138	0.0583	3.92	-3.35	-1.19	0.226	0.226	-0.0229
comEB	0.897	0.772	0.256	0.065	0.0569	3.99	-3.34	-1.21	0.236	0.207	0.00627
infB	0.888	0.115	0.779	-0.016	0.0568	2026-06-04	-3.34	-1.21	0.245	0.195	0.0322
group_3312	0.888	0.0509	0.36	0.0569	0.062	4	-3.34	-1.19	0.226	0.213	0.0179
yidC	0.888	0.0578	0.322	0.0555	0.0559	4	-3.33	-1.2	0.229	0.201	0.0159
group_2999	0.888	0.0903	0.232	0.0671	0.0558	3.99	-3.33	-1.2	0.232	0.202	0.00579
group_2918	0.888	0.361	0.827	-0.0124	0.0563	2026-06-04	-3.34	-1.21	0.247	0.198	0.032
group_2875	0.888	0.253	0.0379	0.112	0.0534	3.95	-3.35	-1.2	0.245	0.206	-0.00637
group_2806	0.888	0.205	0.00919	0.143	0.0537	3.92	-3.34	-1.18	0.212	0.219	0.0304
group_2804	0.888	0.133	0.235	0.0675	0.0565	3.99	-3.34	-1.19	0.228	0.205	0.0169
group_2695	0.888	0.261	0.697	-0.022	0.0562	2026-07-04	-3.34	-1.21	0.253	0.194	0.0284
gnd	0.888	0.0381	0.939	0.00441	0.0571	2026-04-04	-3.34	-1.21	0.244	0.2	0.0278
eda	0.888	0.933	0.606	0.0273	0.0528	2026-02-04	-3.34	-1.21	0.242	0.203	0.0234
yckC	0.888	0.57	0.297	0.0556	0.053	4	-3.34	-1.21	0.232	0.206	0.0323
group_2649	0.888	0.0119	0.671	0.0261	0.0613	2026-02-04	-3.33	-1.21	0.237	0.209	0.0312
group_2626	0.888	0.309	0.834	0.0117	0.0556	2026-04-04	-3.34	-1.21	0.243	0.201	0.0239
group_2609	0.888	0.495	0.347	0.0512	0.0541	4	-3.34	-1.22	0.239	0.21	0.0149
cpoB	0.888	0.0786	0.0314	0.122	0.0558	3.94	-3.33	-1.19	0.24	0.24	0.000361
group_2552	0.888	0.923	0.00442	0.148	0.0509	3.92	-3.34	-1.21	0.215	0.216	0.0463
tldD	0.888	0.185	0.388	0.0488	0.0563	4	-3.34	-1.2	0.233	0.211	0.0182
group_2537	0.888	0.00482	0.819	-0.0128	0.056	2026-06-04	-3.34	-1.22	0.245	0.197	0.027
argR	0.888	0.561	0.0767	0.0943	0.0527	3.96	-3.34	-1.21	0.219	0.211	0.0316
yggS	0.888	0.336	0.0325	0.117	0.0539	3.94	-3.33	-1.22	0.21	0.223	0.0354
group_2440	0.888	0.918	0.226	0.0657	0.0539	3.99	-3.34	-1.2	0.245	0.216	0.0302
frr	0.888	0.22	0.372	0.0478	0.0534	4	-3.33	-1.21	0.241	0.21	0.0306
rdgB	0.888	0.278	0.958	-0.00291	0.0558	2026-05-04	-3.34	-1.21	0.246	0.199	0.0277
ycgM	0.888	0.495	0.28	0.058	0.0534	4	-3.34	-1.21	0.234	0.21	0.0352
lamG	0.888	0.918	0.933	0.00454	0.0541	2026-04-04	-3.34	-1.21	0.245	0.2	0.0276
ribD	0.888	0.273	0.1	0.088	0.053	3.97	-3.33	-1.21	0.247	0.208	0.00485
nCS2	0.888	0.369	0.0325	0.118	0.0543	3.94	-3.35	-1.2	0.251	0.221	-0.00685
group_2338	0.888	0.173	0.305	0.0561	0.0544	4	-3.33	-1.21	0.249	0.214	0.0185
ruvA	0.888	0.173	0.854	-0.0101	0.0545	2026-06-04	-3.34	-1.21	0.244	0.197	0.0282
aroC	0.888	0.22	0.357	0.0519	0.0561	4	-3.33	-1.21	0.232	0.217	0.024
group_2313	0.888	0.928	0.00579	0.147	0.0523	3.92	-3.35	-1.19	0.217	0.222	0.00865
chrA	0.888	0.906	0.0337	0.115	0.0534	3.94	-3.34	-1.2	0.25	0.221	-0.00222
radC	0.888	0.421	0.0643	0.0962	0.0514	3.96	-3.35	-1.21	0.239	0.204	0.031
group_2265	0.888	0.906	0.687	0.0223	0.0552	2026-03-04	-3.34	-1.21	0.242	0.203	0.0204
pepC	0.888	0.278	0.78	0.0156	0.0556	2026-03-04	-3.34	-1.21	0.241	0.202	0.0257
ftsW	0.888	0.0827	0.0619	0.104	0.0548	3.95	-3.33	-1.2	0.223	0.228	0.0373
rsuA	0.888	0.916	0.104	0.0869	0.053	3.97	-3.34	-1.21	0.24	0.208	0.00425
folE	0.888	0.191	0.0314	0.119	0.0543	3.94	-3.35	-1.21	0.217	0.231	0.0425
group_2173	0.888	0.0443	0.272	0.0607	0.055	3.99	-3.33	-1.21	0.237	0.211	0.0149
lpxD	0.888	0.0186	0.0382	-0.118	0.0562	4.15	-3.36	-1.23	0.261	0.163	0.0357
pqqL	0.888	0.761	0.00705	0.145	0.0527	3.92	-3.35	-1.19	0.23	0.231	-0.00141
kdtA	0.888	0.155	0.585	-0.0311	0.0568	2026-07-04	-3.34	-1.22	0.251	0.194	0.0264
paaD	0.888	0.611	0.0232	0.121	0.0525	3.94	-3.35	-1.2	0.209	0.206	0.0321
kdsA	0.888	0.0979	0.702	-0.0219	0.0569	2026-07-04	-3.34	-1.21	0.248	0.196	0.035
rfbD	0.888	0.771	0.31	0.0547	0.0536	4	-3.34	-1.21	0.244	0.216	0.0231
uvrA	0.888	0.187	0.0261	0.124	0.055	3.94	-3.33	-1.21	0.21	0.223	-0.00524
sufB	0.888	0.185	0.133	0.0839	0.0554	3.97	-3.33	-1.2	0.229	0.214	0.00608
uppP	0.888	0.083	0.729	0.0203	0.0585	2026-03-04	-3.34	-1.21	0.241	0.2	0.0185
group_1945	0.888	0.124	0.0443	0.107	0.0527	3.95	-3.33	-1.2	0.227	0.207	0.00971
lptD	0.888	0.102	0.172	0.076	0.0552	3.98	-3.33	-1.19	0.238	0.217	0.016
dnaE	0.888	0.0183	0.0142	0.144	0.0578	3.92	-3.31	-1.22	0.226	0.227	-0.0231
mcr1	0.888	0.687	0.229	0.0652	0.0539	3.99	-3.34	-1.22	0.226	0.206	0.0387
murI	0.888	0.104	0.0000985	0.217	0.0536	3.85	-3.33	-1.15	0.234	0.268	0.0437
group_1872	0.888	0.495	0.369	0.0501	0.0556	4	-3.34	-1.22	0.237	0.211	0.0119
group_1866	0.888	0.727	0.0881	0.0951	0.0552	3.96	-3.34	-1.19	0.224	0.215	0.0153
aroA	0.888	0.399	0.177	-0.0712	0.0523	2026-11-04	-3.34	-1.22	0.253	0.197	0.0343
map	0.888	0.185	0.257	0.0625	0.0548	3.99	-3.34	-1.2	0.23	0.208	0.017
iap	0.888	0.336	0.268	0.0614	0.0552	3.99	-3.33	-1.22	0.237	0.216	0.0292
cvpA	0.888	0.399	0.0146	0.131	0.0526	3.93	-3.33	-1.2	0.238	0.23	0.000862
adhE	0.888	0.102	0.273	0.0594	0.0539	3.99	-3.33	-1.2	0.241	0.208	0.025
galK	0.888	0.336	0.485	0.0377	0.0539	2026-01-04	-3.34	-1.21	0.235	0.204	0.0242
ntpA	0.888	0.16	0.165	0.0753	0.0538	3.98	-3.33	-1.2	0.239	0.209	0.0159
ntpD	0.888	0.665	0.774	0.0158	0.055	2026-03-04	-3.34	-1.21	0.24	0.201	0.0234
manC	0.888	0.933	0.801	0.0132	0.0524	2026-04-04	-3.34	-1.21	0.243	0.2	0.026
tgt	0.888	0.0525	0.0205	-0.126	0.0536	4.16	-3.36	-1.23	0.253	0.169	0.0265
ahcY	0.888	0.042	0.851	-0.0118	0.0626	2026-06-04	-3.34	-1.22	0.247	0.195	0.0251
group_1630	0.888	0.45	0.00563	0.154	0.0545	3.91	-3.33	-1.22	0.251	0.24	-0.0266
tex	0.888	0.167	0.368	0.0487	0.0539	4	-3.33	-1.21	0.235	0.21	0.0264
folP	0.888	0.177	0.166	-0.0751	0.0537	2026-11-04	-3.35	-1.21	0.247	0.182	0.0353
group_1607	0.888	0.399	0.882	0.00828	0.0558	2026-04-04	-3.34	-1.21	0.245	0.202	0.0256
rimM	0.888	0.727	0.429	0.0441	0.0555	2026-01-04	-3.34	-1.2	0.238	0.207	0.022
group_1579	0.888	0.0641	0.29	0.0584	0.0549	3.99	-3.33	-1.21	0.248	0.216	0.0316
kdsC	0.888	0.922	0.00745	0.146	0.0534	3.92	-3.35	-1.19	0.218	0.218	-0.00564
rpsD	0.888	0.124	0.824	-0.0126	0.0562	2026-06-04	-3.34	-1.21	0.249	0.198	0.0295
recR	0.888	0.399	0.796	0.0148	0.057	2026-03-04	-3.34	-1.21	0.243	0.203	0.0219
group_1492	0.888	0.361	0.101	0.0877	0.053	3.97	-3.33	-1.21	0.237	0.213	0.00726
ruvC	0.888	0.477	0.516	0.0365	0.056	2026-01-04	-3.34	-1.21	0.235	0.209	0.0259
group_1438	0.888	0.173	0.574	-0.0305	0.054	2026-07-04	-3.34	-1.22	0.243	0.192	0.029
group_1392	0.888	0.0443	0.875	0.00879	0.0556	2026-04-04	-3.34	-1.21	0.245	0.202	0.0266
spoT	0.888	0.243	0.716	-0.0206	0.0565	2026-07-04	-3.34	-1.22	0.25	0.195	0.0288
znuB	0.888	0.136	0.133	0.0821	0.0542	3.97	-3.33	-1.2	0.225	0.208	0.019
ygiQ	0.888	0.273	0.878	0.00829	0.0537	2026-04-04	-3.34	-1.21	0.244	0.2	0.0253
purN	0.888	0.665	0.692	-0.021	0.0529	2026-07-04	-3.34	-1.21	0.249	0.196	0.0276
gdhA	0.888	0.173	0.886	-0.00794	0.0554	2026-05-04	-3.34	-1.21	0.247	0.198	0.0273
mmdA	0.888	0.332	0.0938	0.0964	0.057	3.96	-3.34	-1.19	0.243	0.231	0.00975
group_851	0.888	0.12	0.246	0.0684	0.0585	3.99	-3.33	-1.21	0.22	0.209	0.00498
proS	0.888	0.59	0.329	0.052	0.0531	4	-3.34	-1.2	0.244	0.206	0.0213
group_820	0.888	0.155	0.186	-0.0742	0.0558	2026-11-04	-3.34	-1.24	0.252	0.188	0.0227
rpsS	0.888	0.628	0.0429	0.111	0.054	3.95	-3.34	-1.2	0.223	0.228	0.0127
infA	0.879	0.132	0.0432	0.109	0.0534	3.95	-3.33	-1.19	0.224	0.222	0.00414
group_3311	0.879	0.0524	0.42	0.0458	0.0565	2026-01-04	-3.33	-1.21	0.244	0.21	0.00879
group_3255	0.879	0.453	0.454	0.039	0.0519	2026-01-04	-3.34	-1.2	0.243	0.208	0.0269
rspA	0.879	0.0151	0.131	-0.0868	0.057	2026-12-04	-3.35	-1.24	0.274	0.177	0.0295
gldB	0.879	0.0441	0.83	-0.0116	0.0537	2026-06-04	-3.34	-1.22	0.247	0.197	0.0277
group_3068	0.879	0.11	0.63	-0.0264	0.0548	2026-07-04	-3.34	-1.21	0.254	0.196	0.029
group_3057	0.879	0.0215	0.395	-0.0473	0.0554	2026-09-04	-3.35	-1.22	0.262	0.19	0.0293
mtaB	0.879	0.169	0.435	0.0426	0.0543	2026-01-04	-3.33	-1.21	0.227	0.205	0.0246
rhtB	0.879	0.0186	0.705	-0.0207	0.0544	2026-06-04	-3.34	-1.22	0.249	0.195	0.0288
tktA	0.879	0.0404	0.0217	0.126	0.0541	3.94	-3.32	-1.2	0.196	0.216	-0.000245
dsbD	0.879	0.62	0.0964	0.09	0.0536	3.97	-3.34	-1.2	0.228	0.203	-0.00498
group_2857	0.879	0.43	0.517	0.0337	0.0518	2026-02-04	-3.34	-1.21	0.24	0.201	0.0191
pgu1	0.879	0.596	0.0619	0.0969	0.0513	3.96	-3.34	-1.19	0.242	0.217	0.0103
group_2788	0.879	0.199	0.945	0.0038	0.0546	2026-04-04	-3.34	-1.21	0.243	0.2	0.0267
group_2785	0.879	0.452	0.035	0.108	0.0504	3.95	-3.34	-1.21	0.223	0.211	0.00959
dnaG~~~yhaQ	0.879	0.578	0.069	0.102	0.0555	3.96	-3.34	-1.23	0.202	0.23	0.0373
spoIIM	0.879	0.352	0.137	0.0785	0.0524	3.98	-3.34	-1.21	0.25	0.213	0.0017
purD	0.879	0.453	0.00194	0.165	0.052	2026-09-03	-3.34	-1.18	0.239	0.249	-0.00849
group_2676	0.879	0.19	0.788	-0.0147	0.0544	2026-06-04	-3.34	-1.21	0.25	0.196	0.0277
cobC	0.879	0.000457	0.857	0.0107	0.0592	2026-04-04	-3.34	-1.21	0.243	0.203	0.0279
dusB	0.879	0.0483	0.91	-0.00645	0.057	2026-05-04	-3.34	-1.21	0.248	0.199	0.0263
group_2643	0.879	0.787	0.056	0.0969	0.0501	3.96	-3.34	-1.21	0.23	0.195	0.008
group_2559	0.879	0.263	0.0727	0.0994	0.0548	3.96	-3.33	-1.22	0.224	0.236	0.00953
group_2536	0.879	0.0676	0.0249	0.121	0.0532	3.94	-3.32	-1.21	0.198	0.222	0.0278
guaA	0.879	0.0168	0.351	-0.0519	0.0553	2026-09-04	-3.35	-1.23	0.244	0.185	0.0217
group_2518	0.879	0.484	0.0183	0.119	0.0497	3.94	-3.35	-1.2	0.235	0.215	0.0122
group_2515	0.879	0.73	0.00772	0.138	0.0507	3.93	-3.35	-1.18	0.229	0.209	0.0327
ebgC	0.879	0.0678	0.421	0.0432	0.0535	2026-01-04	-3.33	-1.21	0.238	0.209	0.0185
group_2488	0.879	0.051	0.782	0.0162	0.0586	2026-03-04	-3.34	-1.21	0.242	0.206	0.0297
group_2479	0.879	0.0441	0.119	0.0823	0.0523	3.97	-3.33	-1.19	0.24	0.212	0.029
group_2474	0.879	0.277	0.174	0.0706	0.0516	3.98	-3.33	-1.2	0.23	0.213	0.0323
group_2467	0.879	0.103	0.0178	0.137	0.0568	3.93	-3.33	-1.19	0.22	0.238	-0.0324
group_2459	0.879	0.55	0.368	0.0495	0.0547	4	-3.34	-1.2	0.239	0.209	0.011
group_2452	0.879	0.0173	0.000537	0.181	0.0507	3.89	-3.37	-1.2	0.226	0.237	-0.0173
ftsA	0.879	0.649	0.294	-0.0541	0.0513	2026-09-04	-3.34	-1.22	0.253	0.192	0.038
group_2411	0.879	0.913	0.0847	0.0928	0.0533	3.97	-3.34	-1.21	0.217	0.22	0.00305
group_2402	0.879	0.406	0.203	0.0693	0.054	3.99	-3.34	-1.2	0.234	0.212	0.0027
lptC	0.879	0.244	0.382	0.0453	0.0516	2026-01-04	-3.33	-1.21	0.243	0.203	0.0167
fepA~~~susC	0.879	0.0919	0.602	-0.0297	0.0568	2026-07-04	-3.34	-1.21	0.251	0.195	0.0397
group_2356	0.879	0.00528	0.594	0.0305	0.057	2026-02-04	-3.33	-1.21	0.234	0.205	0.0243
gldD	0.879	0.142	0.514	0.0346	0.0527	2026-02-04	-3.34	-1.21	0.242	0.21	0.0308
atpA	0.879	0.0286	0.266	-0.0654	0.0586	2026-01-04	-3.35	-1.22	0.266	0.179	0.0458
rsgA	0.879	0.759	0.52	0.0333	0.0516	2026-02-04	-3.34	-1.21	0.238	0.201	0.0247
dapB	0.879	0.162	0.373	0.0476	0.0532	4	-3.33	-1.21	0.239	0.21	0.0397
deoC	0.879	0.0445	0.661	0.0244	0.0556	2026-03-04	-3.33	-1.21	0.236	0.206	0.0271
group_2282	0.879	0.55	0.463	0.0394	0.0535	2026-01-04	-3.34	-1.2	0.236	0.205	0.029
fadM	0.879	0.00738	0.687	0.0219	0.0543	2026-03-04	-3.33	-1.21	0.244	0.198	0.0226
group_2225	0.879	0.0674	0.182	0.078	0.058	3.98	-3.33	-1.19	0.223	0.227	0.0132
elsH	0.879	0.51	0.754	0.0171	0.0545	2026-03-04	-3.34	-1.21	0.245	0.202	0.0205
dgt	0.879	0.894	0.0143	0.128	0.0512	3.93	-3.35	-1.18	0.222	0.216	0.0262
trkG~~~trkH	0.879	0.371	0.0521	0.108	0.055	3.95	-3.34	-1.17	0.247	0.227	0.0223
dxr	0.879	0.12	0.86	0.00942	0.0534	2026-04-04	-3.34	-1.21	0.242	0.201	0.0278
udk	0.879	0.0445	0.912	0.00599	0.0543	2026-04-04	-3.34	-1.21	0.243	0.2	0.0272
rocR	0.879	0.352	0.00545	0.143	0.0503	3.92	-3.35	-1.2	0.223	0.221	-0.00401
group_2097	0.879	0.385	0.00399	0.153	0.0519	3.91	-3.33	-1.21	0.2	0.232	-0.0136
group_2093	0.879	0.617	0.39	0.0469	0.0543	2026-01-04	-3.34	-1.21	0.24	0.206	0.00781
group_2091	0.879	0.792	0.901	0.00675	0.0544	2026-04-04	-3.34	-1.21	0.243	0.201	0.0249
marC	0.879	0.341	0.32	0.0523	0.0523	4	-3.33	-1.21	0.246	0.216	0.0226
mraY	0.879	0.406	0.0655	0.0931	0.05	3.96	-3.34	-1.2	0.235	0.21	0.0214
group_2066	0.879	0.109	0.44	0.04	0.0516	2026-01-04	-3.33	-1.21	0.242	0.207	0.0275
yugP	0.879	0.0958	0.000168	0.195	0.0499	3.88	-3.36	-1.23	0.242	0.271	0.0255
patZN	0.879	0.00856	0.339	-0.057	0.0593	2026-01-04	-3.35	-1.21	0.27	0.185	0.0295
yfaS	0.879	0.00019	0.00915	-0.163	0.0612	4.19	-3.4	-1.21	0.206	0.138	0.0308
group_2033	0.879	0.661	0.0558	0.102	0.0528	3.96	-3.34	-1.21	0.216	0.217	-0.00205
group_2024	0.879	0.00217	0.585	0.0333	0.0609	2026-02-04	-3.33	-1.21	0.256	0.211	0.0213
group_1989	0.879	0.328	0.00416	0.15	0.0512	3.91	-3.33	-1.22	0.201	0.234	0.00325
group_1982	0.879	0.62	0.28	0.0579	0.0533	4	-3.34	-1.2	0.235	0.205	0.00974
nrdD	0.879	0.285	0.988	-0.000854	0.0572	2026-05-04	-3.34	-1.21	0.245	0.199	0.0272
prs	0.879	0.935	0.249	-0.0584	0.0504	2026-01-04	-3.34	-1.22	0.249	0.196	0.0342
group_1947	0.879	0.241	0.302	0.053	0.0511	4	-3.34	-1.2	0.24	0.207	0.0262
ftsK	0.879	0.103	0.167	0.0778	0.056	3.98	-3.33	-1.2	0.221	0.222	0.00677
thiC	0.879	0.553	0.839	-0.0108	0.053	2026-06-04	-3.34	-1.21	0.249	0.198	0.0288
nlpD	0.879	0.533	0.872	0.00823	0.0511	2026-04-04	-3.34	-1.21	0.243	0.2	0.0264
atpD	0.879	0.763	0.0603	0.105	0.0552	3.95	-3.34	-1.2	0.226	0.228	-0.0125
hemD	0.879	0.102	0.366	0.0517	0.0569	4	-3.33	-1.21	0.22	0.213	0.0248
nadB	0.879	0.185	0.694	-0.021	0.0532	2026-07-04	-3.34	-1.22	0.244	0.194	0.0284
group_1880	0.879	0.661	0.00131	0.163	0.0492	2026-09-03	-3.35	-1.21	0.221	0.233	0.00191
hutU	0.879	0.0215	0.48	0.039	0.055	2026-01-04	-3.33	-1.2	0.24	0.208	0.035
group_1822	0.879	0.218	0.0573	0.101	0.0523	3.96	-3.35	-1.21	0.241	0.199	-0.00855
fur	0.879	0.0182	0.00787	0.143	0.0529	3.92	-3.36	-1.25	0.211	0.229	0.0224
group_1763	0.879	0.103	0.000647	0.176	0.0501	3.89	-3.32	-1.18	0.227	0.239	-0.00789
group_1756	0.879	0.43	0.17	0.0712	0.0516	3.98	-3.34	-1.2	0.231	0.213	0.017
gldN	0.879	0.0871	0.0696	0.1	0.0545	3.96	-3.33	-1.2	0.207	0.225	0.0179
group_1681	0.879	0.0919	0.945	0.00397	0.0576	2026-04-04	-3.34	-1.21	0.244	0.2	0.0255
group_1671	0.879	0.302	0.0107	0.13	0.0499	3.93	-3.33	-1.19	0.246	0.224	0.0408
aspB	0.879	0.784	0.0783	0.0924	0.0519	3.97	-3.34	-1.21	0.232	0.214	0.000654
mazG	0.879	0.946	0.0978	0.0896	0.0536	3.97	-3.34	-1.22	0.232	0.218	-0.00638
mutL	0.879	0.103	0.138	0.0772	0.0516	3.98	-3.33	-1.2	0.243	0.218	0.0272
capA	0.879	0.0887	0.0773	0.0979	0.0548	3.96	-3.34	-1.18	0.228	0.215	0.033
group_1614	0.879	0.0859	0.0053	0.15	0.0525	3.92	-3.32	-1.21	0.203	0.227	-0.0122
nqrF	0.879	0.0919	0.046	0.108	0.0533	3.95	-3.32	-1.22	0.248	0.206	-0.0126
group_1528	0.879	0.679	0.764	0.016	0.0534	2026-03-04	-3.34	-1.21	0.244	0.202	0.0216
group_1486	0.879	0.679	0.0318	0.111	0.0512	3.95	-3.34	-1.21	0.217	0.22	0.048
aes	0.879	0.162	0.00235	0.171	0.0548	2026-09-03	-3.32	-1.21	0.269	0.252	-0.0452
glmM	0.879	0.152	0.732	-0.0183	0.0534	2026-06-04	-3.34	-1.21	0.249	0.195	0.03
group_1336	0.879	0.0441	0.0885	0.0961	0.0558	3.96	-3.33	-1.2	0.284	0.228	0.0305
yfmG	0.879	0.13	0.381	0.0493	0.0561	4	-3.33	-1.22	0.234	0.205	0.00794
uvrB	0.879	0.406	0.0286	0.11	0.0495	3.95	-3.34	-1.2	0.239	0.214	0.0324
group_1105	0.879	0.0919	0.919	0.00546	0.0535	2026-04-04	-3.34	-1.21	0.243	0.2	0.0261
rplB	0.879	0.0726	0.55	0.0324	0.0539	2026-02-04	-3.34	-1.21	0.237	0.207	0.0243
rplV	0.879	0.498	0.24	0.0621	0.0525	3.99	-3.34	-1.2	0.237	0.214	0.0209
tACO1	0.879	0.19	0.0364	0.109	0.0512	3.95	-3.33	-1.21	0.238	0.214	-0.000544
secG	0.879	0.353	0.0819	0.0955	0.0544	3.96	-3.33	-1.21	0.232	0.232	-0.00201
pyrH	0.879	0.73	0.0793	0.0961	0.0542	3.96	-3.34	-1.19	0.223	0.222	0.0153
lspA	0.879	0.0678	0.0942	0.0916	0.0542	3.97	-3.33	-1.2	0.237	0.233	0.0124
mce	0.869	0.187	0.104	0.094	0.0572	3.97	-3.33	-1.19	0.212	0.229	-0.00654
group_3324	0.869	0.0842	0.151	0.0743	0.0513	3.98	-3.33	-1.21	0.245	0.221	0.0111
group_3320	0.869	0.0431	0.467	0.0394	0.0539	2026-01-04	-3.34	-1.2	0.241	0.212	0.0283
group_3319	0.869	0.0703	0.228	-0.0651	0.0537	2026-01-04	-3.34	-1.23	0.268	0.192	0.022
group_3269	0.869	0.108	0.523	0.0347	0.0541	2026-02-04	-3.34	-1.2	0.237	0.204	0.0308
rhaD	0.869	0.228	0.953	-0.00312	0.0523	2026-05-04	-3.34	-1.21	0.246	0.199	0.0282
group_3094	0.869	0.0703	0.143	-0.0789	0.0535	2026-12-04	-3.35	-1.23	0.267	0.178	0.0378
group_3058	0.869	0.108	0.194	0.0676	0.0517	3.99	-3.34	-1.19	0.236	0.216	0.0318
group_3055	0.869	0.525	0.00847	0.13	0.0484	3.93	-3.34	-1.2	0.229	0.234	0.0197
ispE	0.869	0.0332	0.1	0.0895	0.0539	3.97	-3.32	-1.22	0.228	0.224	0.00224
paaK	0.869	0.0114	0.667	-0.0243	0.0562	2026-07-04	-3.34	-1.21	0.234	0.194	0.0263
group_2893	0.869	0.385	0.0524	0.1	0.051	3.96	-3.34	-1.2	0.246	0.237	0.0182
group_2874	0.869	0.632	0.187	0.0696	0.0524	3.99	-3.34	-1.21	0.231	0.21	-0.0000159
group_2823	0.869	0.0225	0.124	-0.0845	0.0544	2026-12-04	-3.36	-1.22	0.28	0.184	0.0426
bcp~~~tlpA	0.869	0.184	0.16	0.0738	0.0522	3.98	-3.33	-1.21	0.223	0.216	0.00758
group_2691	0.869	0.219	0.514	-0.0332	0.0506	2026-08-04	-3.34	-1.21	0.246	0.194	0.0358
group_2652	0.869	0.903	0.428	0.0397	0.0499	2026-01-04	-3.34	-1.21	0.239	0.204	0.0195
group_2623	0.869	0.271	0.121	0.0811	0.0519	3.98	-3.34	-1.2	0.217	0.219	0.0207
group_2612	0.869	0.525	0.328	0.0501	0.051	4	-3.34	-1.21	0.235	0.216	0.0255
group_2604	0.869	0.0144	0.942	-0.00405	0.0555	2026-05-04	-3.34	-1.21	0.246	0.199	0.0285
asd	0.869	0.0148	0.689	-0.024	0.0599	2026-07-04	-3.34	-1.22	0.237	0.187	0.0276
yqeY	0.869	0.0266	0.223	-0.0686	0.0559	2026-11-04	-3.35	-1.22	0.26	0.17	0.0379
prmC	0.869	0.636	0.0654	0.093	0.0499	3.97	-3.35	-1.2	0.217	0.211	0.0224
group_2446	0.869	0.176	0.215	0.065	0.0522	3.99	-3.33	-1.2	0.249	0.22	0.0119
argG	0.869	0.367	0.414	0.0409	0.0499	2026-01-04	-3.34	-1.21	0.237	0.208	0.0268
group_2397	0.869	0.302	0.385	0.0447	0.0513	2026-01-04	-3.33	-1.21	0.242	0.211	0.0158
znuC	0.869	0.0132	0.145	0.0795	0.0542	3.98	-3.33	-1.18	0.239	0.218	0.0353
group_2346	0.869	0.14	0.353	-0.0525	0.0563	2026-09-04	-3.35	-1.21	0.262	0.174	0.0267
group_2310	0.869	0.00215	0.653	0.0247	0.0547	2026-03-04	-3.33	-1.21	0.24	0.206	0.0252
surA~~~ppiC	0.869	0.535	0.359	0.0463	0.0502	2026-01-04	-3.34	-1.21	0.235	0.207	0.0181
group_2264	0.869	0.248	0.649	0.0229	0.0502	2026-03-04	-3.34	-1.21	0.243	0.204	0.0227
group_2262	0.869	0.164	0.095	0.0859	0.0509	3.97	-3.33	-1.19	0.238	0.221	0.0174
group_2252	0.869	0.116	0.83	-0.0115	0.0531	2026-06-04	-3.34	-1.21	0.248	0.196	0.0282
group_2241	0.869	0.00519	0.179	-0.0748	0.0553	2026-11-04	-3.36	-1.22	0.266	0.177	0.0383
group_2220	0.869	0.821	0.259	0.0572	0.0503	4	-3.34	-1.22	0.233	0.214	0.0195
group_2209	0.869	0.477	0.832	-0.011	0.0516	2026-06-04	-3.34	-1.21	0.247	0.197	0.0256
rnfG	0.869	0.223	0.655	0.0228	0.0508	2026-03-04	-3.34	-1.21	0.245	0.205	0.0258
pnuC	0.869	0.801	0.519	-0.0334	0.0517	2026-08-04	-3.34	-1.21	0.256	0.193	0.0291
slpA	0.869	0.774	0.0744	0.0917	0.0509	3.97	-3.34	-1.21	0.228	0.231	0.0132
group_2185	0.869	0.784	0.0141	0.129	0.0515	3.93	-3.34	-1.22	0.232	0.259	0.0392
group_2123	0.869	0.894	0.548	0.0331	0.0548	2026-02-04	-3.34	-1.21	0.238	0.209	0.0141
group_2119	0.869	0.0181	0.151	0.0821	0.0568	3.98	-3.33	-1.19	0.224	0.23	0.00434
porG	0.869	0.562	0.095	0.0853	0.0506	3.97	-3.33	-1.22	0.235	0.221	0.00419
group_2088	0.869	0.21	0.0845	0.0912	0.0523	3.97	-3.33	-1.19	0.243	0.236	0.0327
rssA	0.869	0.0115	0.424	0.0436	0.0543	2026-01-04	-3.33	-1.21	0.237	0.216	0.026
glgA	0.869	0.664	0.172	0.0741	0.0539	3.98	-3.34	-1.21	0.221	0.222	0.00226
birA2	0.869	0.0913	0.0258	0.115	0.0508	3.95	-3.33	-1.18	0.218	0.215	0.0248
group_2044	0.869	0.176	0.0288	0.114	0.0512	3.95	-3.33	-1.2	0.211	0.205	-0.00842
xseA	0.869	0.385	0.0035	0.152	0.0509	3.91	-3.34	-1.17	0.213	0.222	-0.0129
group_2021	0.869	0.632	0.00978	0.13	0.0494	3.93	-3.34	-1.2	0.25	0.236	-0.0017
eutG	0.869	0.0596	0.594	0.0285	0.0533	2026-02-04	-3.34	-1.21	0.235	0.202	0.0208
purB	0.869	0.585	0.0497	0.0983	0.0494	3.96	-3.33	-1.22	0.226	0.221	0.0129
ispF	0.869	0.722	0.0455	0.104	0.0512	3.96	-3.35	-1.18	0.224	0.21	0.0244
group_1958	0.869	0.677	0.99	-0.000629	0.0524	2026-05-04	-3.34	-1.21	0.245	0.199	0.0274
nifU	0.869	0.335	0.00266	0.149	0.0485	3.92	-3.34	-1.19	0.223	0.219	-0.00748
perM	0.869	0.951	0.0415	0.102	0.0492	3.96	-3.34	-1.2	0.22	0.212	0.0116
group_1949	0.869	0.674	0.383	0.0454	0.0518	2026-01-04	-3.34	-1.21	0.233	0.215	0.0305
ruvX	0.869	0.248	0.122	0.0788	0.0506	3.98	-3.33	-1.2	0.246	0.221	0.00998
lolC	0.869	0.0236	0.885	0.00771	0.0532	2026-04-04	-3.34	-1.21	0.244	0.202	0.0254
tatC	0.869	0.357	0.643	-0.0236	0.0508	2026-07-04	-3.34	-1.21	0.25	0.197	0.0338
ftsH	0.869	0.312	0.000959	0.178	0.0523	3.89	-3.32	-1.22	0.231	0.245	-0.0587
fabD	0.869	0.335	0.497	0.0343	0.0503	2026-02-04	-3.34	-1.21	0.238	0.203	0.0221
group_1885	0.869	0.951	0.00789	0.13	0.0481	3.93	-3.34	-1.2	0.218	0.221	0.0144
fAU1	0.869	0.959	0.144	0.0777	0.0527	3.98	-3.34	-1.23	0.231	0.227	0.0275
wecC	0.869	0.124	0.102	0.0847	0.0513	3.97	-3.33	-1.2	0.218	0.214	0.0159
group_1841	0.869	0.133	0.515	0.0345	0.0528	2026-02-04	-3.33	-1.21	0.241	0.213	0.0242
prfC	0.869	0.176	0.507	0.0347	0.0521	2026-02-04	-3.34	-1.21	0.233	0.204	0.0194
rplO	0.869	0.219	0.378	0.0456	0.0515	2026-01-04	-3.33	-1.21	0.239	0.214	0.0207
group_1818	0.869	0.0913	0.025	0.117	0.0513	3.95	-3.33	-1.18	0.217	0.22	0.0209
mscL	0.869	0.247	0.351	0.05	0.0534	4	-3.33	-1.21	0.228	0.213	0.0131
group_1779	0.869	0.525	0.568	0.03	0.0524	2026-02-04	-3.34	-1.21	0.243	0.208	0.0171
group_1737	0.869	0.00402	0.464	0.0422	0.0573	2026-01-04	-3.33	-1.2	0.232	0.213	0.0362
group_1716	0.869	0.563	0.359	0.0474	0.0514	2026-01-04	-3.34	-1.21	0.231	0.211	0.0188
serC	0.869	0.00843	0.925	-0.00534	0.0562	2026-05-04	-3.34	-1.21	0.245	0.198	0.0287
aF0785	0.869	0.588	0.0498	0.102	0.0512	3.96	-3.34	-1.19	0.244	0.218	0.00082
purM	0.869	0.463	0.00217	0.155	0.0493	3.91	-3.34	-1.18	0.224	0.237	0.00988
ispA	0.869	0.0013	0.29	-0.0577	0.0542	2026-01-04	-3.35	-1.23	0.245	0.19	0.0277
hcp	0.869	0.917	0.443	0.0393	0.0511	2026-01-04	-3.34	-1.22	0.24	0.209	0.0375
nfo	0.869	0.0313	0.344	0.049	0.0516	4	-3.33	-1.2	0.241	0.211	0.0216
oadB	0.869	0.525	0.308	0.0551	0.0537	4	-3.34	-1.19	0.239	0.214	0.0315
group_1519	0.869	0.0596	0.419	0.0419	0.0516	2026-01-04	-3.33	-1.2	0.235	0.204	0.0209
ettA~~~chvD	0.869	0.0649	0.872	0.00843	0.0523	2026-04-04	-3.34	-1.21	0.242	0.201	0.0262
group_1464	0.869	0.0828	0.197	-0.0702	0.0541	2026-11-04	-3.35	-1.23	0.253	0.171	0.0357
rplW	0.869	0.148	0.611	0.0283	0.0556	2026-02-04	-3.34	-1.21	0.237	0.21	0.0188
mgsA	0.869	0.247	0.327	0.0498	0.0505	4	-3.33	-1.21	0.229	0.204	0.0215
ppk1	0.869	0.0539	0.0307	0.118	0.0539	3.94	-3.33	-1.19	0.212	0.248	0.0243
nadD	0.869	0.808	0.437	0.0399	0.0512	2026-01-04	-3.34	-1.21	0.242	0.206	0.013
fusA	0.869	0.554	0.0777	0.0871	0.0488	3.97	-3.34	-1.21	0.224	0.212	0.0291
caiA	0.869	0.184	0.0883	0.0865	0.0502	3.97	-3.33	-1.2	0.221	0.215	0.0174
fucI	0.869	0.148	0.841	0.0105	0.0519	2026-04-04	-3.34	-1.21	0.244	0.2	0.0238
group_949	0.869	0.312	0.985	0.000971	0.0531	2026-05-04	-3.34	-1.21	0.245	0.2	0.0268
uraA	0.869	0.0828	0.00548	0.143	0.0502	3.92	-3.33	-1.17	0.242	0.229	0.0438
pckA	0.869	0.0828	0.727	-0.019	0.0544	2026-06-04	-3.34	-1.22	0.249	0.193	0.0264
cafA	0.869	0.632	0.00629	0.146	0.0522	3.92	-3.34	-1.2	0.239	0.253	-0.0255
paaY	0.869	0.89	0.0269	0.114	0.0505	3.95	-3.35	-1.19	0.225	0.223	0.00948
group_837	0.869	0.632	0.468	0.0376	0.0516	2026-01-04	-3.34	-1.21	0.239	0.21	0.0174
rplD	0.869	0.399	0.747	0.0171	0.053	2026-03-04	-3.34	-1.21	0.242	0.204	0.0224
pcnB	0.869	0.945	0.0754	0.0898	0.05	3.97	-3.34	-1.2	0.239	0.216	0.00484
sdhC	0.869	0.657	0.906	-0.00602	0.0506	2026-05-04	-3.34	-1.21	0.246	0.199	0.0289
group_3288	0.86	0.00944	0.613	0.0268	0.0528	2026-02-04	-3.33	-1.21	0.24	0.207	0.0207
yihS	0.86	0.0532	0.316	0.0501	0.0497	4	-3.33	-1.2	0.232	0.209	0.0232
dapA	0.86	0.249	0.00507	0.139	0.0486	3.93	-3.36	-1.2	0.25	0.207	-0.0248
group_3084	0.86	0.496	0.273	0.0561	0.0509	4	-3.34	-1.2	0.231	0.206	0.0106
mltE	0.86	0.008	0.757	-0.0161	0.0518	2026-06-04	-3.34	-1.21	0.249	0.197	0.0301
group_3056	0.86	0.232	0.0273	0.109	0.0486	3.95	-3.33	-1.2	0.226	0.234	0.0398
group_3045	0.86	0.0315	0.978	-0.0014	0.0498	2026-05-04	-3.34	-1.21	0.245	0.2	0.0276
pyrG	0.86	0.0145	0.506	0.036	0.0539	2026-02-04	-3.33	-1.21	0.234	0.213	0.0236
tonB~~~mecR1	0.86	0.507	0.679	0.0205	0.0494	2026-03-04	-3.34	-1.21	0.241	0.203	0.0261
pgi	0.86	0.902	0.661	-0.022	0.0501	2026-07-04	-3.34	-1.21	0.247	0.191	0.0269
group_2987	0.86	0.959	0.618	0.0258	0.0514	2026-02-04	-3.34	-1.21	0.237	0.207	0.0349
pyk	0.86	0.0487	0.719	-0.0181	0.0501	2026-06-04	-3.34	-1.22	0.249	0.197	0.0303
group_2789	0.86	0.546	0.0698	0.0919	0.0502	3.97	-3.34	-1.2	0.219	0.224	0.00284
group_2742	0.86	0.192	0.595	-0.0272	0.051	2026-07-04	-3.34	-1.22	0.247	0.191	0.0266
group_2692	0.86	0.171	0.268	0.0569	0.051	4	-3.33	-1.2	0.235	0.211	0.0092
group_2686	0.86	0.38	0.0945	0.0814	0.0482	3.98	-3.33	-1.21	0.226	0.207	0.00941
group_2650	0.86	0.615	0.21	0.0626	0.0496	3.99	-3.34	-1.2	0.227	0.209	0.0295
group_2647	0.86	0.115	0.893	0.00704	0.0522	2026-04-04	-3.34	-1.21	0.243	0.201	0.0245
group_2637	0.86	0.457	0.874	0.00784	0.0492	2026-04-04	-3.34	-1.21	0.243	0.202	0.0263
group_2618	0.86	0.0163	0.284	0.0569	0.0528	4	-3.33	-1.2	0.229	0.21	0.00965
group_2599	0.86	0.162	0.861	-0.00891	0.0508	2026-05-04	-3.34	-1.21	0.246	0.196	0.0291
group_2580	0.86	0.0163	0.976	0.00162	0.0531	2026-05-04	-3.34	-1.21	0.244	0.2	0.0269
appC	0.86	0.663	0.155	0.0695	0.0485	3.99	-3.34	-1.21	0.223	0.206	0.0162
tyw1	0.86	0.35	0.224	0.0583	0.0476	4	-3.34	-1.21	0.238	0.208	0.0197
ybjL	0.86	0.102	0.69	-0.0198	0.0495	2026-06-04	-3.34	-1.21	0.249	0.196	0.0286
comF~~~comFC	0.86	0.0111	0.63	-0.0245	0.0507	2026-07-04	-3.34	-1.21	0.245	0.193	0.0284
group_2560	0.86	0.902	0.027	0.109	0.0486	3.95	-3.34	-1.2	0.209	0.224	0.0186
mtgA	0.86	0.447	0.037	0.104	0.0493	3.96	-3.34	-1.2	0.212	0.22	0.00302
gmd	0.86	0.416	0.765	-0.015	0.05	2026-06-04	-3.34	-1.21	0.244	0.196	0.0318
group_2507	0.86	0.299	0.358	-0.0438	0.0474	2026-08-04	-3.34	-1.21	0.247	0.195	0.0336
group_2504	0.86	0.416	0.384	0.0444	0.0507	2026-01-04	-3.34	-1.21	0.236	0.215	0.0214
bglS	0.86	0.291	0.0567	0.0967	0.0502	3.96	-3.34	-1.19	0.213	0.214	0.0259
atpF	0.86	0.204	0.00514	0.145	0.0506	3.92	-3.32	-1.21	0.21	0.239	-0.0291
ftsZ	0.86	0.0193	0.488	-0.0363	0.0522	2026-08-04	-3.35	-1.22	0.252	0.194	0.0392
argE	0.86	0.232	0.765	-0.015	0.0502	2026-06-04	-3.34	-1.21	0.246	0.195	0.0303
lipB	0.86	0.782	0.0449	0.0991	0.0488	3.96	-3.34	-1.21	0.225	0.219	-0.00219
group_2451	0.86	0.258	0.19	0.0666	0.0505	3.99	-3.33	-1.21	0.214	0.211	0.0262
group_2449	0.86	0.917	0.0211	0.115	0.0492	3.95	-3.34	-1.23	0.22	0.228	-0.00332
group_2434	0.86	0.663	0.191	0.062	0.0471	3.99	-3.34	-1.21	0.236	0.203	0.0218
group_2427	0.86	0.0816	0.274	0.0573	0.0521	4	-3.33	-1.2	0.242	0.222	0.0132
group_2396	0.86	0.193	0.663	0.022	0.0502	2026-03-04	-3.34	-1.21	0.239	0.202	0.026
atpB	0.86	0.204	0.0168	0.136	0.0561	3.93	-3.32	-1.21	0.194	0.256	-0.0311
gldH	0.86	0.803	0.00246	0.148	0.0477	3.92	-3.35	-1.2	0.241	0.251	0.000734
group_2359	0.86	0.59	0.336	0.0491	0.0508	4	-3.34	-1.22	0.222	0.207	0.024
group_2340	0.86	0.569	0.786	0.0148	0.0544	2026-03-04	-3.34	-1.21	0.24	0.203	0.0251
tsaC	0.86	0.0748	0.243	0.0577	0.0491	4	-3.35	-1.21	0.234	0.211	0.0221
group_2318	0.86	0.188	0.0338	0.106	0.0493	3.96	-3.33	-1.2	0.211	0.215	0.00166
sIR2	0.86	0.29	0.158	0.0733	0.0515	3.98	-3.33	-1.22	0.212	0.217	0.0218
group_2308	0.86	0.0616	0.0466	0.102	0.0508	3.96	-3.33	-1.18	0.225	0.216	0.0224
group_2305	0.86	0.258	0.0373	0.104	0.049	3.96	-3.33	-1.22	0.222	0.231	0.0127
group_2272	0.86	0.328	0.336	-0.0482	0.0499	2026-09-04	-3.34	-1.22	0.259	0.188	0.028
group_2268	0.86	0.0578	0.00744	0.139	0.0508	3.93	-3.32	-1.19	0.204	0.234	-0.0154
ygaA	0.86	0.161	0.232	0.0662	0.0551	3.99	-3.34	-1.19	0.225	0.222	0.0393
group_2152	0.86	0.125	0.673	-0.0215	0.0509	2026-07-04	-3.34	-1.22	0.25	0.196	0.0275
nqrA	0.86	0.965	0.0217	0.116	0.0497	3.95	-3.34	-1.24	0.208	0.221	0.00244
ydiL	0.86	0.0687	0.04	0.102	0.0493	3.96	-3.33	-1.2	0.227	0.224	0.00482
grpE	0.86	0.38	0.826	-0.0117	0.0533	2026-06-04	-3.34	-1.21	0.249	0.194	0.0281
dprA	0.86	0.00944	0.0626	-0.1	0.0531	4.13	-3.36	-1.22	0.266	0.167	0.0503
tyrS	0.86	0.135	0.179	0.0679	0.0502	3.99	-3.34	-1.19	0.226	0.206	0.0212
group_2047	0.86	0.104	0.03	0.109	0.0493	3.95	-3.35	-1.21	0.241	0.22	-0.0101
group_2032	0.86	0.68	0.197	0.0667	0.0514	3.99	-3.34	-1.21	0.222	0.215	0.00546
group_2004	0.86	0.507	0.539	0.0295	0.0478	2026-02-04	-3.34	-1.21	0.247	0.202	0.0245
fkpA	0.86	0.0145	0.803	0.0135	0.0537	2026-04-04	-3.34	-1.21	0.24	0.204	0.0257
mdoB~~~alkP	0.86	0.37	0.0038	0.143	0.0482	3.92	-3.33	-1.21	0.215	0.251	0.0108
group_1972	0.86	0.0854	0.538	0.0318	0.0516	2026-02-04	-3.33	-1.21	0.238	0.199	0.0147
rimP	0.86	0.34	0.274	0.0578	0.0526	4	-3.33	-1.21	0.24	0.229	0.0196
group_1954	0.86	0.0012	0.814	0.0131	0.0554	2026-04-04	-3.34	-1.21	0.241	0.204	0.0255
mdh	0.86	0.024	0.299	0.0513	0.0492	4	-3.35	-1.21	0.246	0.212	0.0174
dnaA	0.86	0.0228	0.89	-0.00775	0.0557	2026-05-04	-3.34	-1.21	0.247	0.196	0.0299
ppdK	0.86	0.957	0.00000851	0.231	0.0492	3.85	-3.35	-1.19	0.174	0.284	-0.0576
ppiB	0.86	0.577	0.2	0.0637	0.0494	3.99	-3.34	-1.21	0.234	0.212	0.00728
argE~~~ssnA	0.86	0.0163	0.746	0.0168	0.0518	2026-03-04	-3.34	-1.21	0.239	0.201	0.0249
mscK~~~mscS	0.86	0.783	0.00209	0.16	0.0506	3.91	-3.35	-1.17	0.218	0.233	-0.0319
sbcD	0.86	0.0012	0.901	-0.00699	0.0562	2026-05-04	-3.34	-1.21	0.248	0.197	0.0275
wbqC	0.86	0.105	0.415	0.0401	0.049	2026-01-04	-3.34	-1.2	0.239	0.204	0.0238
yoaI	0.86	0.0256	0.00282	0.149	0.0486	3.92	-3.32	-1.18	0.2	0.216	0.00513
tyrA	0.86	0.902	0.318	0.05	0.0499	4	-3.34	-1.2	0.228	0.207	0.0195
folD	0.86	0.024	0.0848	-0.0878	0.0504	2026-12-04	-3.36	-1.21	0.259	0.183	0.0451
group_1612	0.86	0.00349	0.322	-0.0526	0.0529	2026-09-04	-3.35	-1.22	0.253	0.186	0.0172
dxs	0.86	0.896	0.384	0.0431	0.0493	2026-01-04	-3.34	-1.2	0.239	0.2	0.0159
rpsJ	0.86	0.546	0.325	0.0484	0.0489	2026-01-04	-3.34	-1.21	0.233	0.21	0.0233
group_1514	0.86	0.241	0.0221	0.118	0.0508	3.95	-3.33	-1.21	0.219	0.243	-0.00583
group_1502	0.86	0.0448	0.0358	0.108	0.0508	3.95	-3.32	-1.2	0.232	0.225	-0.0114
group_1483	0.86	0.0798	0.00268	0.148	0.048	3.92	-3.32	-1.21	0.257	0.241	-0.00557
rpsO	0.86	0.546	0.0631	0.0948	0.0505	3.97	-3.34	-1.2	0.213	0.219	-0.00103
rpmD	0.86	0.196	0.364	0.0486	0.0533	4	-3.33	-1.21	0.233	0.222	0.0172
nrdA	0.86	0.803	0.699	-0.0195	0.0503	2026-06-04	-3.34	-1.21	0.245	0.195	0.0342
dnaN	0.86	0.642	0.545	0.0304	0.05	2026-02-04	-3.34	-1.21	0.239	0.208	0.0217
group_1314	0.86	0.546	0.0173	0.12	0.0494	3.94	-3.34	-1.2	0.204	0.236	0.0143
ftsY	0.86	0.115	0.158	0.0719	0.0506	3.98	-3.33	-1.2	0.223	0.207	0.005
group_1291	0.86	0.67	0.368	-0.044	0.0486	2026-08-04	-3.34	-1.21	0.251	0.189	0.0348
group_1050	0.86	0.392	0.0284	0.108	0.0484	3.95	-3.34	-1.19	0.247	0.229	0.0464
ykgO	0.86	0.105	0.051	0.0986	0.0499	3.96	-3.33	-1.19	0.237	0.225	0.00497
rpsF	0.85	0.29	0.075	0.0872	0.0485	3.97	-3.33	-1.21	0.256	0.223	-0.0014
nnr2~~~yjeF	0.85	0.0424	0.659	0.0226	0.0509	2026-03-04	-3.33	-1.21	0.24	0.204	0.0193
aroB	0.85	0.0427	0.0671	-0.0951	0.0514	4.13	-3.35	-1.23	0.27	0.16	0.0327
surE	0.85	0.0104	0.947	-0.00365	0.0546	2026-05-04	-3.34	-1.21	0.246	0.198	0.0276
group_3224	0.85	0.0144	0.0641	0.0968	0.0517	3.96	-3.32	-1.19	0.224	0.238	0.044
group_3189	0.85	0.000616	0.539	0.0344	0.0557	2026-02-04	-3.33	-1.2	0.253	0.213	0.0357
group_3095	0.85	0.0984	0.0062	0.133	0.0477	3.93	-3.33	-1.19	0.24	0.231	-0.0182
yfhO	0.85	0.287	0.201	0.0643	0.0499	3.99	-3.34	-1.19	0.227	0.21	0.0238
sapB	0.85	0.135	0.0445	0.0995	0.0489	3.96	-3.32	-1.22	0.224	0.223	-0.00482
envC	0.85	0.0409	0.41	-0.0421	0.0509	2026-08-04	-3.35	-1.21	0.256	0.189	0.0294
group_3014	0.85	0.0878	0.39	0.0417	0.0483	2026-01-04	-3.33	-1.21	0.24	0.21	0.0201
gpsA	0.85	0.82	0.352	-0.044	0.0471	2026-08-04	-3.34	-1.21	0.243	0.187	0.0339
group_2931	0.85	0.000295	0.127	0.0878	0.057	3.97	-3.32	-1.17	0.21	0.219	0.0272
group_2928	0.85	0.674	0.329	0.05	0.051	4	-3.34	-1.21	0.229	0.221	0.0182
group_2917	0.85	0.00478	0.471	0.0384	0.0531	2026-01-04	-3.33	-1.2	0.239	0.215	0.0243
group_2887	0.85	0.354	0.0153	0.12	0.0484	3.95	-3.34	-1.19	0.198	0.232	0.0259
group_2873	0.85	0.176	0.0916	0.0839	0.0493	3.98	-3.34	-1.18	0.244	0.214	0.0293
group_2790	0.85	0.0246	0.19	-0.0655	0.0497	2026-01-04	-3.35	-1.22	0.257	0.183	0.0419
group_2759	0.85	0.179	0.341	0.0471	0.0492	2026-01-04	-3.34	-1.2	0.237	0.211	0.0332
fatA	0.85	0.779	0.367	0.0472	0.0521	2026-01-04	-3.34	-1.21	0.229	0.221	0.0395
group_2678	0.85	0.276	0.291	0.0547	0.0515	4	-3.33	-1.22	0.221	0.216	0.0397
group_2671	0.85	0.276	0.118	0.0787	0.0499	3.98	-3.33	-1.21	0.21	0.218	0.0105
sdaA	0.85	0.0107	0.25	0.0578	0.0499	4	-3.33	-1.2	0.228	0.199	0.0244
clpA~~~clpC	0.85	0.0395	0.00871	0.133	0.0497	3.93	-3.32	-1.18	0.196	0.236	0.00516
group_2598	0.85	0.902	0.323	0.0481	0.0484	2026-01-04	-3.34	-1.21	0.236	0.218	0.0284
group_2597	0.85	0.0409	0.161	0.0757	0.0537	3.98	-3.32	-1.22	0.213	0.222	0.00354
group_2587	0.85	0.29	0.687	0.0194	0.0479	2026-03-04	-3.34	-1.21	0.24	0.203	0.0252
sPS1	0.85	0.895	0.00465	0.143	0.0493	3.93	-3.35	-1.19	0.195	0.232	-0.021
group_2567	0.85	0.765	0.295	0.0511	0.0486	4	-3.34	-1.21	0.239	0.21	0.0094
aguA	0.85	0.966	0.458	0.0345	0.0464	2026-02-04	-3.34	-1.21	0.241	0.205	0.0231
group_2473	0.85	0.0602	0.808	-0.012	0.0494	2026-06-04	-3.34	-1.21	0.247	0.195	0.028
group_2458	0.85	0.511	0.0574	0.0902	0.0469	3.97	-3.34	-1.2	0.241	0.205	0.00151
group_2447	0.85	0.718	0.00369	0.143	0.0481	3.93	-3.35	-1.16	0.229	0.223	0.0155
dltB	0.85	0.00151	0.358	-0.0573	0.062	2026-01-04	-3.36	-1.21	0.268	0.174	0.0356
group_2429	0.85	0.0406	0.163	-0.0696	0.0496	2026-11-04	-3.35	-1.22	0.223	0.179	0.0303
tadA	0.85	0.0856	0.029	0.104	0.047	3.96	-3.33	-1.2	0.248	0.227	0.0147
group_2366	0.85	0.431	0.349	0.0453	0.0482	2026-01-04	-3.34	-1.21	0.241	0.215	0.0207
group_2348	0.85	0.0931	0.191	0.0651	0.0494	3.99	-3.33	-1.21	0.239	0.212	0.0025
ytoI	0.85	0.364	0.0403	0.105	0.0504	3.96	-3.33	-1.2	0.217	0.243	-0.00262
merR~~~soxR	0.85	0.0945	0.842	0.0106	0.0532	2026-04-04	-3.34	-1.21	0.241	0.202	0.0261
brkB	0.85	0.111	0.74	0.0165	0.0496	2026-03-04	-3.34	-1.21	0.24	0.203	0.024
cobN	0.85	0.0228	0.0588	0.0977	0.0511	3.96	-3.33	-1.19	0.231	0.24	0.0119
group_2303	0.85	0.183	0.0185	0.112	0.0467	3.95	-3.33	-1.19	0.23	0.21	-0.00191
ribE	0.85	0.14	0.875	0.00768	0.0488	2026-04-04	-3.34	-1.21	0.244	0.202	0.0269
rseP	0.85	0.29	0.0645	0.0896	0.0479	3.97	-3.33	-1.2	0.218	0.225	0.0177
group_2294	0.85	0.354	0.0863	0.0847	0.0489	3.97	-3.33	-1.21	0.227	0.216	-0.00466
group_2260	0.85	0.966	0.794	0.0135	0.0515	2026-04-04	-3.34	-1.21	0.238	0.204	0.0264
afuC	0.85	0.0602	0.573	-0.0283	0.0499	2026-07-04	-3.34	-1.21	0.248	0.189	0.0303
group_2255	0.85	0.092	0.147	0.071	0.0485	3.99	-3.33	-1.19	0.224	0.201	0.0168
group_2253	0.85	0.441	0.604	-0.0251	0.0483	2026-07-04	-3.34	-1.21	0.252	0.196	0.0339
rny	0.85	0.27	0.283	0.0517	0.0479	4	-3.34	-1.2	0.24	0.211	0.0149
group_2230	0.85	0.179	0.479	-0.0345	0.0486	2026-08-04	-3.34	-1.22	0.249	0.189	0.0321
atpG	0.85	0.00154	0.765	0.0164	0.0547	2026-03-04	-3.33	-1.21	0.24	0.205	0.0238
qdoI	0.85	0.741	0.094	0.0815	0.0482	3.98	-3.34	-1.2	0.232	0.225	0.0217
group_2216	0.85	0.0385	0.107	0.0802	0.0493	3.98	-3.33	-1.19	0.241	0.225	0.0117
thiN	0.85	0.65	0.428	-0.0385	0.0484	2026-08-04	-3.34	-1.21	0.252	0.187	0.0346
rsmE	0.85	0.283	0.0184	0.115	0.0479	3.95	-3.33	-1.22	0.211	0.23	0.00168
truB	0.85	0.406	0.0125	0.124	0.0488	3.94	-3.33	-1.22	0.213	0.21	-0.0284
nusA	0.85	0.00909	0.36	-0.0472	0.0514	2026-09-04	-3.35	-1.22	0.253	0.182	0.0332
trxB	0.85	0.146	0.281	0.0571	0.0528	4	-3.34	-1.19	0.228	0.214	0.0229
group_2143	0.85	0.0274	0.658	-0.022	0.0496	2026-07-04	-3.34	-1.22	0.247	0.193	0.0303
group_2137	0.85	0.213	0.0666	0.0945	0.051	3.97	-3.33	-1.22	0.227	0.224	-0.0157
mreD~~~mrdA	0.85	0.27	0.306	0.0505	0.0491	4	-3.34	-1.21	0.241	0.211	0.00918
def	0.85	0.0856	0.0146	0.118	0.0473	3.95	-3.33	-1.19	0.253	0.238	0.016
tolC	0.85	0.27	0.0354	0.102	0.0476	3.96	-3.34	-1.19	0.209	0.213	0.026
group_2084	0.85	0.347	0.137	0.0739	0.0492	3.98	-3.33	-1.22	0.223	0.226	0.0288
group_2061	0.85	0.508	0.0019	0.158	0.0497	3.91	-3.34	-1.25	0.221	0.278	0.0501
serS	0.85	0.49	0.0149	0.125	0.0504	3.94	-3.33	-1.23	0.206	0.251	-0.00302
putP	0.85	0.113	0.463	0.0373	0.0507	2026-01-04	-3.34	-1.2	0.237	0.207	0.0196
group_2052	0.85	0.179	0.324	-0.0505	0.051	2026-09-04	-3.34	-1.23	0.261	0.186	0.0202
group_2040	0.85	0.183	0.786	0.014	0.0516	2026-03-04	-3.34	-1.21	0.241	0.204	0.0218
pepO	0.85	0.00735	0.923	-0.00501	0.0517	2026-05-04	-3.34	-1.21	0.246	0.198	0.0277
cobJ	0.85	0.0213	0.584	0.0279	0.0509	2026-02-04	-3.33	-1.21	0.238	0.203	0.0201
group_2014	0.85	0.27	0.00611	0.129	0.0461	3.94	-3.33	-1.19	0.236	0.235	0.00764
leuA	0.85	0.0231	0.192	0.0635	0.0483	3.99	-3.33	-1.2	0.234	0.212	0.0198
group_1985	0.85	0.962	0.807	-0.0116	0.0475	2026-06-04	-3.34	-1.21	0.248	0.198	0.0271
muiA	0.85	0.399	0.691	0.019	0.0475	2026-03-04	-3.34	-1.21	0.243	0.203	0.0254
group_1973	0.85	0.299	0.341	0.0461	0.0482	2026-01-04	-3.34	-1.21	0.229	0.202	0.0179
trkA	0.85	0.748	0.11	0.0792	0.0491	3.98	-3.34	-1.19	0.222	0.212	0.00768
group_1873	0.85	0.839	0.206	0.0612	0.0481	3.99	-3.34	-1.21	0.231	0.208	0.00752
nagC	0.85	0.00414	0.231	0.0629	0.0522	3.99	-3.32	-1.21	0.23	0.223	0.0259
group_1849	0.85	0.491	0.822	-0.0108	0.0477	2026-06-04	-3.34	-1.21	0.248	0.197	0.0273
der	0.85	0.547	0.0634	0.0886	0.0472	3.97	-3.34	-1.2	0.218	0.217	0.017
norM	0.85	0.27	0.893	-0.00672	0.05	2026-05-04	-3.34	-1.21	0.248	0.198	0.0274
ChimpanzeeC	0.85	0.318	0.0000419	0.188	0.0439	3.89	-3.36	-1.22	0.257	0.249	-0.0068
group_1801	0.85	0.183	0.786	0.014	0.0516	2026-03-04	-3.34	-1.21	0.241	0.204	0.0218
tpiA	0.85	0.122	0.19	0.0635	0.0481	3.99	-3.35	-1.21	0.233	0.219	0.0206
group_1709	0.85	0.39	0.0776	0.081	0.0454	3.98	-3.33	-1.22	0.246	0.2	0.0182
folK	0.85	0.399	0.262	0.0543	0.0481	4	-3.34	-1.2	0.24	0.215	0.0214
group_1687	0.85	0.244	0.451	0.0362	0.0478	2026-02-04	-3.34	-1.21	0.238	0.208	0.0203
secA	0.85	0.965	0.204	0.0639	0.0501	3.99	-3.34	-1.21	0.235	0.23	0.0185
rfbC	0.85	0.323	0.6	0.0262	0.0498	2026-02-04	-3.34	-1.21	0.241	0.208	0.02
group_1522	0.85	0.0558	0.945	-0.00336	0.0482	2026-05-04	-3.34	-1.21	0.245	0.199	0.0275
sulP	0.85	0.883	0.00307	0.14	0.0462	3.93	-3.35	-1.18	0.247	0.239	0.0213
cpsB	0.85	0.334	0.0417	0.103	0.0498	3.96	-3.34	-1.19	0.206	0.212	-0.00592
rnc	0.85	0.354	0.0638	0.0883	0.0471	3.97	-3.33	-1.2	0.247	0.229	0.0227
ftsI	0.85	0.53	0.211	0.0609	0.0484	3.99	-3.34	-1.2	0.234	0.202	0.00616
group_1462	0.85	0.521	0.462	0.0348	0.0471	2026-02-04	-3.34	-1.21	0.24	0.206	0.0258
group_1450	0.85	0.49	0.00281	0.136	0.0444	3.93	-3.33	-1.23	0.234	0.205	0.0185
yraN	0.85	0.125	0.122	0.0756	0.0485	3.98	-3.33	-1.2	0.228	0.209	0.009
group_1366	0.85	0.0136	0.609	-0.0268	0.0522	2026-07-04	-3.35	-1.21	0.252	0.191	0.0276
ykpA	0.85	0.0647	0.000641	0.164	0.0465	3.91	-3.31	-1.2	0.219	0.249	-0.00966
ttdA	0.85	0.0000059	0.25	-0.068	0.0587	2026-01-04	-3.36	-1.23	0.264	0.176	0.0343
rfbX	0.85	0.0744	0.56	0.0308	0.0527	2026-02-04	-3.34	-1.2	0.241	0.205	0.0264
group_1218	0.85	0.252	0.488	0.0365	0.0524	2026-02-04	-3.33	-1.21	0.245	0.209	0.00811
mreC	0.85	0.618	0.114	0.0766	0.048	3.98	-3.34	-1.2	0.252	0.224	0.0137
yaaA	0.85	0.0147	0.82	0.012	0.0524	2026-04-04	-3.34	-1.21	0.241	0.202	0.0231
mlaF	0.85	0.117	0.821	-0.011	0.0485	2026-06-04	-3.34	-1.21	0.246	0.197	0.0303
porA	0.85	0.907	0.205	0.0613	0.0481	3.99	-3.34	-1.22	0.235	0.213	0.00849
rpsR	0.85	0.092	0.239	0.0629	0.0531	3.99	-3.33	-1.21	0.254	0.229	0.0061
group_911	0.85	0.28	0.934	-0.0041	0.049	2026-05-04	-3.34	-1.21	0.244	0.198	0.0276
rplU	0.85	0.287	0.094	0.0842	0.0498	3.98	-3.34	-1.18	0.221	0.217	0.0217
rplC	0.85	0.895	0.00127	0.153	0.0462	3.92	-3.35	-1.18	0.217	0.23	-0.00816
sdhA	0.85	0.0984	0.372	-0.0439	0.0489	2026-08-04	-3.34	-1.22	0.257	0.192	0.0361
group_691	0.85	0.227	0.241	0.0602	0.051	4	-3.34	-1.19	0.237	0.223	0.018
group_3210	0.841	0.0695	0.901	0.0064	0.0511	2026-04-04	-3.34	-1.21	0.242	0.201	0.0259
group_3208	0.841	0.731	0.0907	0.0778	0.0455	3.98	-3.34	-1.23	0.24	0.212	0.0125
wbuC	0.841	0.0833	0.168	0.0658	0.0474	3.99	-3.33	-1.2	0.236	0.219	0.0164
group_3065	0.841	0.163	0.402	0.0401	0.0477	2026-01-04	-3.34	-1.2	0.237	0.213	0.0278
kdsB	0.841	0.129	0.283	0.0519	0.0481	4	-3.33	-1.2	0.224	0.207	0.0239
group_2977	0.841	0.176	0.0279	0.108	0.0486	3.96	-3.33	-1.21	0.197	0.238	0.0191
fsa	0.841	0.348	0.876	0.00764	0.0487	2026-04-04	-3.34	-1.21	0.242	0.202	0.0272
pgk	0.841	0.000604	0.654	-0.0236	0.0525	2026-07-04	-3.35	-1.21	0.25	0.193	0.0327
group_2884	0.841	0.348	0.834	0.011	0.0525	2026-04-04	-3.34	-1.21	0.24	0.204	0.0273
group_2863	0.841	0.656	0.372	0.0434	0.0484	2026-01-04	-3.34	-1.21	0.234	0.206	0.00863
group_2859	0.841	0.215	0.492	0.0343	0.0498	2026-02-04	-3.34	-1.21	0.234	0.209	0.0153
group_2819	0.841	0.541	0.808	-0.0124	0.0507	2026-06-04	-3.34	-1.21	0.249	0.196	0.0327
typA~~~tetQ	0.841	0.284	0.644	0.0221	0.0477	2026-03-04	-3.34	-1.21	0.239	0.207	0.0261
group_2783	0.841	0.452	0.421	0.0385	0.0476	2026-01-04	-3.34	-1.21	0.228	0.204	0.0296
napC	0.841	0.071	0.016	0.116	0.0472	3.95	-3.33	-1.18	0.24	0.237	0.0397
ribF	0.841	0.974	0.166	0.0657	0.0471	3.99	-3.34	-1.21	0.228	0.217	0.00936
group_2700	0.841	0.768	0.631	0.0235	0.0488	2026-03-04	-3.34	-1.21	0.237	0.208	0.0235
hyi	0.841	0.452	0.371	0.0426	0.0474	2026-01-04	-3.34	-1.21	0.235	0.215	0.0233
group_2685	0.841	0.0498	0.013	0.134	0.0529	3.93	-3.31	-1.21	0.2	0.23	-0.0483
narK	0.841	0.293	0.561	0.028	0.048	2026-02-04	-3.34	-1.21	0.236	0.206	0.021
swrC~~~acrB	0.841	0.318	0.294	-0.0492	0.0466	2026-09-04	-3.34	-1.21	0.256	0.185	0.025
tlyC	0.841	0.00145	0.468	-0.0367	0.0504	2026-08-04	-3.35	-1.22	0.251	0.199	0.0365
cobS	0.841	0.00996	0.676	0.0204	0.0487	2026-03-04	-3.33	-1.21	0.241	0.205	0.0262
lgt	0.841	0.045	0.318	0.0475	0.0474	2026-01-04	-3.33	-1.21	0.24	0.211	0.0168
group_2596	0.841	0.0377	0.0414	0.102	0.0493	3.96	-3.32	-1.22	0.257	0.243	0.0132
group_2570	0.841	0.0667	0.00193	0.149	0.0467	3.92	-3.32	-1.2	0.229	0.23	-0.0346
porU	0.841	0.318	0.116	0.0753	0.0475	3.98	-3.33	-1.2	0.22	0.224	0.0211
yihA~~~engB	0.841	0.683	0.0934	0.0773	0.0456	3.98	-3.34	-1.21	0.234	0.22	0.0334
group_2477	0.841	0.375	0.316	-0.0481	0.0477	2026-09-04	-3.34	-1.21	0.248	0.181	0.0368
argC	0.841	0.452	0.489	0.032	0.046	2026-02-04	-3.34	-1.21	0.237	0.207	0.0267
yadH	0.841	0.284	0.792	-0.0127	0.0479	2026-06-04	-3.34	-1.21	0.249	0.195	0.0279
group_2470	0.841	0.443	0.53	0.0311	0.0493	2026-02-04	-3.34	-1.21	0.232	0.209	0.0236
group_2468	0.841	0.00556	0.691	0.0203	0.0509	2026-03-04	-3.33	-1.21	0.246	0.209	0.0283
group_2463	0.841	0.204	0.185	0.0655	0.0491	3.99	-3.34	-1.2	0.228	0.224	0.0136
pldB~~~estD	0.841	0.155	0.663	-0.0217	0.0497	2026-06-04	-3.34	-1.22	0.248	0.192	0.0252
group_2442	0.841	0.131	0.00125	0.166	0.0499	3.91	-3.32	-1.2	0.163	0.275	0.0121
sfp	0.841	0.178	0.14	0.0685	0.046	3.99	-3.33	-1.21	0.241	0.22	0.0326
group_2431	0.841	0.628	0.121	0.0727	0.0465	3.99	-3.34	-1.2	0.228	0.215	0.013
group_2409	0.841	0.415	0.00615	0.127	0.0453	3.94	-3.34	-1.19	0.227	0.235	0.0367
group_2406	0.841	0.136	0.537	-0.0291	0.0469	2026-07-04	-3.34	-1.22	0.25	0.192	0.0305
group_2395	0.841	0.0223	0.712	-0.0188	0.0507	2026-06-04	-3.34	-1.21	0.251	0.196	0.0339
efp	0.841	0.452	0.0943	0.0749	0.0443	3.98	-3.34	-1.21	0.236	0.201	0.0272
maf	0.841	0.0833	0.285	0.0502	0.0467	4	-3.33	-1.2	0.245	0.21	0.02
yebE	0.841	0.0695	0.405	0.0405	0.0484	2026-01-04	-3.33	-1.21	0.236	0.213	0.022
group_2343	0.841	0.0347	0.0295	0.107	0.0484	3.96	-3.32	-1.21	0.239	0.24	-0.00118
glnS	0.841	0.817	0.012	0.12	0.047	3.95	-3.35	-1.19	0.227	0.225	-0.017
group_2256	0.841	0.09	0.0189	0.115	0.0483	3.95	-3.32	-1.2	0.194	0.236	0.0256
group_2250	0.841	0.245	0.334	0.047	0.0484	2026-01-04	-3.34	-1.2	0.237	0.215	0.0244
group_2237	0.841	0.029	0.394	-0.0432	0.0504	2026-08-04	-3.35	-1.22	0.26	0.194	0.0435
trmA	0.841	0.318	0.227	0.0598	0.0492	4	-3.34	-1.21	0.218	0.218	0.0195
rpe	0.841	0.015	0.882	0.00734	0.0493	2026-04-04	-3.34	-1.21	0.244	0.201	0.0251
rarA~~~mgsA	0.841	0.971	0.152	0.067	0.0464	3.99	-3.34	-1.2	0.227	0.213	0.0229
group_2156	0.841	0.753	0.079	0.084	0.0473	3.98	-3.34	-1.19	0.219	0.217	0.0179
acs	0.841	0.222	0.0295	0.108	0.0487	3.96	-3.33	-1.2	0.212	0.247	0.0124
wcaJ	0.841	0.443	0.953	0.00282	0.0477	2026-04-04	-3.34	-1.21	0.244	0.2	0.0264
btuB~~~tonB	0.841	0.667	0.067	0.0883	0.0477	3.97	-3.35	-1.19	0.219	0.219	0.00897
atpC	0.841	0.348	0.0977	0.0864	0.0517	3.97	-3.33	-1.2	0.231	0.239	-0.00924
group_2083	0.841	0.0142	0.0413	0.1	0.0484	3.96	-3.33	-1.18	0.255	0.226	0.0191
ptrB	0.841	0.000294	0.0188	-0.129	0.054	4.16	-3.39	-1.22	0.301	0.185	0.0526
group_2071	0.841	0.137	0.803	0.0129	0.0516	2026-04-04	-3.34	-1.21	0.239	0.203	0.0257
group_2046	0.841	0.108	0.852	-0.00948	0.0508	2026-05-04	-3.34	-1.21	0.25	0.197	0.0295
group_2039	0.841	0.817	0.00373	0.138	0.0464	3.93	-3.35	-1.18	0.206	0.228	0.00736
rnfE~~~rsxE	0.841	0.822	0.0542	0.0917	0.0471	3.97	-3.34	-1.2	0.237	0.234	0.0121
mepM~~~lysM	0.841	0.407	0.517	0.0313	0.0481	2026-02-04	-3.34	-1.21	0.239	0.21	0.0188
ridA	0.841	0.369	0.372	0.0429	0.0478	2026-01-04	-3.34	-1.2	0.243	0.214	0.025
lytG~~~flgJ	0.841	0.137	0.22	0.0615	0.0498	4	-3.34	-1.19	0.222	0.207	0.0184
ygjP~~~sprT	0.841	0.348	0.423	0.0387	0.0481	2026-01-04	-3.34	-1.2	0.23	0.208	0.0256
group_1940	0.841	0.0243	0.00306	0.151	0.0498	3.92	-3.31	-1.2	0.192	0.244	-0.0301
yncE	0.841	0.0291	0.888	0.00727	0.0516	2026-04-04	-3.34	-1.21	0.243	0.201	0.0298
rnpA	0.841	0.163	0.404	0.0415	0.0494	2026-01-04	-3.34	-1.2	0.231	0.215	0.0272
cutF~~~nlpE	0.841	0.569	0.79	0.0139	0.0518	2026-04-04	-3.34	-1.21	0.24	0.205	0.0215
lemA	0.841	0.483	0.12	0.0713	0.0455	3.99	-3.34	-1.21	0.222	0.206	0.0305
pccA	0.841	0.2	0.711	0.0189	0.0508	2026-03-04	-3.34	-1.21	0.242	0.208	0.0257
ruvB	0.841	0.154	0.000932	0.157	0.0461	3.91	-3.33	-1.18	0.225	0.233	-0.0291
group_1812	0.841	0.541	0.0708	0.0853	0.0467	3.98	-3.34	-1.21	0.243	0.221	-0.00153
group_1771	0.841	0.582	0.00128	0.15	0.0453	3.92	-3.33	-1.23	0.202	0.23	0.0707
valS	0.841	0.00979	0.866	0.00916	0.0541	2026-04-04	-3.34	-1.21	0.24	0.202	0.0255
group_1743	0.841	0.171	0.051	0.0921	0.0466	3.97	-3.33	-1.19	0.221	0.217	0.0143
group_1714	0.841	0.000488	0.861	-0.00964	0.055	2026-05-04	-3.34	-1.21	0.246	0.195	0.0273
ncl1	0.841	0.284	0.126	0.077	0.0499	3.98	-3.33	-1.2	0.217	0.234	0.0175
gmk	0.841	0.643	0.0227	0.106	0.0458	3.96	-3.34	-1.2	0.227	0.216	-0.0037
ung	0.841	0.348	0.0354	0.101	0.0472	3.96	-3.34	-1.2	0.217	0.228	0.0027
pepD2	0.841	0.182	0.203	0.0605	0.0472	4	-3.33	-1.21	0.232	0.219	0.0234
group_1521	0.841	0.628	0.0215	0.106	0.0454	3.96	-3.34	-1.2	0.233	0.228	0.0119
mlaE	0.841	0.0711	0.000871	0.156	0.0454	3.92	-3.32	-1.21	0.211	0.242	-0.00836
lolD	0.841	0.893	0.138	0.0671	0.0449	3.99	-3.34	-1.21	0.24	0.211	0.0213
group_1452	0.841	0.563	0.105	0.0765	0.0468	3.98	-3.34	-1.21	0.223	0.214	0.00531
group_1413	0.841	0.753	0.352	0.0442	0.0472	2026-01-04	-3.34	-1.21	0.241	0.212	0.0159
rpmA	0.841	0.817	0.0128	0.12	0.0476	3.95	-3.35	-1.19	0.211	0.242	0.0235
group_1400	0.841	0.00343	0.898	-0.00671	0.0521	2026-05-04	-3.34	-1.21	0.247	0.197	0.0284
sufS	0.841	0.662	0.227	0.0591	0.0486	4	-3.34	-1.21	0.235	0.223	0.00919
yjhB	0.841	0.971	0.0419	0.1	0.0487	3.96	-3.34	-1.2	0.217	0.234	-0.00433
topA	0.841	0.533	0.726	-0.0172	0.0489	2026-06-04	-3.34	-1.21	0.25	0.193	0.0298
fepD	0.841	0.255	0.047	0.0943	0.0469	3.97	-3.34	-1.18	0.227	0.218	0.0187
group_1128	0.841	0.443	0.129	0.0719	0.047	3.99	-3.34	-1.2	0.221	0.213	0.017
yeaD2	0.841	0.201	0.0368	0.102	0.0481	3.96	-3.33	-1.2	0.226	0.207	-0.0213
rpsG	0.841	0.242	0.372	0.0442	0.0492	2026-01-04	-3.33	-1.22	0.229	0.21	0.0148
group_3540	0.832	0.304	0.00253	0.15	0.0483	3.92	-3.33	-1.2	0.211	0.26	-0.0433
group_3325	0.832	0.324	0.00606	0.126	0.045	3.94	-3.34	-1.19	0.248	0.234	-0.0112
group_3228	0.832	0.00332	0.822	-0.0114	0.0505	2026-06-04	-3.34	-1.22	0.247	0.195	0.0298
group_3196	0.832	0.00839	0.216	-0.0642	0.0515	2026-01-04	-3.35	-1.23	0.224	0.171	0.0221
group_3186	0.832	0.824	0.0000347	0.186	0.0429	3.89	-3.36	-1.18	0.266	0.248	-0.0187
group_3099	0.832	0.0987	0.14	0.07	0.0471	3.99	-3.33	-1.2	0.229	0.219	0.00669
group_3051	0.832	0.00238	0.000803	0.165	0.0476	3.91	-3.3	-1.17	0.188	0.229	-0.0185
group_2978	0.832	0.0477	0.0196	0.113	0.0475	3.95	-3.32	-1.2	0.198	0.239	0.0215
group_2968	0.832	0.087	0.756	0.0143	0.0459	2026-03-04	-3.34	-1.21	0.243	0.203	0.0261
group_2948	0.832	0.191	0.268	0.0532	0.0478	4	-3.34	-1.19	0.226	0.208	0.0225
group_2945	0.832	0.741	0.481	0.0331	0.0468	2026-02-04	-3.34	-1.2	0.234	0.204	0.0231
sbsA	0.832	0.774	0.201	0.0593	0.046	4	-3.34	-1.21	0.23	0.22	0.0159
rpiB	0.832	0.00838	0.0932	0.0815	0.0481	3.98	-3.32	-1.21	0.216	0.218	0.0136
oprP	0.832	0.146	0.0314	0.104	0.0476	3.96	-3.33	-1.2	0.212	0.247	0.0275
group_2869	0.832	0.389	0.179	0.0661	0.0488	3.99	-3.34	-1.2	0.231	0.231	0.0253
ntrC~~~atoC	0.832	0.534	0.586	0.0246	0.0449	2026-03-04	-3.34	-1.21	0.244	0.206	0.0264
ntrY	0.832	0.643	0.117	0.0736	0.0466	3.99	-3.34	-1.2	0.231	0.231	0.0265
group_2847	0.832	0.0773	0.565	-0.0272	0.0471	2026-07-04	-3.34	-1.22	0.248	0.195	0.0373
hflX	0.832	0.0644	0.321	-0.0497	0.0498	2026-09-04	-3.35	-1.22	0.261	0.189	0.0496
aroGA	0.832	0.661	0.186	0.0623	0.0468	3.99	-3.34	-1.21	0.223	0.217	0.0102
group_2784	0.832	0.461	0.00984	0.121	0.0461	3.95	-3.33	-1.2	0.214	0.254	0.0174
group_2658	0.832	0.0307	0.539	0.0304	0.0493	2026-02-04	-3.33	-1.21	0.239	0.21	0.0174
group_2644	0.832	0.0987	0.666	0.0204	0.0471	2026-03-04	-3.34	-1.21	0.242	0.205	0.0212
group_2641	0.832	0.469	0.0363	0.0991	0.0467	3.96	-3.34	-1.2	0.201	0.229	0.0115
group_2630	0.832	0.324	0.981	0.00113	0.0484	2026-05-04	-3.34	-1.21	0.245	0.2	0.0269
cydB	0.832	0.549	0.892	0.00611	0.0451	2026-04-04	-3.34	-1.21	0.243	0.201	0.0265
htpG	0.832	0.352	0.00162	0.144	0.0446	3.93	-3.34	-1.18	0.19	0.229	0.0321
group_2577	0.832	0.146	0.562	0.0275	0.0471	2026-02-04	-3.34	-1.21	0.243	0.206	0.0168
group_2540	0.832	0.00143	0.803	0.0134	0.0537	2026-04-04	-3.33	-1.21	0.238	0.204	0.0255
group_2532	0.832	0.203	0.624	0.0243	0.0495	2026-03-04	-3.34	-1.21	0.233	0.204	0.0186
group_2524	0.832	0.977	0.00215	0.139	0.0441	3.93	-3.35	-1.19	0.255	0.242	-0.00696
rbfA	0.832	0.143	0.0599	0.0969	0.0509	3.97	-3.34	-1.18	0.198	0.231	0.0141
queH	0.832	0.0811	0.0399	0.0951	0.0457	3.97	-3.33	-1.2	0.213	0.206	0.00307
cobU	0.832	0.0255	0.307	-0.0502	0.0489	2026-09-04	-3.35	-1.22	0.229	0.182	0.0294
group_2486	0.832	0.0538	0.321	0.0479	0.0481	2026-01-04	-3.33	-1.21	0.224	0.205	0.015
rlmL	0.832	0.369	0.521	0.0299	0.0464	2026-02-04	-3.34	-1.21	0.236	0.203	0.0181
atpE	0.832	0.122	0.01	0.121	0.0461	3.95	-3.32	-1.21	0.225	0.244	-0.00639
atpH	0.832	0.21	0.309	0.0514	0.0503	4	-3.33	-1.21	0.23	0.215	0.00126
group_2428	0.832	0.122	0.0834	0.0853	0.0488	3.98	-3.33	-1.2	0.207	0.221	-0.000507
cbiD	0.832	0.203	0.736	0.0154	0.0456	2026-03-04	-3.34	-1.21	0.242	0.204	0.0267
galB	0.832	0.152	0.199	0.0637	0.0492	3.99	-3.33	-1.2	0.217	0.216	0.0045
aroE	0.832	0.174	0.367	-0.041	0.0453	2026-08-04	-3.34	-1.22	0.251	0.189	0.0302
menH	0.832	0.039	0.483	0.0331	0.047	2026-02-04	-3.33	-1.21	0.242	0.208	0.0183
group_2352	0.832	0.203	0.414	-0.0397	0.0483	2026-08-04	-3.34	-1.21	0.254	0.184	0.0387
group_2342	0.832	0.000116	0.178	0.0692	0.051	3.99	-3.32	-1.19	0.239	0.22	0.0192
rnfD	0.832	0.27	0.651	-0.0208	0.0459	2026-06-04	-3.34	-1.22	0.247	0.193	0.029
lpdA	0.832	0.0101	0.07	0.0859	0.0469	3.98	-3.32	-1.2	0.237	0.219	0.00384
group_2283	0.832	0.0368	0.295	0.0489	0.0464	2026-01-04	-3.33	-1.2	0.239	0.214	0.0201
group_2281	0.832	0.437	0.607	-0.0245	0.0476	2026-07-04	-3.34	-1.22	0.25	0.194	0.037
group_2276	0.832	0.437	0.0894	0.0848	0.0494	3.98	-3.34	-1.2	0.233	0.235	-0.00957
group_2259	0.832	0.85	0.852	-0.00865	0.0461	2026-05-04	-3.34	-1.21	0.247	0.196	0.0269
glnA3	0.832	0.377	0.402	0.0385	0.0458	2026-01-04	-3.34	-1.21	0.237	0.211	0.0205
group_2235	0.832	0.643	0.361	0.0433	0.0472	2026-01-04	-3.34	-1.21	0.243	0.216	0.0139
hisS	0.832	0.27	0.00174	0.143	0.0443	3.93	-3.35	-1.22	0.233	0.257	0.0107
gldE~~~corC	0.832	0.234	0.659	0.0199	0.045	2026-03-04	-3.34	-1.21	0.242	0.204	0.0272
group_2204	0.832	0.399	0.502	-0.0329	0.0489	2026-07-04	-3.34	-1.22	0.256	0.191	0.037
group_2193	0.832	0.27	0.336	0.0443	0.0459	2026-01-04	-3.34	-1.2	0.235	0.21	0.0216
ispG	0.832	0.039	0.926	0.00441	0.0476	2026-04-04	-3.34	-1.21	0.244	0.201	0.0268
eCM27	0.832	0.0626	0.961	-0.00248	0.0504	2026-05-04	-3.34	-1.21	0.246	0.199	0.0276
group_2175	0.832	0.461	0.864	0.00816	0.0477	2026-04-04	-3.34	-1.21	0.243	0.2	0.0234
group_2121	0.832	0.0921	0.0571	0.086	0.0447	3.98	-3.33	-1.2	0.236	0.207	0.00434
rlmI	0.832	0.881	0.0188	0.108	0.0451	3.96	-3.35	-1.19	0.224	0.218	0.00274
bioF	0.832	0.361	0.0527	0.094	0.0479	3.97	-3.33	-1.21	0.235	0.234	-0.0136
group_2087	0.832	0.0401	0.0363	0.103	0.0484	3.96	-3.33	-1.19	0.199	0.229	0.0115
htpX	0.832	0.111	0.345	0.0429	0.0452	2026-01-04	-3.33	-1.22	0.239	0.207	0.0259
asnA	0.832	0.0177	0.553	0.0281	0.0472	2026-02-04	-3.33	-1.21	0.242	0.208	0.025
group_1998	0.832	0.48	0.0197	0.106	0.0447	3.96	-3.35	-1.21	0.222	0.226	0.003
group_1983	0.832	0.419	0.0885	0.0767	0.0446	3.98	-3.34	-1.2	0.242	0.22	0.0161
ppnN	0.832	0.0234	0.151	0.0704	0.0486	3.99	-3.32	-1.21	0.236	0.229	0.0102
yhhQ	0.832	0.649	0.636	0.0223	0.047	2026-03-04	-3.34	-1.21	0.242	0.207	0.0197
acrB	0.832	0.0419	0.052	0.0935	0.0476	3.97	-3.32	-1.21	0.224	0.22	-0.00917
vanZ	0.832	0.000294	0.059	-0.1	0.0525	4.13	-3.36	-1.26	0.271	0.177	0.0232
group_1928	0.832	0.0153	0.314	-0.0511	0.0505	2026-09-04	-3.35	-1.22	0.26	0.176	0.0297
group_1925	0.832	0.32	0.102	0.0767	0.0465	3.98	-3.33	-1.21	0.216	0.221	0.0127
lipA	0.832	0.209	0.185	0.0636	0.0476	3.99	-3.33	-1.2	0.246	0.231	0.0234
rnd	0.832	0.881	0.00111	0.148	0.0442	3.92	-3.35	-1.18	0.206	0.224	-0.00372
trmD	0.832	0.0172	0.585	0.0265	0.0483	2026-02-04	-3.34	-1.2	0.238	0.203	0.0231
rpsB	0.832	0.469	0.746	0.0156	0.0479	2026-03-04	-3.34	-1.21	0.24	0.204	0.0221
group_1856	0.832	0.542	0.00805	0.123	0.0457	3.94	-3.34	-1.19	0.211	0.225	-0.0124
murE	0.832	0.217	0.278	0.0504	0.0462	4	-3.33	-1.21	0.239	0.213	0.0135
malY	0.832	0.217	0.00481	0.13	0.0452	3.94	-3.33	-1.19	0.218	0.245	0.01
group_1846	0.832	0.116	0.0795	-0.0836	0.0472	2026-12-04	-3.35	-1.22	0.256	0.168	0.0487
fabG	0.832	0.0724	0.119	0.0761	0.0483	3.98	-3.33	-1.2	0.238	0.239	0.0212
zapA	0.832	0.649	0.615	0.0237	0.047	2026-03-04	-3.34	-1.21	0.243	0.204	0.0169
xseB	0.832	0.333	0.00345	0.14	0.0468	3.93	-3.34	-1.17	0.202	0.23	-0.0149
rbsK~~~pfkB	0.832	0.704	0.591	0.0248	0.046	2026-03-04	-3.34	-1.21	0.242	0.207	0.0205
chlD	0.832	0.00276	0.185	0.0683	0.0512	3.99	-3.32	-1.21	0.242	0.226	0.00382
group_1715	0.832	0.681	0.0172	0.109	0.0451	3.96	-3.33	-1.22	0.224	0.235	0.00474
smpB	0.832	0.752	0.0912	0.076	0.0446	3.98	-3.34	-1.2	0.234	0.209	0.0116
group_1684	0.832	0.217	0.0687	0.0862	0.0469	3.97	-3.33	-1.2	0.242	0.231	-0.00144
fepB	0.832	0.00733	0.43	0.0385	0.0487	2026-01-04	-3.33	-1.2	0.241	0.211	0.0357
rRM	0.832	0.0325	0.988	-0.000752	0.0519	2026-05-04	-3.34	-1.21	0.245	0.199	0.0274
cdsA	0.832	0.71	0.000913	0.158	0.0462	3.92	-3.35	-1.21	0.228	0.261	-0.0383
group_1581	0.832	0.182	0.000724	0.167	0.048	3.91	-3.33	-1.19	0.209	0.289	-0.0234
group_1578	0.832	0.622	0.0716	0.0828	0.0455	3.98	-3.34	-1.19	0.237	0.216	0.00652
rpoD	0.832	0.0482	0.134	0.0709	0.0469	3.99	-3.33	-1.19	0.26	0.219	0.0153
tatD	0.832	0.778	0.197	-0.0624	0.048	2026-01-04	-3.34	-1.21	0.266	0.184	0.0525
gvpP	0.832	0.00592	0.992	-0.00048	0.0505	2026-05-04	-3.34	-1.21	0.245	0.199	0.0274
rplI	0.832	0.028	0.0681	0.0912	0.0494	3.97	-3.32	-1.2	0.25	0.243	0.00157
rimL	0.832	0.741	0.0439	0.0975	0.0478	3.97	-3.34	-1.19	0.21	0.226	0.00673
group_1489	0.832	0.716	0.0447	0.094	0.0462	3.97	-3.34	-1.21	0.221	0.233	0.00432
group_1445	0.832	0.00144	0.146	0.0718	0.049	3.99	-3.32	-1.2	0.243	0.224	0.0141
groES	0.832	0.0694	0.117	0.0766	0.0485	3.98	-3.33	-1.19	0.234	0.228	0.0379
rpsH	0.832	0.762	0.00116	0.168	0.0503	3.91	-3.34	-1.19	0.183	0.255	-0.0649
rpsM	0.832	0.0481	0.0476	0.0959	0.0478	3.97	-3.33	-1.19	0.225	0.231	0.00486
porT	0.832	0.77	0.00192	0.151	0.0474	3.92	-3.34	-1.21	0.222	0.262	-0.0394
galE	0.832	0.0112	0.288	0.0524	0.049	4	-3.33	-1.21	0.232	0.22	0.0216
exbD	0.832	0.182	0.0113	0.128	0.0496	3.94	-3.33	-1.2	0.221	0.271	-0.00937
yfcE	0.832	0.0572	0.251	0.0543	0.0471	4	-3.33	-1.21	0.235	0.22	0.0253
gap	0.832	0.0577	0.00704	0.141	0.0512	3.93	-3.33	-1.17	0.197	0.276	0.0378
rplE	0.832	0.643	0.165	0.069	0.0494	3.99	-3.34	-1.2	0.219	0.22	0.00024
mtnN	0.832	0.0226	0.772	0.0153	0.0525	2026-03-04	-3.34	-1.21	0.24	0.201	0.0191
rpmF	0.822	0.283	0.45	0.0343	0.0452	2026-02-04	-3.34	-1.21	0.242	0.211	0.0193
ycjU	0.822	0.0849	0.759	0.0141	0.0459	2026-04-04	-3.34	-1.21	0.244	0.204	0.0255
group_3249	0.822	0.00972	0.527	0.0329	0.0518	2026-02-04	-3.33	-1.21	0.224	0.209	0.0296
btuE	0.822	0.197	0.145	0.0652	0.0444	3.99	-3.34	-1.2	0.246	0.216	0.0276
group_3098	0.822	0.372	0.156	0.0666	0.0466	3.99	-3.34	-1.2	0.221	0.217	0.00594
group_3061	0.822	0.212	0.103	0.0766	0.0465	3.98	-3.33	-1.21	0.233	0.211	-0.0112
marR	0.822	0.000339	0.593	0.0277	0.0516	2026-02-04	-3.33	-1.21	0.236	0.205	0.0183
group_3049	0.822	0.0138	0.903	0.00571	0.0467	2026-04-04	-3.34	-1.21	0.247	0.201	0.0268
group_3024	0.822	0.574	0.651	0.0218	0.0481	2026-03-04	-3.34	-1.21	0.239	0.205	0.0165
group_2934	0.822	0.0987	0.828	0.0102	0.0469	2026-04-04	-3.34	-1.21	0.241	0.203	0.0254
feoB	0.822	0.0419	0.0765	0.0847	0.0473	3.98	-3.33	-1.2	0.226	0.241	0.0224
recN	0.822	0.0321	0.23	0.0545	0.0451	4	-3.33	-1.2	0.232	0.21	0.0271
group_2724	0.822	0.00137	0.82	-0.0117	0.0512	2026-06-04	-3.34	-1.22	0.246	0.194	0.0292
pheS	0.822	0.109	0.00183	0.145	0.0452	3.93	-3.33	-1.17	0.227	0.244	-0.0121
yqfO	0.822	0.0451	0.0863	0.0831	0.048	3.98	-3.33	-1.2	0.217	0.226	-0.00143
ilvE	0.822	0.563	0.587	0.0245	0.0449	2026-03-04	-3.34	-1.21	0.24	0.204	0.019
miaB	0.822	0.764	0.00817	0.119	0.044	3.95	-3.34	-1.2	0.2	0.228	0.00781
dR0291	0.822	0.0585	0.012	0.119	0.0466	3.95	-3.32	-1.21	0.212	0.232	-0.0217
aTH1	0.822	0.163	0.069	0.0854	0.0465	3.98	-3.33	-1.19	0.25	0.23	-0.0025
group_2629	0.822	0.58	0.529	0.0289	0.0457	2026-02-04	-3.34	-1.21	0.238	0.211	0.023
cirA~~~tonB	0.822	0.00882	0.0199	0.121	0.0512	3.95	-3.3	-1.23	0.25	0.265	-0.00294
group_2625	0.822	0.0962	0.592	0.024	0.0446	2026-03-04	-3.34	-1.21	0.245	0.205	0.0219
rho	0.822	0.024	0.116	0.0749	0.0472	3.99	-3.32	-1.2	0.211	0.207	0.00632
group_2607	0.822	0.285	0.0652	-0.0803	0.0431	2026-11-04	-3.33	-1.22	0.261	0.187	0.0384
group_2601	0.822	0.504	0.164	0.0649	0.0463	3.99	-3.34	-1.19	0.239	0.223	0.0132
group_2574	0.822	0.321	0.0569	0.091	0.0472	3.97	-3.33	-1.21	0.214	0.218	-0.0162
citB~~~luxR	0.822	0.0906	0.0815	0.0892	0.0507	3.97	-3.33	-1.18	0.215	0.236	-0.000994
ahpC	0.822	0.027	0.491	0.0368	0.0532	2026-02-04	-3.33	-1.2	0.227	0.21	0.0127
fmt	0.822	0.205	0.0638	0.0837	0.0446	3.98	-3.34	-1.19	0.234	0.218	0.0135
group_2545	0.822	0.0169	0.484	0.0351	0.0499	2026-02-04	-3.33	-1.21	0.231	0.216	0.0257
gltP	0.822	0.0458	0.901	0.00589	0.0473	2026-04-04	-3.34	-1.21	0.243	0.201	0.026
mscS	0.822	0.235	0.0067	0.125	0.0451	3.94	-3.35	-1.23	0.217	0.25	0.0564
pTC1	0.822	0.716	0.00287	0.138	0.0452	3.93	-3.35	-1.19	0.201	0.244	-0.0139
tsaB	0.822	0.741	0.0333	0.0997	0.0462	3.96	-3.34	-1.19	0.207	0.221	0.00661
group_2483	0.822	0.347	0.0239	0.105	0.0458	3.96	-3.34	-1.19	0.234	0.244	0.00273
lpxK	0.822	0.136	0.361	0.0434	0.0473	2026-01-04	-3.33	-1.21	0.259	0.216	0.0178
group_2418	0.822	0.0663	0.519	-0.031	0.0479	2026-07-04	-3.34	-1.21	0.248	0.185	0.0343
group_2389	0.822	0.0184	0.0616	0.0899	0.0476	3.97	-3.32	-1.2	0.204	0.227	0.0251
mutS2~~~mutS	0.822	0.129	0.527	0.0291	0.0459	2026-02-04	-3.33	-1.21	0.237	0.209	0.0224
group_2371	0.822	0.0297	0.0147	0.125	0.0503	3.94	-3.31	-1.2	0.175	0.255	0.0151
group_2360	0.822	0.0849	0.467	-0.0363	0.0498	2026-08-04	-3.34	-1.22	0.261	0.187	0.0328
group_2349	0.822	0.394	0.391	0.0404	0.0469	2026-01-04	-3.34	-1.21	0.233	0.217	0.0196
rnh1	0.822	0.0893	0.727	0.017	0.0486	2026-03-04	-3.34	-1.21	0.249	0.208	0.0245
ftsQ	0.822	0.476	0.569	-0.0256	0.0449	2026-07-04	-3.34	-1.21	0.25	0.196	0.0361
ftsX	0.822	0.00116	0.966	-0.00203	0.048	2026-05-04	-3.34	-1.21	0.245	0.199	0.0278
group_2314	0.822	0.328	0.561	0.0269	0.0462	2026-02-04	-3.34	-1.21	0.24	0.209	0.0193
rpsN	0.822	0.154	0.0781	0.0887	0.0498	3.97	-3.33	-1.2	0.202	0.229	-0.00836
group_2275	0.822	0.00174	0.277	-0.055	0.0503	2026-09-04	-3.36	-1.21	0.268	0.189	0.0218
group_2251	0.822	0.00958	0.43	-0.0377	0.0475	2026-08-04	-3.35	-1.22	0.253	0.188	0.0354
nit2	0.822	0.00638	0.45	0.0364	0.048	2026-02-04	-3.33	-1.21	0.236	0.212	0.0208
rnhB	0.822	0.0357	0.94	0.00391	0.0517	2026-04-04	-3.34	-1.21	0.244	0.202	0.0262
group_2184	0.822	0.0115	0.813	0.0115	0.0484	2026-04-04	-3.34	-1.21	0.242	0.204	0.0277
manB	0.822	0.279	0.332	0.0448	0.0459	2026-01-04	-3.33	-1.21	0.229	0.209	0.0144
susB	0.822	0.0823	0.559	0.0271	0.0463	2026-02-04	-3.33	-1.21	0.238	0.205	0.0187
sufC	0.822	0.536	0.15	0.0668	0.046	3.99	-3.34	-1.2	0.225	0.214	0.00771
alaS	0.822	0.0703	0.478	0.0319	0.0448	2026-02-04	-3.33	-1.21	0.243	0.205	0.019
hisC	0.822	0.205	0.0997	0.0762	0.0459	3.98	-3.34	-1.19	0.221	0.222	0.0167
group_2139	0.822	0.163	0.945	-0.00319	0.0461	2026-05-04	-3.34	-1.21	0.246	0.199	0.0271
rlmN	0.822	0.307	0.0812	0.0775	0.044	3.98	-3.33	-1.21	0.226	0.207	0.00443
sufE	0.822	0.279	0.074	0.081	0.0449	3.98	-3.33	-1.22	0.229	0.23	0.0182
trxA	0.822	0.0375	0.101	0.0831	0.0501	3.98	-3.33	-1.2	0.205	0.209	-0.0121
group_1991	0.822	0.16	0.692	0.0184	0.0464	2026-03-04	-3.34	-1.21	0.237	0.204	0.0246
lolA	0.822	0.504	0.352	0.044	0.0471	2026-01-04	-3.34	-1.2	0.235	0.212	0.0146
yicC	0.822	0.885	0.014	0.112	0.0448	3.95	-3.34	-1.2	0.226	0.229	-0.0133
uvrD	0.822	0.0185	0.834	0.0106	0.0506	2026-04-04	-3.34	-1.21	0.242	0.205	0.0273
group_1891	0.822	0.321	0.922	-0.00478	0.0488	2026-05-04	-3.34	-1.21	0.247	0.198	0.0293
tagD	0.822	0.0402	0.63	0.0239	0.0494	2026-03-04	-3.33	-1.21	0.235	0.21	0.0258
group_1870	0.822	0.466	0.187	0.061	0.0459	4	-3.34	-1.21	0.252	0.229	0.0211
acrA~~~hlyD	0.822	0.283	0.101	0.0737	0.0445	3.99	-3.34	-1.2	0.224	0.219	0.0316
ChimpanzeeB	0.822	0.192	0.857	0.00849	0.0471	2026-04-04	-3.34	-1.21	0.243	0.202	0.0239
nlpC	0.822	0.67	0.0185	0.11	0.0461	3.96	-3.34	-1.21	0.195	0.236	-0.000148
group_1777	0.822	0.329	0.00124	0.143	0.043	3.93	-3.34	-1.19	0.241	0.254	0.0211
group_1757	0.822	0.0583	0.472	0.0363	0.0503	2026-02-04	-3.33	-1.2	0.229	0.212	0.017
group_1733	0.822	0.218	0.439	-0.0369	0.0475	2026-08-04	-3.34	-1.21	0.258	0.188	0.0389
serA	0.822	0.0258	0.948	0.00313	0.0482	2026-04-04	-3.34	-1.21	0.244	0.2	0.0266
ffh	0.822	0.299	0.447	-0.0337	0.0441	2026-07-04	-3.34	-1.21	0.25	0.191	0.0319
metK	0.822	0.66	0.232	0.0561	0.0467	4	-3.34	-1.21	0.228	0.213	0.00378
rpsC	0.822	0.0583	0.188	0.0611	0.046	4	-3.33	-1.2	0.227	0.211	0.0164
group_1482	0.822	0.608	0.0158	0.116	0.0472	3.95	-3.35	-1.17	0.221	0.223	-0.0142
group_1468	0.822	0.129	0.879	0.00678	0.0445	2026-04-04	-3.34	-1.21	0.243	0.201	0.0266
group_1444	0.822	0.0798	0.00135	0.144	0.0438	3.93	-3.32	-1.19	0.226	0.246	-0.0133
spo0J	0.822	0.384	0.241	0.0594	0.0504	4	-3.34	-1.19	0.223	0.223	0.0196
group_1250	0.822	0.0585	0.511	0.0311	0.0472	2026-02-04	-3.33	-1.21	0.23	0.206	0.0226
lptB	0.822	0.347	0.146	0.0631	0.0431	3.99	-3.34	-1.2	0.241	0.201	0.0212
rpsL	0.822	0.36	0.329	0.046	0.0468	2026-01-04	-3.33	-1.22	0.227	0.21	0.0133
fba	0.822	0.307	0.00496	0.128	0.0445	3.94	-3.33	-1.21	0.214	0.237	-0.0166
yceD	0.822	0.136	0.0393	0.0933	0.0447	3.97	-3.33	-1.2	0.224	0.226	0.00625
pyrE	0.822	0.0266	0.791	-0.0133	0.05	2026-06-04	-3.34	-1.21	0.243	0.192	0.0288
copY	0.822	0.236	0.131	0.0708	0.0466	3.99	-3.33	-1.22	0.232	0.228	0.0149
group_3572	0.813	0.136	0.0149	0.112	0.0454	3.96	-3.32	-1.21	0.222	0.254	0.0017
group_3265	0.813	0.157	0.745	-0.0152	0.0467	2026-06-04	-3.34	-1.21	0.25	0.194	0.0313
tadD~~~ompA	0.813	0.0143	0.0907	0.0788	0.0461	3.98	-3.33	-1.19	0.245	0.233	0.0246
holB	0.813	0.544	0.616	0.0224	0.0445	2026-03-04	-3.34	-1.21	0.237	0.205	0.0238
group_3097	0.813	0.301	0.0192	0.105	0.044	3.96	-3.34	-1.19	0.206	0.225	0.00855
prmA	0.813	0.342	0.0155	0.105	0.0426	3.96	-3.33	-1.21	0.213	0.226	0.0131
dLH	0.813	0.168	0.00794	0.118	0.0437	3.95	-3.33	-1.2	0.228	0.234	-0.0166
group_2956	0.813	0.716	0.0782	0.0812	0.0457	3.98	-3.35	-1.19	0.216	0.215	-0.0000581
gph	0.813	0.15	0.416	-0.0389	0.0477	2026-08-04	-3.34	-1.23	0.249	0.186	0.0227
group_2897	0.813	0.0467	0.896	0.00631	0.048	2026-04-04	-3.34	-1.21	0.243	0.202	0.0281
group_2880	0.813	0.637	0.347	0.0419	0.0443	2026-01-04	-3.34	-1.21	0.241	0.215	0.0176
pdxA	0.813	0.0776	0.417	0.0361	0.0443	2026-02-04	-3.33	-1.21	0.238	0.209	0.0204
group_2684	0.813	0.0943	0.585	-0.0247	0.0451	2026-07-04	-3.34	-1.22	0.248	0.194	0.0264
yqiK	0.813	0.515	0.963	0.00207	0.0442	2026-05-04	-3.34	-1.21	0.245	0.2	0.0269
group_2651	0.813	0.115	0.868	0.00785	0.0472	2026-04-04	-3.34	-1.21	0.244	0.203	0.0243
group_2628	0.813	0.00245	0.599	0.026	0.0492	2026-03-04	-3.33	-1.2	0.251	0.209	0.0305
group_2621	0.813	0.0236	0.934	0.0042	0.0506	2026-04-04	-3.34	-1.21	0.243	0.201	0.0265
group_2586	0.813	0.217	0.961	-0.00222	0.0448	2026-05-04	-3.34	-1.21	0.245	0.199	0.0279
metG	0.813	0.991	0.586	-0.0241	0.0441	2026-07-04	-3.34	-1.22	0.25	0.191	0.0293
group_2523	0.813	0.0178	0.0272	0.116	0.0517	3.95	-3.33	-1.17	0.194	0.238	-0.0185
fadL	0.813	0.27	0.25	0.0533	0.0461	4	-3.34	-1.2	0.231	0.22	0.0143
group_2481	0.813	0.0013	0.44	-0.0402	0.0518	2026-08-04	-3.35	-1.22	0.258	0.185	0.0428
group_2465	0.813	0.489	0.362	0.0431	0.047	2026-01-04	-3.34	-1.21	0.23	0.207	0.00502
group_2456	0.813	0.0776	0.0582	0.0844	0.044	3.98	-3.33	-1.2	0.242	0.225	0.00768
pyrD	0.813	0.247	0.000937	0.146	0.0427	3.93	-3.33	-1.19	0.191	0.245	0.0201
group_2432	0.813	0.201	0.259	-0.0514	0.0453	2026-09-04	-3.35	-1.21	0.254	0.18	0.0405
rsxC	0.813	0.457	0.104	0.0733	0.0447	3.99	-3.34	-1.2	0.226	0.231	0.0208
ybhF~~~ccmA	0.813	0.0236	0.0471	0.0922	0.0459	3.97	-3.32	-1.19	0.218	0.234	0.0184
nrnA	0.813	0.89	0.196	0.0594	0.0457	4	-3.34	-1.21	0.227	0.207	-0.00158
group_2382	0.813	0.00264	0.476	0.0343	0.048	2026-02-04	-3.33	-1.22	0.234	0.197	0.023
iorA	0.813	0.015	0.034	0.106	0.0493	3.96	-3.31	-1.23	0.224	0.238	-0.0155
group_2370	0.813	0.0256	0.441	0.036	0.0465	2026-02-04	-3.33	-1.2	0.232	0.198	0.0163
group_2367	0.813	0.0111	0.517	-0.0326	0.0501	2026-07-04	-3.35	-1.22	0.26	0.185	0.0317
group_2344	0.813	0.294	0.831	0.01	0.0468	2026-04-04	-3.34	-1.21	0.242	0.205	0.0258
pstS	0.813	0.000369	0.966	0.00215	0.0501	2026-04-04	-3.34	-1.21	0.244	0.2	0.0273
lpxH	0.813	0.0405	0.348	0.0433	0.046	2026-01-04	-3.33	-1.2	0.228	0.205	0.0217
surA	0.813	0.00608	0.923	-0.00472	0.049	2026-05-04	-3.34	-1.21	0.246	0.198	0.029
group_2099	0.813	0.0495	0.236	0.0556	0.0467	4	-3.33	-1.21	0.225	0.221	0.0164
ygiN	0.813	0.247	0.958	-0.00238	0.0446	2026-05-04	-3.34	-1.21	0.246	0.199	0.0272
rsmI	0.813	0.0322	0.669	0.0204	0.0476	2026-03-04	-3.33	-1.21	0.239	0.207	0.022
ssb	0.813	0.0564	0.1	0.074	0.0446	3.99	-3.33	-1.21	0.23	0.226	0.0171
group_2008	0.813	0.00692	0.479	-0.0328	0.0462	2026-07-04	-3.35	-1.21	0.255	0.194	0.0329
mnmA	0.813	0.0247	0.524	-0.0292	0.0457	2026-07-04	-3.35	-1.21	0.248	0.192	0.0346
sufD	0.813	0.145	0.128	0.0693	0.0452	3.99	-3.33	-1.2	0.232	0.229	0.0174
chb	0.813	0.201	0.311	0.0451	0.0442	2026-01-04	-3.33	-1.21	0.232	0.214	0.0264
group_1882	0.813	0.27	0.0708	0.0824	0.0451	3.98	-3.34	-1.19	0.227	0.215	-0.00121
lysR	0.813	0.126	0.126	0.0738	0.0478	3.99	-3.33	-1.19	0.224	0.226	0.00527
lys9	0.813	0.00133	0.0346	0.0993	0.0464	3.97	-3.31	-1.18	0.237	0.234	0.0185
group_1855	0.813	0.301	0.000727	0.153	0.0439	3.92	-3.33	-1.18	0.185	0.257	0.00171
group_1838	0.813	0.168	0.297	0.046	0.0439	2026-01-04	-3.33	-1.21	0.232	0.212	0.0205
group_1835	0.813	0.0000793	0.506	-0.0349	0.0523	2026-08-04	-3.35	-1.22	0.24	0.184	0.0196
malQ	0.813	0.0596	0.116	0.0711	0.0448	3.99	-3.33	-1.21	0.23	0.215	0.00243
group_1730	0.813	0.888	0.0422	0.0922	0.0448	3.97	-3.34	-1.22	0.235	0.239	-0.00154
mrcA	0.813	0.618	0.921	0.00453	0.0455	2026-04-04	-3.34	-1.21	0.244	0.2	0.0261
mlaD	0.813	0.0604	0.0452	0.0996	0.0491	3.97	-3.32	-1.2	0.244	0.259	-0.00747
hutI	0.813	0.136	0.863	-0.00874	0.0507	2026-05-04	-3.34	-1.21	0.249	0.194	0.0279
rplQ	0.813	0.00173	0.732	0.0185	0.0538	2026-03-04	-3.33	-1.21	0.235	0.207	0.0283
group_1404	0.813	0.00367	0.0601	0.0903	0.0475	3.97	-3.32	-1.18	0.225	0.23	0.0117
fucP	0.813	0.00254	0.0557	0.0915	0.0473	3.97	-3.31	-1.2	0.2	0.209	0.013
hutH	0.813	0.0261	0.544	-0.0276	0.0453	2026-07-04	-3.34	-1.22	0.249	0.192	0.0299
lrp~~~asnC	0.813	0.0992	0.0616	0.0873	0.0462	3.98	-3.33	-1.19	0.217	0.237	0.0121
group_927	0.813	0.749	0.0675	0.0794	0.043	3.98	-3.34	-1.2	0.233	0.222	0.027
rpsE	0.813	0.0629	0.141	0.0691	0.0465	3.99	-3.33	-1.21	0.223	0.229	0.0152
ugd	0.813	0.587	0.0281	0.101	0.0453	3.96	-3.35	-1.17	0.231	0.221	0.00731
moxR	0.813	0.388	0.0805	0.077	0.0436	3.98	-3.33	-1.21	0.236	0.221	0.00336
group_3254	0.804	0.0172	0.000222	0.175	0.0458	3.91	-3.31	-1.18	0.285	0.308	0.026
group_3160	0.804	0.0000372	0.836	-0.0129	0.0618	2026-06-04	-3.34	-1.22	0.248	0.194	0.0231
ligA	0.804	0.532	0.000403	0.152	0.0416	3.92	-3.34	-1.18	0.242	0.247	-0.0262
group_3087	0.804	0.766	0.00667	0.121	0.0435	3.95	-3.34	-1.2	0.222	0.221	-0.0348
group_3074	0.804	0.214	0.929	-0.00405	0.0451	2026-05-04	-3.34	-1.21	0.246	0.198	0.0281
group_2986	0.804	0.00021	0.249	0.0583	0.0502	4	-3.32	-1.21	0.222	0.209	0.00688
group_2982	0.804	0.0154	0.768	-0.0135	0.0456	2026-06-04	-3.34	-1.21	0.241	0.195	0.0282
group_2898	0.804	0.000917	0.0053	0.139	0.0487	3.94	-3.28	-1.24	0.274	0.238	-0.00919
group_2883	0.804	0.136	0.245	0.053	0.0452	4	-3.34	-1.2	0.23	0.208	0.00622
group_2830	0.804	0.0117	0.447	-0.0365	0.0478	2026-08-04	-3.35	-1.22	0.258	0.183	0.0287
group_2774	0.804	0.311	0.0119	0.114	0.0445	3.96	-3.33	-1.2	0.212	0.246	-0.0118
rpsA	0.804	0.00299	0.467	0.0361	0.0495	2026-02-04	-3.33	-1.2	0.231	0.21	0.019
group_2674	0.804	0.00858	0.693	0.019	0.048	2026-03-04	-3.33	-1.21	0.238	0.206	0.0212
group_2669	0.804	0.00399	0.352	0.0422	0.0451	2026-01-04	-3.33	-1.2	0.237	0.21	0.0244
tilS	0.804	0.22	0.00829	0.119	0.044	3.95	-3.33	-1.21	0.218	0.222	-0.0336
czcD	0.804	0.338	0.086	-0.0722	0.0416	2026-01-04	-3.33	-1.21	0.261	0.188	0.0401
flgD	0.804	0.004	0.302	0.0518	0.05	2026-01-04	-3.32	-1.21	0.221	0.222	0.025
group_2611	0.804	0.00549	0.736	0.0155	0.0459	2026-03-04	-3.34	-1.21	0.247	0.205	0.0252
yidE~~~trkA	0.804	0.0209	0.858	-0.00863	0.0481	2026-05-04	-3.34	-1.21	0.249	0.196	0.0292
group_2591	0.804	0.231	0.28	0.0524	0.0482	4	-3.33	-1.21	0.217	0.22	0.00781
potE	0.804	0.0452	0.108	0.0738	0.0455	3.99	-3.33	-1.19	0.232	0.226	0.00555
ansA	0.804	0.0696	0.749	0.0147	0.046	2026-03-04	-3.34	-1.21	0.239	0.206	0.0264
group_2535	0.804	0.88	0.333	0.0428	0.044	2026-01-04	-3.34	-1.21	0.241	0.214	0.0111
ygcG	0.804	0.228	0.453	0.0335	0.0445	2026-02-04	-3.34	-1.21	0.24	0.214	0.0226
group_2441	0.804	0.035	0.842	-0.00907	0.0454	2026-05-04	-3.34	-1.21	0.247	0.196	0.0298
mfd	0.804	0.0478	0.627	0.0228	0.0469	2026-03-04	-3.34	-1.21	0.252	0.211	0.0266
group_2386	0.804	0.107	0.873	0.00752	0.0471	2026-04-04	-3.34	-1.21	0.242	0.203	0.0249
araJ	0.804	0.0422	0.984	-0.000907	0.0456	2026-05-04	-3.34	-1.21	0.245	0.199	0.0273
group_2383	0.804	0.0286	0.372	0.0445	0.0497	2026-01-04	-3.33	-1.2	0.229	0.22	0.00912
nagB	0.804	0.00478	0.62	-0.0224	0.045	2026-06-04	-3.34	-1.22	0.25	0.196	0.0228
fepC~~~ecfA2	0.804	0.19	0.909	0.00513	0.0449	2026-04-04	-3.34	-1.21	0.244	0.201	0.0257
group_2297	0.804	0.18	0.24	0.056	0.0473	4	-3.33	-1.21	0.232	0.216	-0.00454
fHA	0.804	0.235	0.274	0.0516	0.047	2026-01-04	-3.34	-1.2	0.227	0.222	0.00767
yaaT	0.804	0.0394	0.173	0.0639	0.0465	4	-3.32	-1.22	0.241	0.225	0.00377
mltG	0.804	0.061	0.103	0.0796	0.0484	3.98	-3.32	-1.22	0.227	0.233	-0.0078
creD	0.804	0.525	0.0631	0.0812	0.0432	3.98	-3.34	-1.2	0.242	0.228	0.00558
folB	0.804	0.998	0.0724	0.0805	0.0443	3.98	-3.34	-1.21	0.234	0.237	0.00278
asnS	0.804	0.998	0.231	0.0549	0.0456	4	-3.34	-1.21	0.235	0.227	0.0106
group_2164	0.804	0.235	0.054	0.0853	0.0437	3.98	-3.34	-1.19	0.218	0.212	-0.000593
group_2142	0.804	0.44	0.0732	0.0829	0.0458	3.98	-3.33	-1.22	0.205	0.227	0.0044
group_2140	0.804	0.998	0.00457	0.122	0.0421	3.95	-3.34	-1.21	0.236	0.257	0.0165
group_2118	0.804	0.55	0.0979	0.0773	0.0463	3.98	-3.34	-1.21	0.235	0.237	-0.00601
group_2115	0.804	0.0289	0.0546	0.0846	0.0435	3.98	-3.32	-1.21	0.219	0.223	0.0212
group_2114	0.804	0.751	0.00941	0.124	0.0468	3.95	-3.35	-1.21	0.19	0.248	-0.0295
group_2103	0.804	0.756	0.21	0.0587	0.0465	4	-3.34	-1.21	0.228	0.219	-0.00177
yqjQ	0.804	0.119	0.116	0.0744	0.047	3.99	-3.33	-1.21	0.199	0.223	0.0407
rfbA	0.804	0.0219	0.199	0.0644	0.0498	3.99	-3.33	-1.2	0.214	0.233	0.0158
group_2095	0.804	0.0393	0.0899	0.075	0.0438	3.99	-3.33	-1.2	0.256	0.228	0.0181
cnrH~~~rpoE	0.804	0.733	0.0193	0.11	0.0464	3.96	-3.35	-1.2	0.236	0.234	-0.0392
wecB	0.804	0.0659	0.0184	0.108	0.0449	3.96	-3.33	-1.18	0.203	0.23	0.00175
group_1965	0.804	0.00623	0.319	0.0478	0.0478	2026-01-04	-3.33	-1.2	0.235	0.217	0.0118
mltF	0.804	0.872	0.000564	0.152	0.0425	3.92	-3.35	-1.19	0.214	0.268	-0.0058
group_1898	0.804	0.274	0.131	0.0643	0.0422	4	-3.33	-1.21	0.229	0.209	0.0127
dnaB	0.804	0.369	0.0199	0.1	0.0423	3.97	-3.33	-1.2	0.231	0.233	0.00321
group_1826	0.804	0.648	0.441	0.0333	0.043	2026-02-04	-3.34	-1.21	0.235	0.209	0.0244
dacB	0.804	0.00351	0.479	0.035	0.0492	2026-02-04	-3.33	-1.21	0.247	0.219	0.0293
padR	0.804	0.0348	0.406	0.038	0.0455	2026-02-04	-3.33	-1.2	0.231	0.212	0.03
leuD	0.804	0.175	0.82	0.0101	0.044	2026-04-04	-3.34	-1.21	0.241	0.202	0.0258
rhaM	0.804	0.106	0.0199	0.109	0.0462	3.96	-3.36	-1.21	0.227	0.226	-0.0371
arnT	0.804	0.0129	0.0921	0.0784	0.0461	3.98	-3.32	-1.19	0.219	0.229	0.0107
upp	0.804	0.175	0.00947	0.118	0.0447	3.95	-3.34	-1.16	0.217	0.231	0.0186
glyA	0.804	0.0866	0.353	0.0424	0.0455	2026-01-04	-3.34	-1.2	0.237	0.213	0.0297
groL	0.804	0.000000398	0.881	0.00831	0.0553	2026-04-04	-3.34	-1.21	0.243	0.203	0.0278
mreB	0.804	0.153	0.069	0.0788	0.0429	3.98	-3.33	-1.2	0.236	0.229	0.0154
group_1590	0.804	0.577	0.00901	0.12	0.045	3.95	-3.34	-1.21	0.197	0.232	-0.0295
nhaA	0.804	0.0129	0.0488	0.0903	0.0453	3.97	-3.32	-1.19	0.232	0.222	-0.00784
group_1550	0.804	0.413	0.00759	0.114	0.0419	3.96	-3.33	-1.22	0.21	0.227	0.00296
ybgF	0.804	0.998	0.789	0.0121	0.045	2026-04-04	-3.34	-1.21	0.243	0.204	0.023
group_1532	0.804	0.395	0.0867	0.0883	0.051	3.98	-3.33	-1.21	0.23	0.261	-0.0093
dps	0.804	0.865	0.0628	0.0854	0.0454	3.98	-3.35	-1.18	0.224	0.213	-0.0039
queC	0.804	0.998	0.345	0.043	0.0453	2026-01-04	-3.34	-1.21	0.234	0.221	0.0364
group_1380	0.804	0.361	0.0876	0.0763	0.0442	3.99	-3.33	-1.21	0.253	0.238	0.0151
aaxB~~~pdaD	0.804	0.572	0.933	-0.00369	0.044	2026-05-04	-3.34	-1.21	0.246	0.198	0.0284
cutC	0.804	0.0867	0.167	0.0682	0.0489	3.99	-3.34	-1.18	0.226	0.224	0.0226
queF	0.804	0.679	0.0215	0.101	0.0433	3.97	-3.34	-1.22	0.208	0.226	-0.00591
rpoC	0.804	0.0103	0.741	-0.0152	0.0461	2026-06-04	-3.34	-1.22	0.247	0.195	0.0292
purH	0.804	0.214	0.226	0.0552	0.0453	4	-3.33	-1.21	0.225	0.208	0.00219
group_1061	0.804	0.88	0.0103	0.116	0.0445	3.95	-3.34	-1.2	0.229	0.262	-0.00553
rplX	0.804	0.235	0.735	0.0171	0.0505	2026-03-04	-3.34	-1.21	0.239	0.206	0.0175
group_985	0.804	0.255	0.062	0.0888	0.0471	3.98	-3.33	-1.21	0.222	0.255	0.011
srkA	0.804	0.653	0.000947	0.146	0.043	3.93	-3.34	-1.19	0.196	0.227	-0.0368
rpmH	0.794	0.0000347	0.216	0.0604	0.0485	4	-3.32	-1.2	0.219	0.201	0.0368
norV	0.794	0.041	0.067	0.0834	0.0451	3.98	-3.33	-1.18	0.223	0.216	-0.000476
recD	0.794	0.18	0.174	-0.0593	0.0433	2026-09-04	-3.34	-1.23	0.262	0.189	0.0431
group_3308	0.794	0.000502	0.176	0.0624	0.0458	4	-3.31	-1.21	0.224	0.202	0.0186
metF	0.794	0.0383	0.292	0.0497	0.047	2026-01-04	-3.33	-1.21	0.223	0.226	0.0244
group_3088	0.794	0.402	0.673	0.0177	0.0418	2026-03-04	-3.34	-1.21	0.241	0.204	0.0249
group_3075	0.794	0.00679	0.161	0.0664	0.047	3.99	-3.32	-1.21	0.232	0.23	0.00478
argF	0.794	0.877	0.197	0.057	0.0439	4	-3.34	-1.2	0.224	0.212	0.00667
thiL	0.794	0.00683	0.181	0.0628	0.0466	4	-3.32	-1.21	0.261	0.226	0.00846
group_2837	0.794	0.76	0.432	0.0368	0.0467	2026-02-04	-3.34	-1.21	0.236	0.209	0.00407
cdr	0.794	0.00742	0.806	0.0115	0.0469	2026-04-04	-3.34	-1.21	0.241	0.203	0.0227
aspS	0.794	0.119	0.0881	0.0763	0.0443	3.99	-3.33	-1.2	0.221	0.227	0.00151
group_2717	0.794	0.000133	0.555	-0.0307	0.0519	2026-07-04	-3.35	-1.21	0.257	0.203	0.0409
group_2694	0.794	0.997	0.105	0.0729	0.0445	3.99	-3.34	-1.2	0.226	0.227	-0.00432
grxC	0.794	0.00556	0.21	0.0578	0.0458	4	-3.32	-1.21	0.22	0.217	0.0183
nanM	0.794	0.408	0.774	0.0125	0.0435	2026-04-04	-3.34	-1.21	0.242	0.204	0.0235
group_2614	0.794	0.111	0.147	0.0666	0.0455	3.99	-3.33	-1.21	0.224	0.224	-0.00157
group_2606	0.794	0.107	0.00167	0.139	0.043	3.94	-3.32	-1.2	0.228	0.246	-0.0387
group_2572	0.794	0.057	0.403	-0.0383	0.0455	2026-08-04	-3.35	-1.22	0.233	0.18	0.0292
cusA~~~czcA	0.794	0.127	0.093	0.0728	0.0429	3.99	-3.33	-1.21	0.211	0.214	0.0167
group_2534	0.794	0.0639	0.0667	0.0891	0.0481	3.98	-3.32	-1.22	0.196	0.244	0.0367
group_2520	0.794	0.144	0.0681	0.0789	0.0428	3.98	-3.33	-1.2	0.244	0.227	0.00437
group_2516	0.794	0.773	0.196	0.0574	0.0441	4	-3.34	-1.22	0.222	0.216	0.00604
yqgC	0.794	0.883	0.467	0.0313	0.0429	2026-02-04	-3.34	-1.21	0.234	0.209	0.0349
group_2462	0.794	0.0737	0.414	0.0373	0.0456	2026-02-04	-3.33	-1.21	0.23	0.213	0.0168
coaA	0.794	0.0185	0.2	0.0577	0.0448	4	-3.33	-1.21	0.226	0.217	0.0106
group_2287	0.794	0.631	0.0186	0.102	0.0425	3.97	-3.34	-1.19	0.216	0.221	0.0000573
group_2243	0.794	0.384	0.053	0.0872	0.0445	3.98	-3.34	-1.2	0.22	0.244	0.00735
group_2227	0.794	0.0987	0.051	0.09	0.0456	3.98	-3.33	-1.2	0.207	0.216	-0.0171
group_2221	0.794	0.00455	0.227	0.0564	0.0464	4	-3.32	-1.22	0.247	0.216	0.0242
group_2176	0.794	0.00135	0.901	0.00631	0.0505	2026-04-04	-3.34	-1.21	0.243	0.202	0.0241
ccmA	0.794	0.0612	0.47	0.0327	0.045	2026-02-04	-3.34	-1.2	0.236	0.211	0.026
group_2067	0.794	0.0998	0.895	0.00577	0.0437	2026-04-04	-3.34	-1.21	0.243	0.201	0.0273
group_2019	0.794	0.103	0.204	0.0568	0.0444	4	-3.33	-1.21	0.248	0.219	0.00347
group_1961	0.794	0.000079	0.765	-0.0147	0.0491	2026-06-04	-3.35	-1.21	0.248	0.198	0.0323
ppa	0.794	0.997	0.203	0.0555	0.0433	4	-3.34	-1.21	0.234	0.219	0.00721
degQ	0.794	0.244	0.788	0.012	0.0448	2026-04-04	-3.34	-1.21	0.243	0.203	0.0215
group_1869	0.794	0.0605	0.0185	0.12	0.0501	3.95	-3.32	-1.19	0.245	0.281	-0.0269
group_1854	0.794	0.997	0.134	0.0637	0.0422	4	-3.34	-1.2	0.216	0.209	0.0251
group_1827	0.794	0.000486	0.112	0.0711	0.0444	3.99	-3.31	-1.2	0.237	0.215	0.0204
mutY	0.794	0.138	0.342	0.0435	0.0456	2026-01-04	-3.33	-1.2	0.242	0.224	0.0204
rplF	0.794	0.0945	0.0231	0.107	0.0462	3.96	-3.32	-1.2	0.229	0.246	-0.0294
group_1817	0.794	0.0226	0.953	-0.00258	0.0439	2026-05-04	-3.34	-1.21	0.245	0.199	0.0278
group_1608	0.794	0.00372	0.663	0.0208	0.0476	2026-03-04	-3.33	-1.21	0.24	0.205	0.0175
rplM	0.794	0.536	0.0342	0.0883	0.0411	3.98	-3.35	-1.21	0.228	0.227	0.0165
mET17	0.794	0.348	0.973	-0.00162	0.0485	2026-05-04	-3.34	-1.21	0.245	0.198	0.027
ycfH~~~tatD	0.794	0.0237	0.202	0.0606	0.0472	4	-3.33	-1.19	0.219	0.226	0.0222
wza	0.794	0.724	0.0607	0.0858	0.0452	3.98	-3.34	-1.18	0.246	0.236	-0.0000682
rplR	0.794	0.269	0.388	0.0399	0.046	2026-02-04	-3.33	-1.21	0.231	0.218	0.0136
ispD	0.794	0.155	0.098	0.0772	0.0462	3.99	-3.34	-1.18	0.217	0.227	0.0103
sdhB	0.794	0.204	0.323	0.0459	0.0462	2026-01-04	-3.33	-1.21	0.225	0.214	0.00654
ylaK~~~phoH	0.794	0.0399	0.84	0.00918	0.0453	2026-04-04	-3.34	-1.21	0.242	0.203	0.0246
sodA	0.794	0.133	0.00491	0.122	0.0425	3.95	-3.33	-1.18	0.224	0.253	0.00729
group_983	0.794	0.269	0.361	0.0457	0.0499	2026-01-04	-3.33	-1.21	0.228	0.227	0.00802
holA	0.794	0.0163	0.0625	0.0848	0.045	3.98	-3.32	-1.21	0.23	0.218	-0.0129
tolQ	0.794	0.00124	0.384	0.0432	0.0494	2026-01-04	-3.33	-1.2	0.229	0.218	0.0215
rpsK	0.794	0.064	0.273	0.051	0.0463	2026-01-04	-3.33	-1.2	0.227	0.218	0.00945
group_3675	0.785	0.372	0.00199	0.133	0.0419	3.94	-3.34	-1.19	0.229	0.26	-0.0173
thrA	0.785	0.0248	0.673	0.0198	0.0468	2026-03-04	-3.33	-1.21	0.237	0.21	0.0255
uhpC	0.785	0.096	0.0543	0.0825	0.0424	3.98	-3.33	-1.2	0.22	0.225	0.00773
group_3194	0.785	0.146	0.00174	0.13	0.0404	3.94	-3.33	-1.18	0.215	0.235	0.000405
group_3102	0.785	0.00116	0.0158	0.107	0.0434	3.96	-3.31	-1.18	0.261	0.239	0.0173
group_3050	0.785	0.256	0.361	0.0417	0.0454	2026-01-04	-3.33	-1.22	0.254	0.216	0.0372
group_3019	0.785	0.0124	0.373	0.0391	0.0437	2026-02-04	-3.33	-1.21	0.231	0.205	0.0151
group_2943	0.785	0.0000565	0.245	0.0596	0.051	4	-3.31	-1.21	0.213	0.195	0.0132
group_2933	0.785	0.0000694	0.188	0.0635	0.0479	4	-3.31	-1.21	0.222	0.202	0.0156
lysM	0.785	0.0347	0.579	0.0239	0.0429	2026-03-04	-3.33	-1.21	0.24	0.205	0.0202
group_2922	0.785	0.0484	0.118	0.0819	0.0519	3.98	-3.34	-1.16	0.211	0.216	0.0563
eis	0.785	0.659	0.0361	0.0855	0.0402	3.98	-3.34	-1.21	0.231	0.223	0.00974
tic20a	0.785	0.143	0.086	0.0775	0.0447	3.99	-3.33	-1.21	0.218	0.218	-0.0145
allB	0.785	0.992	0.0907	0.0719	0.0421	3.99	-3.34	-1.22	0.226	0.21	-0.00441
group_2592	0.785	0.000688	0.344	-0.0446	0.0469	2026-08-04	-3.35	-1.23	0.235	0.181	0.0216
purF	0.785	0.069	0.00211	0.136	0.043	3.94	-3.32	-1.18	0.189	0.263	0.0197
group_2554	0.785	0.0129	0.309	0.0446	0.0436	2026-01-04	-3.33	-1.2	0.234	0.214	0.0253
group_2546	0.785	0.228	0.16	0.0606	0.0428	4	-3.34	-1.2	0.236	0.221	0.0106
group_2539	0.785	0.153	0.0601	0.0842	0.0443	3.98	-3.33	-1.19	0.268	0.244	0.0166
yjbQ	0.785	0.0682	0.253	0.0485	0.0422	2026-01-04	-3.33	-1.21	0.231	0.208	0.0135
group_2519	0.785	0.379	0.624	0.0249	0.0507	2026-03-04	-3.34	-1.21	0.249	0.219	0.0195
group_2495	0.785	0.368	0.0245	0.0976	0.0427	3.97	-3.33	-1.23	0.204	0.236	0.013
algH	0.785	0.0325	0.461	0.032	0.0432	2026-02-04	-3.33	-1.2	0.237	0.207	0.0216
group_2464	0.785	0.0000189	0.08	0.11	0.0625	3.96	-3.32	-1.12	0.218	0.202	0.0558
group_2460	0.785	0.000131	0.918	0.00501	0.0484	2026-04-04	-3.34	-1.21	0.243	0.201	0.0261
group_2439	0.785	0.084	0.272	0.0494	0.0448	2026-01-04	-3.33	-1.2	0.233	0.224	0.0171
pldA	0.785	0.732	0.0291	0.0953	0.043	3.97	-3.35	-1.18	0.228	0.234	0.00284
group_2391	0.785	0.308	0.0566	0.0861	0.0446	3.98	-3.33	-1.2	0.2	0.238	0.0162
group_2363	0.785	0.0538	0.918	-0.0047	0.0455	2026-05-04	-3.34	-1.21	0.246	0.197	0.0285
group_2357	0.785	0.000455	0.182	0.0637	0.0474	4	-3.32	-1.2	0.221	0.225	0.0181
kamA~~~epmB	0.785	0.00241	0.359	0.0434	0.0471	2026-01-04	-3.33	-1.2	0.254	0.222	0.025
tPR	0.785	0.372	0.104	0.0723	0.0441	3.99	-3.34	-1.2	0.219	0.231	0.00473
group_2279	0.785	0.0362	0.1	0.0745	0.0449	3.99	-3.32	-1.2	0.216	0.227	-0.0000697
group_2246	0.785	0.0216	0.687	-0.0192	0.0474	2026-06-04	-3.34	-1.21	0.25	0.19	0.0342
larA	0.785	0.0624	0.198	0.0589	0.0454	4	-3.33	-1.21	0.228	0.231	0.0137
ompR	0.785	0.000473	0.153	0.0688	0.0477	3.99	-3.32	-1.19	0.224	0.232	0.0189
group_2183	0.785	0.011	0.041	0.0912	0.0441	3.98	-3.32	-1.19	0.202	0.22	0.006
group_2162	0.785	0.659	0.0872	0.0764	0.0442	3.99	-3.34	-1.21	0.219	0.233	-0.00311
nlpD~~~lysM	0.785	0.0342	0.156	0.0646	0.0451	4	-3.33	-1.21	0.222	0.233	0.018
recO	0.785	0.732	0.00171	0.139	0.0432	3.94	-3.35	-1.16	0.185	0.243	0.00908
group_2045	0.785	0.0028	0.771	0.0136	0.0466	2026-04-04	-3.34	-1.21	0.241	0.205	0.0245
comEC	0.785	0.126	0.312	0.0436	0.0429	2026-01-04	-3.33	-1.21	0.242	0.212	0.00887
xapA	0.785	0.244	0.000108	0.176	0.0437	3.91	-3.33	-1.16	0.32	0.298	0.0111
cbiB~~~cobD	0.785	0.189	0.000803	0.146	0.0422	3.93	-3.33	-1.18	0.202	0.275	0.0294
group_1907	0.785	0.0589	0.914	-0.00507	0.047	2026-05-04	-3.34	-1.21	0.248	0.197	0.0276
group_1811	0.785	0.0000173	0.6	-0.0265	0.0503	2026-07-04	-3.35	-1.22	0.252	0.191	0.0352
rpsP	0.785	0.0588	0.276	0.0509	0.0464	2026-01-04	-3.33	-1.19	0.218	0.209	0.0121
ycjU~~~yqaB	0.785	0.0265	0.859	0.00838	0.0471	2026-04-04	-3.34	-1.21	0.24	0.202	0.0283
group_1708	0.785	0.114	0.104	0.0713	0.0435	3.99	-3.34	-1.18	0.227	0.216	0.0229
msrC	0.785	0.141	0.0000759	0.169	0.0409	3.91	-3.37	-1.18	0.223	0.282	0.0184
group_1509	0.785	0.471	0.000769	0.149	0.0428	3.93	-3.34	-1.2	0.187	0.236	-0.0511
nuoI	0.785	0.252	0.871	0.00691	0.0424	2026-04-04	-3.34	-1.21	0.244	0.202	0.0255
mecR1~~~susC~~~tonB	0.785	0.0928	0.0149	0.106	0.0429	3.96	-3.32	-1.22	0.214	0.247	0.00389
group_1310	0.785	0.0136	0.336	-0.0465	0.0481	2026-08-04	-3.35	-1.21	0.26	0.183	0.0501
group_1288	0.785	0.372	0.031	0.0919	0.042	3.97	-3.34	-1.19	0.21	0.228	0.0209
rpmC	0.785	0.136	0.198	0.0621	0.0479	4	-3.34	-1.19	0.224	0.227	-0.000655
group_933	0.785	0.00883	0.286	0.0492	0.0459	2026-01-04	-3.33	-1.19	0.228	0.217	0.0296
group_882	0.785	0.0141	0.701	0.0172	0.0448	2026-03-04	-3.33	-1.21	0.242	0.208	0.0251
nusG	0.785	0.301	0.00171	0.141	0.0437	3.94	-3.34	-1.18	0.179	0.265	0.000671
rplP	0.785	0.0453	0.0548	0.0921	0.0474	3.97	-3.33	-1.18	0.214	0.241	-0.011
group_3270	0.776	0.00000936	0.462	0.0366	0.0496	2026-02-04	-3.32	-1.21	0.236	0.214	0.0221
group_3258	0.776	0.471	0.131	0.0645	0.0424	4	-3.34	-1.2	0.22	0.226	0.013
ctpA~~~ctpB	0.776	0.0935	0.0134	0.105	0.0416	3.97	-3.33	-1.19	0.206	0.23	-0.0000735
group_2794	0.776	0.012	0.576	-0.0276	0.0491	2026-07-04	-3.35	-1.22	0.263	0.19	0.0374
group_2733	0.776	0.149	0.219	0.0544	0.044	4	-3.34	-1.2	0.224	0.215	0.00799
ykgG~~~lutC	0.776	0.852	0.983	0.000949	0.0453	2026-05-04	-3.34	-1.21	0.245	0.2	0.0273
lutB	0.776	0.242	0.435	0.0348	0.0444	2026-02-04	-3.34	-1.2	0.225	0.211	0.0274
nth	0.776	0.174	0.00185	0.135	0.0421	3.94	-3.34	-1.16	0.202	0.255	0.0248
group_2635	0.776	0.0866	0.241	0.0497	0.0421	2026-01-04	-3.33	-1.21	0.242	0.211	0.00545
lysO	0.776	0.0205	0.295	0.051	0.0485	2026-01-04	-3.33	-1.2	0.256	0.235	0.0143
group_2573	0.776	0.397	0.0107	0.107	0.0413	3.96	-3.33	-1.2	0.203	0.246	0.0407
rnfB	0.776	0.315	0.818	0.0101	0.0438	2026-04-04	-3.34	-1.21	0.243	0.205	0.0239
group_2472	0.776	0.00908	0.00674	0.119	0.0431	3.95	-3.31	-1.2	0.178	0.209	-0.00822
group_2266	0.776	0.257	0.0914	0.073	0.0428	3.99	-3.34	-1.19	0.262	0.234	0.0224
pepT~~~gcvT	0.776	0.368	0.649	-0.0189	0.0414	2026-06-04	-3.34	-1.22	0.249	0.194	0.0224
group_2215	0.776	0.038	0.0397	0.093	0.0446	3.97	-3.32	-1.19	0.214	0.244	-0.00214
leuB	0.776	0.00159	0.228	0.0532	0.0439	2026-01-04	-3.32	-1.2	0.23	0.214	0.0146
group_2174	0.776	0.144	0.0354	0.0901	0.0423	3.98	-3.33	-1.19	0.23	0.229	-0.00841
group_2165	0.776	0.0000862	0.059	0.0908	0.0476	3.98	-3.3	-1.21	0.208	0.197	-0.000964
group_2141	0.776	0.187	0.0468	0.0846	0.042	3.98	-3.33	-1.21	0.215	0.201	-0.0128
group_2106	0.776	0.118	0.174	0.0648	0.0473	4	-3.33	-1.2	0.216	0.23	-0.00205
yebA	0.776	0.000935	0.0435	0.0945	0.0462	3.97	-3.31	-1.2	0.198	0.236	0.0205
pbpC	0.776	0.0403	0.573	0.0244	0.043	2026-03-04	-3.33	-1.21	0.246	0.212	0.0261
yaeI	0.776	0.135	0.0572	0.0871	0.0453	3.98	-3.32	-1.22	0.263	0.251	-0.00068
susA~~~trmR	0.776	0.0219	0.367	-0.0409	0.0451	2026-08-04	-3.35	-1.21	0.261	0.181	0.0369
group_1941	0.776	0.177	0.843	-0.00869	0.0437	2026-05-04	-3.34	-1.21	0.248	0.195	0.0293
group_1877	0.776	0.232	0.0273	0.0959	0.0428	3.97	-3.33	-1.22	0.209	0.238	-0.00583
gumC	0.776	0.534	0.113	0.0702	0.0439	3.99	-3.34	-1.19	0.22	0.225	0.000603
group_1842	0.776	0.986	0.0195	0.0954	0.0402	3.97	-3.34	-1.21	0.216	0.232	0.0124
proX	0.776	0.118	0.0175	0.106	0.0439	3.96	-3.33	-1.18	0.284	0.255	0.0206
rsxA~~~rnfA	0.776	0.0147	0.888	-0.00714	0.0504	2026-05-04	-3.34	-1.21	0.248	0.195	0.0301
ribH	0.776	0.872	0.518	0.0283	0.0436	2026-02-04	-3.34	-1.21	0.247	0.215	0.0183
aroQ	0.776	0.00193	0.269	0.0501	0.0451	2026-01-04	-3.33	-1.19	0.234	0.203	0.0295
nrdG	0.776	0.0101	0.191	0.059	0.0449	4	-3.32	-1.2	0.258	0.231	0.0183
group_1564	0.776	0.00254	0.00936	0.115	0.0433	3.96	-3.3	-1.22	0.195	0.22	0.0347
group_1515	0.776	0.03	0.906	0.00555	0.0467	2026-04-04	-3.34	-1.21	0.243	0.202	0.0246
group_1484	0.776	0.868	0.052	0.0779	0.0396	3.99	-3.34	-1.2	0.226	0.219	0.0249
group_1143	0.776	0.0494	0.565	0.0253	0.0438	2026-03-04	-3.33	-1.21	0.236	0.211	0.0258
scpA	0.776	0.212	0.0754	0.0743	0.0413	3.99	-3.33	-1.21	0.214	0.224	0.0244
rpmG	0.766	0.12	0.335	0.0453	0.0468	2026-01-04	-3.33	-1.22	0.235	0.23	0.0132
apgM	0.766	0.471	0.618	0.0207	0.0415	2026-03-04	-3.34	-1.21	0.236	0.206	0.0253
nanH	0.766	0.00133	0.948	0.00294	0.0446	2026-04-04	-3.34	-1.21	0.244	0.2	0.0263
lpxB	0.766	0.000566	0.834	-0.0101	0.0482	2026-05-04	-3.34	-1.22	0.25	0.195	0.0277
yIH1~~~yigZ	0.766	0.0985	0.0878	0.0733	0.0425	3.99	-3.33	-1.19	0.218	0.209	-0.0047
ytxH	0.766	0.00062	0.217	0.0588	0.0474	4	-3.32	-1.2	0.222	0.212	-0.00276
rlmB~~~trmH	0.766	0.015	0.0138	0.101	0.0403	3.97	-3.32	-1.19	0.229	0.23	0.0104
group_2787	0.766	0.103	0.564	0.0251	0.0434	2026-03-04	-3.33	-1.22	0.238	0.21	0.0193
hemW	0.766	0.124	0.797	0.0123	0.0475	2026-04-04	-3.34	-1.21	0.238	0.206	0.0242
group_2645	0.766	7.18E-10	0.136	0.116	0.0773	3.96	-3.24	-1.23	0.254	0.203	-0.00368
preP	0.766	0.0173	0.0197	0.103	0.0437	3.97	-3.32	-1.2	0.269	0.261	0.0078
group_2619	0.766	7.18E-10	0.131	0.118	0.0774	3.96	-3.24	-1.23	0.256	0.205	-0.00116
group_2556	0.766	0.0114	0.101	0.0743	0.0449	3.99	-3.33	-1.17	0.224	0.219	0.0429
group_2482	0.766	7.18E-10	0.0254	0.166	0.0732	3.92	-3.2	-1.24	0.259	0.2	0.000335
group_2436	0.766	0.00574	0.288	0.0481	0.045	2026-01-04	-3.33	-1.2	0.229	0.219	0.00991
group_2405	0.766	0.131	0.724	-0.0152	0.0429	2026-06-04	-3.34	-1.22	0.249	0.194	0.0263
ompA	0.766	0.498	0.0209	0.107	0.0456	3.96	-3.33	-1.22	0.211	0.254	-0.035
group_2234	0.766	0.000142	0.156	0.0671	0.047	4	-3.32	-1.19	0.242	0.235	0.0433
group_2179	0.766	0.321	0.00118	0.132	0.0395	3.95	-3.33	-1.2	0.204	0.226	-0.0292
group_2166	0.766	7.18E-10	0.00545	0.2	0.0703	3.89	-3.18	-1.25	0.259	0.204	0.0106
plsC	0.766	0.00884	0.245	0.0676	0.0578	3.99	-3.34	-1.15	0.226	0.213	0.0355
group_1997	0.766	0.000804	0.112	0.0746	0.0466	3.99	-3.32	-1.19	0.22	0.236	0.0117
group_1962	0.766	0.48	0.418	0.0349	0.0429	2026-02-04	-3.34	-1.21	0.23	0.21	0.0121
group_1860	0.766	0.0209	0.000455	0.143	0.0395	3.94	-3.31	-1.19	0.198	0.246	0.00479
rsiV	0.766	0.981	0.002	0.133	0.0418	3.95	-3.34	-1.22	0.209	0.27	-0.0229
mutA	0.766	0.0747	0.337	0.0405	0.042	2026-02-04	-3.33	-1.21	0.233	0.216	0.0188
rlmD	0.766	0.0433	0.00159	0.135	0.0417	3.94	-3.32	-1.18	0.194	0.261	-0.00483
ntpI	0.766	0.00315	0.0376	0.0941	0.0447	3.97	-3.32	-1.18	0.213	0.231	-0.00714
group_1359	0.766	4.54E-14	0.163	0.113	0.0802	3.96	-3.24	-1.21	0.246	0.213	0.0171
group_1330	0.766	0.0000806	0.0187	0.136	0.0569	3.94	-3.32	-1.11	0.197	0.24	0.0769
group_1327	0.766	0.0155	0.092	0.0764	0.0449	3.99	-3.32	-1.21	0.197	0.224	0.0136
rpsI	0.766	0.79	0.0202	0.0949	0.0402	3.97	-3.34	-1.21	0.212	0.23	0.00142
pnp	0.766	0.00444	0.483	0.0306	0.0434	2026-02-04	-3.33	-1.21	0.234	0.21	0.0236
rpmB	0.757	0.152	0.393	0.0396	0.0461	2026-02-04	-3.33	-1.22	0.236	0.226	0.0144
yfeH	0.757	0.0181	0.0686	0.0866	0.0471	3.98	-3.32	-1.21	0.194	0.241	-0.00829
rhaA	0.757	0.00000021	0.000434	0.187	0.0514	3.91	-3.22	-1.22	0.181	0.195	-0.0225
yqdH	0.757	0.000221	0.208	0.0559	0.0442	4	-3.32	-1.2	0.247	0.223	0.0172
group_2958	0.757	0.129	0.451	0.0329	0.0435	2026-02-04	-3.33	-1.21	0.231	0.218	0.0229
group_2901	0.757	0.166	0.109	0.0687	0.0425	3.99	-3.33	-1.2	0.216	0.215	-0.00416
group_2876	0.757	0.0339	0.904	-0.00512	0.0422	2026-05-04	-3.34	-1.21	0.247	0.198	0.0285
group_2764	0.757	0.166	0.0351	0.0862	0.0404	3.98	-3.33	-1.19	0.213	0.207	-0.00623
pncC~~~cinA	0.757	2e-12	0.0195	0.172	0.0724	3.92	-3.2	-1.21	0.248	0.23	-0.000614
group_2613	0.757	0.742	0.00313	0.121	0.0399	3.96	-3.34	-1.19	0.213	0.259	0.0179
mepA~~~norM	0.757	0.0579	0.0057	0.119	0.0421	3.96	-3.32	-1.19	0.282	0.264	-0.00374
group_2569	0.757	0.301	0.132	0.0698	0.046	3.99	-3.33	-1.21	0.253	0.254	0.00865
group_2551	0.757	0.488	0.5	0.0293	0.0433	2026-02-04	-3.34	-1.21	0.233	0.212	0.0147
group_2510	0.757	0.0138	0.011	0.116	0.0446	3.96	-3.31	-1.21	0.191	0.267	0.0135
group_2501	0.757	0.28	0.681	0.0166	0.0403	2026-03-04	-3.34	-1.21	0.237	0.203	0.026
group_2416	0.757	0.0000000327	0.183	0.0926	0.069	3.98	-3.27	-1.24	0.246	0.208	0.014
group_2334	0.757	0.0000000019	0.0221	0.157	0.0674	3.93	-3.21	-1.24	0.246	0.219	0.0308
susE	0.757	0.175	0.346	0.0399	0.0422	2026-02-04	-3.34	-1.2	0.234	0.216	0.0236
group_2300	0.757	0.00123	0.0715	0.0764	0.0419	3.99	-3.31	-1.2	0.216	0.215	0.0159
yadS	0.757	0.0637	0.533	0.0292	0.0467	2026-02-04	-3.34	-1.2	0.232	0.211	0.014
group_2211	0.757	0.00226	0.513	0.0307	0.0468	2026-02-04	-3.33	-1.21	0.232	0.215	0.0181
group_2203	0.757	0.782	0.00756	0.122	0.0447	3.95	-3.33	-1.25	0.18	0.27	0.00444
group_2178	0.757	0.298	0.88	0.00581	0.0384	2026-04-04	-3.34	-1.21	0.245	0.199	0.0265
group_2157	0.757	0.0188	0.0269	0.0928	0.0413	3.98	-3.32	-1.19	0.217	0.234	0.00382
group_2131	0.757	0.00173	0.0556	0.0838	0.0433	3.98	-3.31	-1.22	0.208	0.217	0.0338
rsfS	0.757	0.91	0.214	0.0553	0.0442	4	-3.34	-1.21	0.231	0.221	-0.0081
tcdA	0.757	0.0288	0.123	0.0713	0.0458	3.99	-3.32	-1.2	0.242	0.244	-0.00561
ugpQ	0.757	0.376	0.102	0.0725	0.044	3.99	-3.34	-1.19	0.218	0.233	-0.0031
group_2065	0.757	0.0000222	0.47	0.0332	0.0458	2026-02-04	-3.32	-1.2	0.243	0.213	0.029
group_2020	0.757	0.519	0.0302	0.0965	0.0439	3.97	-3.33	-1.24	0.212	0.258	0.0146
group_1926	0.757	0.00041	0.104	0.0755	0.046	3.99	-3.3	-1.22	0.208	0.212	0.0421
yrrB	0.757	0.0305	0.291	0.0459	0.0433	2026-01-04	-3.33	-1.2	0.23	0.222	0.0161
fieF	0.757	0.0757	0.311	0.0437	0.0429	2026-01-04	-3.33	-1.2	0.231	0.216	0.00973
xerC~~~xerD	0.757	0.0219	0.112	0.0689	0.0429	3.99	-3.33	-1.2	0.233	0.237	0.0108
group_1836	0.757	0.00239	0.405	0.0357	0.0427	2026-02-04	-3.33	-1.21	0.248	0.215	0.0253
glpG	0.757	0.411	0.00768	0.114	0.0417	3.96	-3.33	-1.22	0.221	0.243	-0.0356
group_1792	0.757	0.0849	0.052	0.0846	0.043	3.98	-3.32	-1.22	0.212	0.246	0.0232
group_1767	0.757	0.000555	0.0827	0.095	0.0542	3.97	-3.33	-1.13	0.226	0.219	0.0502
rsmG	0.757	0.0414	0.0189	0.104	0.0437	3.97	-3.31	-1.22	0.197	0.247	-0.00463
ftcD	0.757	0.0667	0.934	-0.00345	0.0419	2026-05-04	-3.34	-1.21	0.245	0.198	0.0272
group_1616	0.757	0.0772	0.533	0.028	0.0447	2026-03-04	-3.33	-1.21	0.233	0.214	0.0181
thrS	0.757	0.0188	0.0224	0.107	0.0461	3.97	-3.32	-1.2	0.202	0.25	-0.0315
group_1575	0.757	0.0000000019	0.021	0.165	0.0702	3.92	-3.21	-1.24	0.241	0.228	0.00395
group_1494	0.757	1.65E-11	0.0581	0.137	0.0713	3.94	-3.23	-1.22	0.252	0.218	0.0161
eno	0.757	0.00516	0.0605	0.0847	0.0446	3.98	-3.32	-1.2	0.213	0.236	-0.00703
group_1334	0.757	0.0492	0.0192	0.105	0.044	3.97	-3.33	-1.18	0.211	0.248	-0.0204
pspC	0.757	0.857	0.0185	0.0924	0.0386	3.98	-3.34	-1.2	0.224	0.228	0.0182
group_1179	0.757	0.465	0.822	0.0092	0.0409	2026-04-04	-3.34	-1.21	0.243	0.203	0.0244
group_1109	0.757	0.0305	0.874	0.00678	0.0426	2026-04-04	-3.34	-1.21	0.244	0.202	0.0247
group_1088	0.757	0.000203	0.355	0.0455	0.0489	2026-01-04	-3.32	-1.21	0.219	0.203	0.00549
himA	0.757	0.317	0.0314	0.0943	0.0432	3.98	-3.33	-1.2	0.223	0.25	-0.0149
rplN	0.757	0.0317	0.357	0.0448	0.0485	2026-01-04	-3.33	-1.19	0.226	0.221	0.00998
group_3303	0.748	0.00092	0.0616	0.0814	0.043	3.99	-3.31	-1.2	0.234	0.234	0.000597
group_3219	0.748	0.00561	0.989	0.00066	0.0464	2026-05-04	-3.34	-1.21	0.245	0.2	0.027
group_3081	0.748	0.0609	0.0000694	0.168	0.0405	3.92	-3.37	-1.25	0.165	0.279	-0.0158
group_3027	0.748	0.00000134	0.511	0.0337	0.051	2026-02-04	-3.32	-1.21	0.249	0.208	0.0142
group_2985	0.748	0.000326	0.000741	0.149	0.0429	3.94	-3.27	-1.24	0.21	0.232	0.0624
group_2896	0.748	0.000132	0.789	0.0126	0.0469	2026-04-04	-3.33	-1.21	0.246	0.207	0.0264
lldP	0.748	0.909	0.0279	0.093	0.0417	3.98	-3.35	-1.18	0.208	0.237	0.0252
group_2675	0.748	2.31E-11	0.166	0.0936	0.067	3.98	-3.26	-1.21	0.25	0.212	0.0201
group_2659	0.748	0.00000000135	0.0845	0.115	0.0659	3.96	-3.25	-1.23	0.247	0.211	0.000982
group_2638	0.748	0.000261	0.043	0.0892	0.0435	3.98	-3.3	-1.2	0.214	0.234	0.0136
group_2581	0.748	0.00000000135	0.0584	0.125	0.0654	3.95	-3.24	-1.23	0.253	0.214	0.00442
group_2408	0.748	0.0328	0.464	0.0315	0.0429	2026-02-04	-3.33	-1.2	0.252	0.214	0.0151
group_2403	0.748	0.322	0.0354	0.0911	0.0427	3.98	-3.33	-1.2	0.213	0.24	-0.0195
group_2394	0.748	0.00152	0.441	0.0347	0.0449	2026-02-04	-3.33	-1.21	0.226	0.205	0.0135
group_2364	0.748	0.00000352	0.00932	0.119	0.0448	3.96	-3.29	-1.15	0.208	0.211	0.0475
group_2345	0.748	0.232	0.00883	0.11	0.0411	3.96	-3.36	-1.21	0.208	0.255	-0.00812
group_2341	0.748	0.0279	0.00256	0.146	0.0472	3.94	-3.32	-1.16	0.196	0.287	-0.0537
group_2319	0.748	1.22E-10	0.0108	0.165	0.0635	3.92	-3.21	-1.22	0.254	0.213	0.0209
rpsQ	0.748	0.0456	0.2	0.0617	0.0478	4	-3.33	-1.19	0.218	0.229	-0.000809
group_2219	0.748	0.465	0.101	0.0676	0.0408	4	-3.34	-1.2	0.224	0.235	0.0147
group_2196	0.748	1.22E-10	0.0587	0.125	0.0653	3.95	-3.24	-1.22	0.254	0.214	0.0183
group_2195	0.748	0.0000000402	0.00493	0.191	0.0663	2026-09-03	-3.19	-1.26	0.247	0.236	-0.0231
gcvP	0.748	0.00126	0.0368	0.0943	0.0446	3.98	-3.31	-1.2	0.199	0.244	0.0447
group_2163	0.748	0.00336	0.00892	0.111	0.0418	3.96	-3.31	-1.2	0.188	0.2	-0.0149
group_2096	0.748	1.22E-10	0.000546	0.218	0.0611	3.88	-3.16	-1.23	0.272	0.196	0.00291
pssA	0.748	0.136	0.0893	0.0718	0.0418	3.99	-3.33	-1.22	0.204	0.226	0.0163
group_1967	0.748	0.0000000106	0.0132	0.157	0.0621	3.93	-3.22	-1.24	0.26	0.211	0.00403
group_1904	0.748	0.000733	0.152	0.068	0.0472	4	-3.32	-1.2	0.22	0.232	-0.00358
group_1719	0.748	3.44E-10	0.00639	0.174	0.0624	3.92	-3.2	-1.23	0.252	0.218	0.00456
group_1686	0.748	0.0347	0.748	0.0137	0.0426	2026-04-04	-3.34	-1.21	0.241	0.205	0.0232
folC	0.748	0.107	0.0971	0.0669	0.0399	4	-3.33	-1.2	0.231	0.219	0.00432
group_1585	0.748	0.556	0.0559	0.0834	0.0431	3.98	-3.34	-1.2	0.209	0.244	-0.00292
group_1403	0.748	0.000812	0.501	0.0312	0.0462	2026-02-04	-3.33	-1.2	0.234	0.215	0.0221
spoIID	0.748	1.22E-10	0.00244	0.194	0.0625	2026-09-03	-3.18	-1.22	0.239	0.228	-0.00101
group_1183	0.748	0.00000000197	0.0303	0.146	0.0663	3.94	-3.22	-1.23	0.245	0.232	0.00526
group_3342	0.738	0.0172	0.199	0.0545	0.0421	2026-01-04	-3.32	-1.21	0.225	0.222	0.00851
group_3216	0.738	0.0163	0.0975	0.0731	0.0437	3.99	-3.32	-1.21	0.22	0.235	-0.00647
rhaT	0.738	0.000000213	0.826	0.0121	0.0546	2026-04-04	-3.33	-1.21	0.239	0.198	0.0245
lpxP	0.738	0.00223	0.0173	0.118	0.0489	3.96	-3.32	-1.13	0.185	0.233	0.0546
argB	0.738	0.0295	0.134	0.0618	0.0409	4	-3.32	-1.21	0.213	0.214	0.0149
group_2966	0.738	0.0746	0.682	0.0193	0.047	2026-03-04	-3.34	-1.21	0.234	0.21	0.0189
oadA1	0.738	0.0675	0.702	0.0166	0.0432	2026-03-04	-3.34	-1.21	0.237	0.206	0.0198
group_2895	0.738	0.0203	0.105	0.0753	0.0461	3.99	-3.33	-1.16	0.231	0.217	0.0548
group_2825	0.738	0.344	0.237	0.0507	0.0426	2026-01-04	-3.33	-1.22	0.23	0.22	-0.00154
group_2809	0.738	0.00656	0.109	0.0739	0.0457	3.99	-3.32	-1.21	0.227	0.239	-0.0118
group_2808	0.738	0.00028	0.000734	0.152	0.0435	3.93	-3.26	-1.25	0.191	0.223	0.0392
group_2677	0.738	0.00000000134	0.0386	0.127	0.0608	3.95	-3.24	-1.22	0.26	0.212	-0.00226
group_2648	0.738	8.88E-12	0.0000229	0.257	0.0578	3.86	-3.13	-1.2	0.257	0.238	-0.00807
group_2622	0.738	7.7E-11	0.000686	0.211	0.0603	3.89	-3.17	-1.22	0.228	0.239	0.0113
metH	0.738	6.61E-14	0.0565	0.134	0.0693	3.95	-3.23	-1.2	0.237	0.218	0.0339
group_2531	0.738	0.027	0.253	0.0491	0.0427	2026-01-04	-3.33	-1.2	0.251	0.232	0.0274
group_2448	0.738	0.0161	0.0263	0.113	0.0501	3.96	-3.3	-1.23	0.215	0.267	-0.047
manA	0.738	0.00299	0.582	-0.0213	0.0386	2026-06-04	-3.33	-1.21	0.248	0.198	0.0307
paaI	0.738	0.0000000175	0.000677	0.198	0.0565	2026-09-03	-3.19	-1.25	0.258	0.227	0.0163
lpxA	0.738	0.000000407	0.00752	0.167	0.0614	3.92	-3.21	-1.26	0.245	0.222	-0.0207
group_2295	0.738	0.0402	0.0155	0.118	0.0481	3.96	-3.34	-1.13	0.221	0.247	0.0641
dgkA	0.738	0.00451	0.461	0.034	0.0459	2026-02-04	-3.33	-1.2	0.237	0.219	0.0137
group_2247	0.738	0.00000275	0.147	0.0636	0.0436	4	-3.31	-1.19	0.231	0.202	0.0241
group_2132	0.738	0.000152	0.0171	0.0984	0.0406	3.97	-3.31	-1.18	0.227	0.216	0.0151
group_2069	0.738	0.051	0.498	0.0279	0.041	2026-03-04	-3.33	-1.21	0.237	0.213	0.0295
group_2030	0.738	0.0451	0.00144	0.139	0.0424	3.94	-3.32	-1.18	0.188	0.288	-0.00898
carB	0.738	0.276	0.115	0.0641	0.0403	4	-3.33	-1.21	0.221	0.225	0.0053
pilF	0.738	0.00674	0.0174	0.108	0.0447	3.97	-3.32	-1.16	0.193	0.232	-0.0181
group_1935	0.738	0.000000142	0.000000154	0.322	0.057	3.81	-3.1	-1.29	0.27	0.235	-0.128
frsA	0.738	0.000833	0.0484	0.0851	0.0426	3.98	-3.31	-1.19	0.198	0.209	0.00721
group_1795	0.738	0.104	0.277	0.0464	0.0424	2026-01-04	-3.33	-1.22	0.231	0.215	0.0043
group_1754	0.738	0.000104	0.0368	0.0928	0.0439	3.98	-3.3	-1.2	0.205	0.2	-0.00875
group_1662	0.738	0.85	0.995	0.000252	0.0402	2026-05-04	-3.34	-1.21	0.245	0.2	0.0272
ftsW~~~rodA~~~mrdB	0.738	0.00204	0.213	0.0543	0.0433	2026-01-04	-3.32	-1.2	0.224	0.218	0.00655
rpsU	0.738	0.00577	0.226	0.0512	0.042	2026-01-04	-3.33	-1.2	0.232	0.224	0.0179
ampG	0.738	0.0000000175	0.00598	0.165	0.0587	3.93	-3.21	-1.24	0.244	0.215	0.00565
infC	0.738	0.0675	0.705	0.0169	0.0445	2026-03-04	-3.34	-1.21	0.237	0.207	0.0192
group_960	0.738	4.75E-11	0.000389	0.213	0.0581	3.89	-3.17	-1.21	0.272	0.203	0.0234
argS	0.738	0.734	0.791	0.0108	0.0406	2026-04-04	-3.34	-1.21	0.241	0.203	0.023
trmB	0.729	0.000271	0.88	-0.0069	0.0454	2026-05-04	-3.34	-1.21	0.244	0.196	0.0294
group_3105	0.729	0.0366	0.319	0.0419	0.0418	2026-02-04	-3.33	-1.21	0.244	0.224	0.0137
group_3101	0.729	0.0269	0.294	0.0413	0.0392	2026-02-04	-3.33	-1.21	0.253	0.21	0.0146
putA	0.729	0.583	0.032	0.0878	0.0404	3.98	-3.33	-1.22	0.199	0.237	0.00357
group_3025	0.729	0.0000000203	0.0451	0.101	0.0496	3.97	-3.27	-1.2	0.232	0.218	0.00184
ushA	0.729	5.3E-10	0.0957	0.102	0.0609	3.97	-3.26	-1.22	0.246	0.214	-0.000678
group_2799	0.729	0.00000542	0.032	0.106	0.0486	3.97	-3.28	-1.2	0.234	0.266	0.0336
group_2751	0.729	0.164	0.383	0.0339	0.0387	2026-02-04	-3.34	-1.2	0.233	0.202	0.0205
nifJ~~~porB	0.729	0.000803	0.796	-0.0114	0.044	2026-06-04	-3.34	-1.21	0.25	0.197	0.0319
vOC	0.729	0.0000000599	0.0277	0.113	0.0505	3.96	-3.26	-1.2	0.193	0.204	0.0352
group_2654	0.729	0.0129	0.0675	0.0745	0.0403	3.99	-3.36	-1.22	0.216	0.229	0.00746
glsA	0.729	0.512	0.107	-0.0628	0.0386	2026-09-04	-3.34	-1.21	0.268	0.185	0.0482
group_2632	0.729	0.00000349	0.274	0.0449	0.0408	2026-01-04	-3.35	-1.22	0.234	0.211	0.0135
srmB	0.729	0.3	0.0626	0.0772	0.041	3.99	-3.34	-1.19	0.216	0.24	0.0259
argD	0.729	0.227	0.163	0.0541	0.0385	2026-01-04	-3.33	-1.21	0.227	0.218	0.0195
group_2362	0.729	0.00000425	0.131	0.0818	0.0538	3.99	-3.29	-1.22	0.2	0.201	-0.00504
galA	0.729	0.0000000177	0.569	-0.0315	0.055	2026-07-04	-3.36	-1.22	0.249	0.181	0.0241
group_2328	0.729	0.0000000791	0.241	0.0692	0.0587	4	-3.29	-1.23	0.247	0.211	0.0177
group_2315	0.729	0.0699	0.987	-0.000675	0.0428	2026-05-04	-3.34	-1.21	0.245	0.199	0.0275
group_2278	0.729	0.561	0.318	0.0381	0.038	2026-02-04	-3.34	-1.21	0.232	0.209	0.0208
group_2201	0.729	0.00314	0.0921	0.0758	0.0446	3.99	-3.32	-1.2	0.217	0.236	-0.00912
pflA	0.729	0.000633	0.0181	0.113	0.0469	3.96	-3.29	-1.23	0.257	0.253	-0.029
group_2150	0.729	0.0000000011	0.803	0.0157	0.0628	2026-04-04	-3.33	-1.21	0.243	0.203	0.0261
ydjI	0.729	0.408	0.456	0.0346	0.0463	2026-02-04	-3.34	-1.21	0.23	0.228	0.0194
group_2080	0.729	0.0000000361	0.0424	0.0957	0.0465	3.98	-3.29	-1.17	0.219	0.209	0.0338
group_2006	0.729	0.00000000179	0.00416	0.166	0.0565	3.93	-3.21	-1.22	0.256	0.213	-0.0126
gloB	0.729	0.00501	0.473	0.0317	0.0439	2026-02-04	-3.33	-1.22	0.236	0.214	0.0178
ragB	0.729	0.000433	0.0177	0.104	0.0431	3.97	-3.29	-1.21	0.186	0.225	0.0237
group_1897	0.729	0.48	0.409	0.0374	0.0451	2026-02-04	-3.34	-1.21	0.225	0.226	0.0183
elaC	0.729	0.306	0.824	0.00943	0.0424	2026-04-04	-3.34	-1.21	0.242	0.203	0.0231
group_1615	0.729	0.391	0.237	0.0498	0.0419	2026-01-04	-3.34	-1.21	0.239	0.233	0.0131
group_1596	0.729	0.0000427	0.43	0.0387	0.0488	2026-02-04	-3.32	-1.2	0.223	0.212	0.0431
group_1549	0.729	5.14E-11	0.0302	0.135	0.0615	3.95	-3.23	-1.2	0.245	0.225	-0.00629
ppsA	0.729	0.00314	0.176	0.0559	0.0411	2026-01-04	-3.32	-1.2	0.227	0.219	0.0132
leuC	0.729	0.93	0.296	0.0411	0.0391	2026-02-04	-3.34	-1.21	0.224	0.211	0.0197
group_1130	0.729	0.0000000155	0.0393	0.121	0.0582	3.96	-3.25	-1.23	0.253	0.224	0.00529
dedD	0.729	5.3E-10	0.00052	0.201	0.056	2026-09-03	-3.18	-1.21	0.268	0.236	-0.0106
group_928	0.729	0.0000000025	0.000719	0.198	0.0566	2026-09-03	-3.19	-1.23	0.245	0.249	-0.0009
rplL	0.729	0.0632	0.145	0.0635	0.0432	4	-3.33	-1.19	0.209	0.228	0.0067
yvrE	0.729	0.00000000179	0.0201	0.138	0.0582	3.95	-3.23	-1.22	0.244	0.207	-0.0108
group_3323	0.72	0.000359	0.398	0.0375	0.0441	2026-02-04	-3.33	-1.2	0.227	0.215	0.026
group_3301	0.72	0.0052	0.125	0.064	0.0414	4	-3.32	-1.22	0.213	0.215	0.0411
group_2910	0.72	0.661	0.00311	0.115	0.0381	3.96	-3.33	-1.22	0.207	0.257	-0.00285
group_2855	0.72	0.0216	0.623	0.0214	0.0434	2026-03-04	-3.33	-1.21	0.231	0.207	0.0192
group_2683	0.72	0.754	0.0427	0.0882	0.043	3.98	-3.34	-1.21	0.198	0.242	-0.0223
group_2667	0.72	0.154	0.0000197	0.177	0.0396	3.92	-3.32	-1.18	0.26	0.318	-0.0552
group_2602	0.72	0.127	0.159	0.0674	0.0475	4	-3.34	-1.16	0.24	0.211	0.0316
group_2566	0.72	0.248	0.0000702	0.168	0.0404	3.93	-3.32	-1.22	0.157	0.313	-0.00343
group_2565	0.72	0.923	0.636	-0.019	0.0401	2026-06-04	-3.34	-1.22	0.247	0.198	0.0308
group_2530	0.72	0.0567	0.0684	0.0744	0.0404	3.99	-3.32	-1.21	0.215	0.235	0.00702
group_2517	0.72	0.0567	0.0632	0.0789	0.042	3.99	-3.32	-1.21	0.211	0.246	0.00536
group_2454	0.72	0.0699	0.135	0.0671	0.0445	4	-3.32	-1.21	0.242	0.252	0.00476
group_2317	0.72	0.0296	0.00648	0.13	0.0469	3.95	-3.32	-1.17	0.21	0.285	-0.0547
group_2213	0.72	0.0235	0.000217	0.166	0.0433	3.93	-3.31	-1.16	0.183	0.296	-0.0641
group_2138	0.72	0.000000127	0.000000378	0.287	0.0528	3.84	-3.13	-1.27	0.247	0.243	-0.124
nadC	0.72	0.00000131	0.00000984	0.244	0.0524	3.87	-3.17	-1.29	0.263	0.238	-0.0647
group_1886	0.72	0.712	0.315	0.0421	0.0417	2026-02-04	-3.34	-1.21	0.231	0.212	-0.000141
ftnA	0.72	0.0754	0.126	0.0593	0.0385	4	-3.35	-1.21	0.229	0.215	0.0071
group_1485	0.72	0.00000000301	0.00017	0.204	0.0522	2026-09-03	-3.18	-1.23	0.243	0.235	0.0175
group_1480	0.72	0.000000628	0.118	0.091	0.0578	3.98	-3.27	-1.24	0.24	0.214	-0.00555
rpoB	0.72	0.00821	0.959	-0.00224	0.0434	2026-05-04	-3.34	-1.21	0.246	0.198	0.0276
secE	0.72	0.169	0.00227	0.126	0.0403	3.96	-3.33	-1.18	0.17	0.256	-0.000571
group_1290	0.72	7.03E-10	0.00572	0.155	0.0548	3.94	-3.22	-1.21	0.234	0.222	-0.000558
trxA~~~tlpA	0.71	0.00041	0.00868	0.114	0.0426	3.97	-3.3	-1.18	0.199	0.246	-0.02
mrp~~~minD	0.71	0.000499	0.798	0.0109	0.0424	2026-04-04	-3.34	-1.21	0.247	0.204	0.0247
susC~~~btuB	0.71	0.00251	0.000000099	0.211	0.0368	2026-09-03	-3.25	-1.27	0.15	0.243	0.00491
ykgE	0.71	0.625	0.00387	0.114	0.0386	3.97	-3.35	-1.21	0.19	0.252	-0.00552
group_2653	0.71	0.159	0.146	0.0613	0.0418	4	-3.33	-1.21	0.248	0.24	0.000756
bamD	0.71	0.0235	0.00456	0.12	0.0413	3.96	-3.31	-1.2	0.205	0.26	-0.0364
group_2595	0.71	0.00000000921	0.0146	0.133	0.0534	3.95	-3.24	-1.22	0.233	0.224	0.0419
group_2576	0.71	0.00000136	0.179	0.0713	0.0527	4	-3.29	-1.23	0.241	0.226	0.0128
group_2541	0.71	0.0000000223	0.0033	0.158	0.0523	3.93	-3.22	-1.23	0.258	0.213	-0.028
group_2244	0.71	0.712	0.95	-0.00255	0.0403	2026-05-04	-3.34	-1.21	0.246	0.199	0.0273
group_2167	0.71	0.0000000019	0.0963	0.094	0.056	3.98	-3.27	-1.21	0.23	0.214	0.00161
uspA	0.71	0.0162	0.0000539	0.176	0.0418	3.92	-3.31	-1.15	0.182	0.302	-0.0587
nspC	0.71	0.541	0.0478	0.0788	0.0393	3.99	-3.34	-1.2	0.213	0.234	0.000269
cls	0.71	0.0331	0.000865	0.137	0.0399	3.95	-3.31	-1.2	0.163	0.272	0.0166
lacZ	0.71	0.0000000223	0.00246	0.165	0.053	3.93	-3.22	-1.22	0.253	0.226	-0.0393
group_1878	0.71	0.00000000257	0.00242	0.162	0.0521	3.93	-3.21	-1.22	0.25	0.227	0.0185
group_1773	0.71	0.375	0.00217	0.135	0.0428	3.95	-3.34	-1.18	0.194	0.299	-0.0227
group_1731	0.71	0.0000000551	0.00391	0.153	0.0517	3.94	-3.23	-1.23	0.254	0.209	-0.0245
pncB	0.71	0.0000623	0.00149	0.154	0.047	3.94	-3.31	-1.09	0.206	0.246	0.0417
group_1678	0.71	0.00000000407	0.00121	0.168	0.0504	3.93	-3.21	-1.21	0.248	0.219	-0.0106
gyrA	0.71	0.23	0.0334	0.0898	0.0416	3.98	-3.33	-1.2	0.191	0.233	-0.0182
group_1599	0.71	0.000103	0.254	0.0515	0.0449	2026-01-04	-3.32	-1.21	0.22	0.209	0.00334
yajL	0.71	0.00000000407	0.00891	0.139	0.0522	3.95	-3.23	-1.22	0.256	0.213	0.00227
group_1479	0.71	2.67E-10	0.000519	0.183	0.0509	3.92	-3.2	-1.2	0.258	0.208	0.023
group_1448	0.71	0.00000000257	0.204	0.0726	0.0568	4	-3.28	-1.21	0.237	0.216	0.0105
rplK	0.71	0.205	0.0392	0.0894	0.0428	3.98	-3.34	-1.18	0.196	0.243	-0.00961
group_1280	0.71	0.00000000407	0.00556	0.15	0.053	3.94	-3.23	-1.22	0.24	0.225	-0.0124
group_1210	0.71	2.92E-11	0.0533	0.112	0.0571	3.97	-3.25	-1.2	0.231	0.219	0.0274
rplA	0.71	0.166	0.000328	0.15	0.0403	3.94	-3.33	-1.18	0.182	0.278	-0.0464
group_3307	0.701	0.000198	0.31	0.042	0.0412	2026-02-04	-3.32	-1.2	0.228	0.207	0.016
group_3257	0.701	0.000152	0.105	0.0697	0.0426	4	-3.31	-1.2	0.231	0.24	0.03
group_3173	0.701	0.0000000058	0.108	0.0871	0.0537	3.99	-3.27	-1.21	0.239	0.224	0.0167
group_2955	0.701	0.731	0.0577	0.076	0.0396	3.99	-3.34	-1.21	0.213	0.24	0.00155
cas6	0.701	0.0949	0.055	0.0799	0.0412	3.99	-3.32	-1.21	0.229	0.25	-0.00773
group_2642	0.701	0.835	0.729	0.013	0.0372	2026-04-04	-3.34	-1.21	0.242	0.204	0.0243
group_2605	0.701	0.00187	0.934	-0.00369	0.0443	2026-05-04	-3.34	-1.21	0.245	0.197	0.0278
group_2538	0.701	2.45E-12	0.00393	0.172	0.0583	3.93	-3.24	-1.09	0.199	0.195	0.0752
nosY	0.701	0.00209	0.537	0.0242	0.0391	2026-03-04	-3.35	-1.22	0.239	0.206	0.0182
group_2438	0.701	0.00756	0.655	-0.0175	0.0391	2026-06-04	-3.34	-1.21	0.249	0.194	0.034
resB~~~ccsA	0.701	0.0123	0.0194	0.0995	0.0419	3.98	-3.32	-1.19	0.188	0.242	-0.0167
yhjX	0.701	0.000062	0.347	0.0424	0.0448	2026-02-04	-3.32	-1.21	0.242	0.215	0.00786
group_2298	0.701	0.000000104	0.0000134	0.226	0.0494	3.89	-3.18	-1.24	0.237	0.235	-0.0826
tatA~~~tatB	0.701	0.000000104	0.0853	0.094	0.0541	3.98	-3.27	-1.23	0.24	0.213	-0.0114
lepA	0.701	0.253	0.119	0.0649	0.0413	4	-3.34	-1.2	0.22	0.236	0.00149
group_1859	0.701	0.0000000149	0.000219	0.19	0.0496	3.91	-3.2	-1.23	0.239	0.227	-0.0301
dnaK	0.701	0.136	0.504	-0.0272	0.0406	2026-07-04	-3.34	-1.22	0.258	0.186	0.035
group_1727	0.701	0.000000497	0.000106	0.204	0.0506	2026-09-03	-3.19	-1.26	0.252	0.256	-0.0516
yihX~~~yigB	0.701	9.94E-10	0.0293	0.118	0.0532	3.96	-3.25	-1.21	0.235	0.225	0.00967
group_1628	0.701	0.000000127	0.386	0.0465	0.0534	2026-01-04	-3.3	-1.22	0.243	0.21	0.0163
yrpB	0.701	0.000375	0.0192	0.101	0.0424	3.98	-3.31	-1.17	0.217	0.243	-0.0132
group_1513	0.701	0.451	0.163	0.0563	0.0401	2026-01-04	-3.34	-1.22	0.221	0.235	0.0231
opgE	0.701	0.158	0.0411	0.0848	0.041	3.99	-3.34	-1.25	0.259	0.249	0.0218
group_1317	0.701	0.00000000153	0.00698	0.174	0.0633	3.92	-3.2	-1.22	0.202	0.255	0.0949
group_1315	0.701	0.00135	0.417	0.0373	0.0457	2026-02-04	-3.32	-1.21	0.226	0.219	0.0105
xynA	0.701	0.00000000158	0.249	0.0632	0.0545	4	-3.29	-1.21	0.24	0.211	0.00929
oVP1	0.701	0.623	0.0945	0.0616	0.0365	4	-3.34	-1.21	0.23	0.22	0.019
group_921	0.701	7.26E-10	0.000311	0.181	0.0486	3.92	-3.2	-1.2	0.252	0.217	0.0161
group_839	0.701	0.0000000058	0.012	0.129	0.0504	3.96	-3.24	-1.21	0.24	0.221	0.0105
group_680	0.701	0.0000000231	0.0283	0.116	0.052	3.97	-3.25	-1.22	0.237	0.206	-0.012
group_3291	0.692	0.000129	0.858	0.00789	0.0438	2026-04-04	-3.34	-1.21	0.243	0.204	0.0264
group_2996	0.692	0.0000000118	0.078	0.0917	0.0515	3.98	-3.27	-1.22	0.238	0.216	0.00205
group_2984	0.692	0.00663	0.185	0.0551	0.0413	2026-01-04	-3.32	-1.2	0.25	0.237	0.02
crp	0.692	0.0000866	0.829	0.0089	0.0411	2026-04-04	-3.34	-1.21	0.245	0.203	0.0266
batD	0.692	0.0466	0.0133	0.108	0.0427	3.97	-3.32	-1.19	0.209	0.266	-0.0337
group_2192	0.692	0.000000204	0.172	0.0641	0.0467	4	-3.3	-1.21	0.237	0.223	0.0178
cbiK	0.692	0.0000000287	0.223	0.0636	0.0519	4	-3.29	-1.22	0.234	0.216	0.017
bepA	0.692	0.206	0.907	-0.0045	0.0385	2026-05-04	-3.34	-1.21	0.247	0.198	0.0278
group_1909	0.692	5.92E-10	0.147	0.077	0.0527	3.99	-3.28	-1.21	0.246	0.214	0.0139
group_1796	0.692	0.0818	0.826	0.00819	0.0373	2026-04-04	-3.34	-1.21	0.243	0.203	0.0275
group_1732	0.692	0.000000469	0.0475	0.102	0.051	3.98	-3.27	-1.23	0.234	0.223	-0.00156
raiA	0.692	0.0466	0.0983	0.0666	0.0399	4	-3.33	-1.2	0.236	0.236	0.00106
ydfG	0.682	0.00000000466	0.00383	0.145	0.0488	3.95	-3.23	-1.21	0.231	0.24	0.0108
priA	0.682	0.000418	0.185	0.0548	0.0411	2026-01-04	-3.32	-1.2	0.251	0.231	0.0197
group_3127	0.682	3.08E-12	0.29	0.0596	0.056	2026-01-04	-3.29	-1.2	0.241	0.207	0.0245
group_3120	0.682	0.00349	0.000717	0.123	0.0353	3.96	-3.3	-1.19	0.241	0.239	0.039
mug	0.682	0.0863	0.343	0.0397	0.0417	2026-02-04	-3.33	-1.22	0.224	0.222	0.019
recB	0.682	8.2E-15	0.000409	0.211	0.0576	2026-09-03	-3.18	-1.1	0.283	0.201	0.0734
trpE	0.682	0.412	0.0717	0.0702	0.0386	4	-3.33	-1.21	0.198	0.228	0.0258
group_2915	0.682	0.337	0.0013	0.126	0.0382	3.96	-3.33	-1.19	0.174	0.273	0.02
aCTx2	0.682	0.318	0.0102	0.102	0.0388	3.98	-3.34	-1.19	0.212	0.251	-0.0178
group_2571	0.682	0.0569	0.0035	0.118	0.0395	3.97	-3.31	-1.22	0.22	0.286	0.00831
group_2563	0.682	0.205	0.666	-0.017	0.0393	2026-06-04	-3.34	-1.21	0.253	0.194	0.0357
group_2544	0.682	0.0000000957	0.182	0.0662	0.0492	4	-3.29	-1.22	0.24	0.215	0.0141
menA	0.682	0.00801	0.0209	0.0938	0.04	3.98	-3.31	-1.21	0.196	0.232	-0.0122
group_2378	0.682	0.00419	0.0123	0.106	0.0416	3.97	-3.3	-1.22	0.236	0.266	-0.0124
group_2249	0.682	0.0525	0.992	0.000393	0.0372	2026-05-04	-3.34	-1.21	0.245	0.2	0.0273
group_2242	0.682	0.0623	0.00385	0.129	0.0437	3.96	-3.32	-1.17	0.172	0.288	-0.0253
group_2079	0.682	0.73	0.06	-0.0669	0.0351	2026-09-04	-3.34	-1.22	0.259	0.188	0.0222
group_1879	0.682	2.86E-11	0.00019	0.194	0.0499	3.91	-3.19	-1.18	0.248	0.238	-0.00333
group_1793	0.682	0.016	0.15	0.0593	0.0409	2026-01-04	-3.33	-1.2	0.248	0.23	0.0585
group_1768	0.682	0.00335	0.00161	0.152	0.0469	3.94	-3.32	-1.1	0.165	0.263	-0.00179
nupG	0.682	0.167	0.287	-0.0396	0.037	2026-07-04	-3.33	-1.22	0.255	0.199	0.0419
mJ0435	0.682	0.845	0.0336	0.0809	0.0375	3.99	-3.35	-1.19	0.209	0.223	0.0431
rplJ	0.682	0.0198	0.00306	0.122	0.0402	3.96	-3.31	-1.19	0.21	0.272	-0.0307
tesA	0.682	0.454	0.169	0.053	0.0383	2026-01-04	-3.34	-1.21	0.256	0.233	0.0268
group_887	0.682	0.0000000224	0.139	0.0765	0.0513	3.99	-3.28	-1.21	0.235	0.217	0.00189
group_3306	0.673	0.0000739	0.0273	0.0864	0.0386	3.99	-3.3	-1.19	0.211	0.206	0.0201
group_3286	0.673	0.0000000272	0.00812	0.122	0.0453	3.96	-3.26	-1.2	0.261	0.23	-0.00254
group_3217	0.673	0.0497	0.00127	0.126	0.038	3.96	-3.33	-1.15	0.217	0.237	0.069
group_3079	0.673	0.0000000278	0.00479	0.14	0.0485	3.95	-3.26	-1.15	0.161	0.188	-0.0206
nrdB	0.673	0.827	0.774	-0.0117	0.0406	2026-05-04	-3.34	-1.21	0.249	0.191	0.0288
group_2600	0.673	0.0448	0.859	0.00684	0.0385	2026-04-04	-3.34	-1.21	0.242	0.201	0.0243
group_2547	0.673	0.0000000612	0.0000262	0.205	0.0465	3.91	-3.2	-1.22	0.237	0.253	-0.0738
group_2339	0.673	0.00172	0.036	0.0947	0.0446	3.98	-3.31	-1.2	0.201	0.254	-0.0254
yhcC	0.673	0.39	0.676	0.0161	0.0386	2026-04-04	-3.34	-1.21	0.244	0.209	0.0209
araC~~~arlR	0.673	0.0000000137	0.000792	0.161	0.0464	3.94	-3.22	-1.22	0.226	0.238	0.0227
group_2007	0.673	0.000000595	0.0714	0.089	0.0488	3.99	-3.28	-1.23	0.235	0.216	-0.0114
group_1868	0.673	0.000000161	0.0545	0.0961	0.0494	3.98	-3.27	-1.22	0.241	0.23	-0.00339
group_1783	0.673	0.0156	0.0471	0.0838	0.0417	3.99	-3.32	-1.21	0.186	0.23	0.0627
group_1414	0.673	0.00000000887	0.00696	0.128	0.0464	3.96	-3.25	-1.21	0.235	0.22	0.00527
rplT	0.673	0.00000798	0.219	0.0566	0.0457	2026-01-04	-3.31	-1.21	0.222	0.22	-0.000353
group_1039	0.673	0.000000175	0.00000706	0.217	0.0459	2026-09-03	-3.18	-1.25	0.21	0.283	0.0338
group_903	0.673	0.00457	0.0168	0.0964	0.0396	3.98	-3.32	-1.19	0.23	0.244	-0.0196
group_3218	0.664	0.0144	0.000272	0.14	0.0372	3.95	-3.32	-1.14	0.207	0.241	0.0693
group_3207	0.664	0.0468	0.375	-0.037	0.0415	2026-07-04	-3.35	-1.22	0.256	0.174	0.0413
group_3132	0.664	1.6E-11	0.0238	0.121	0.0529	3.97	-3.25	-1.18	0.222	0.231	0.0173
group_2672	0.664	0.0597	0.0499	0.0762	0.0384	4	-3.32	-1.22	0.236	0.244	0.00594
group_2490	0.664	0.0000000247	0.00534	0.141	0.0496	3.95	-3.24	-1.21	0.235	0.231	-0.0522
rlmB~~~spoU	0.664	0.000000261	0.000663	0.155	0.0441	3.94	-3.23	-1.23	0.244	0.223	-0.0274
hpdB	0.664	0.00000449	0.162	0.0626	0.0445	2026-01-04	-3.31	-1.2	0.239	0.236	0.00882
group_2466	0.664	0.000000261	0.00377	0.137	0.046	3.96	-3.24	-1.23	0.231	0.23	-0.0202
group_2421	0.664	0.000000927	0.00186	0.143	0.0447	3.95	-3.24	-1.24	0.233	0.224	-0.0239
hpdC	0.664	0.0000476	0.243	0.05	0.0426	2026-01-04	-3.31	-1.21	0.241	0.225	0.0103
group_2248	0.664	0.0000000429	0.00236	0.134	0.043	3.96	-3.26	-1.17	0.202	0.218	-0.0127
group_2149	0.664	0.000000261	0.00752	0.125	0.0459	3.96	-3.25	-1.22	0.246	0.225	-0.0191
group_2027	0.664	0.0157	0.0041	0.111	0.0379	3.97	-3.31	-1.22	0.185	0.249	0.0382
group_1975	0.664	0.000000235	0.00143	0.151	0.0459	3.95	-3.23	-1.24	0.222	0.246	0.0211
group_1896	0.664	0.00000052	0.000159	0.172	0.0438	3.93	-3.23	-1.22	0.237	0.269	-0.0365
pdxJ	0.664	0.0000000247	0.0988	0.0773	0.0464	4	-3.28	-1.21	0.248	0.204	0.00504
emrA~~~hlyD	0.664	0.0000000053	0.00275	0.147	0.0479	3.95	-3.23	-1.2	0.244	0.231	-0.0364
group_3321	0.654	0.0231	0.00635	0.11	0.0394	3.97	-3.36	-1.22	0.178	0.266	0.02
group_3059	0.654	0.000687	0.205	0.0524	0.0411	2026-01-04	-3.32	-1.2	0.217	0.223	0.0154
group_2845	0.654	0.00000000254	0.000048	0.189	0.0445	3.92	-3.2	-1.19	0.211	0.25	0.0479
group_2833	0.654	0.0000000271	0.00977	0.117	0.0444	3.97	-3.26	-1.21	0.247	0.223	0.0108
group_2699	0.654	0.0679	0.0647	0.0699	0.0374	4	-3.33	-1.2	0.215	0.226	0.000442
aroK	0.654	0.000322	0.0445	0.0884	0.0434	3.99	-3.3	-1.2	0.233	0.26	-0.0143
group_2388	0.654	0.00345	0.0122	0.104	0.0407	3.98	-3.31	-1.21	0.19	0.243	-0.0277
group_2377	0.654	2.09E-16	0.00332	0.214	0.0711	3.91	-3.16	-1.09	0.241	0.196	0.0778
group_1705	0.654	0.0000148	0.000838	0.149	0.0432	3.95	-3.26	-1.21	0.172	0.231	-0.0559
comEA	0.654	0.000000169	0.00172	0.153	0.0474	3.95	-3.24	-1.22	0.23	0.239	-0.0611
nadK	0.654	0.00000000955	0.00252	0.141	0.0456	3.95	-3.24	-1.2	0.248	0.229	-0.026
resA	0.654	3.12E-17	0.00373	0.233	0.0784	3.89	-3.14	-1.07	0.239	0.216	0.0678
rpmI	0.654	0.000119	0.458	0.0321	0.0431	2026-03-04	-3.32	-1.21	0.232	0.214	0.0125
group_305	0.654	0.0000214	0.00000125	0.223	0.0432	2026-09-03	-3.2	-1.3	0.196	0.278	-0.00019
yafK	0.645	0.47	0.0284	0.0866	0.0389	3.99	-3.33	-1.22	0.249	0.271	0.02
group_3187	0.645	2.16E-15	0.0103	0.182	0.0696	3.93	-3.19	-1.11	0.225	0.223	0.0726
group_3007	0.645	0.000382	0.0182	0.109	0.0452	3.98	-3.31	-1.16	0.24	0.29	-0.000862
group_2997	0.645	8e-12	0.00764	0.139	0.0512	3.96	-3.23	-1.17	0.227	0.222	0.0532
group_2861	0.645	0.148	0.411	0.0325	0.0394	2026-03-04	-3.34	-1.21	0.235	0.216	0.0105
group_2852	0.645	0.00000000225	0.795	0.0125	0.0479	2026-04-04	-3.33	-1.21	0.243	0.203	0.0274
[truncated: 3,692 more rows]
